# Supplementary material for: 1-Butyl-3-methyl­imidazolium tri­bromido­(tri­phenyl­phosphane-κP)nickelate(II) butan-1-ol hemisolvate
Source: IUCrdata. 2021 Aug 13;6(Pt 8):x210818. doi: 10.1107/S241431462100818X (PMC9462364; doi:10.1107/S241431462100818X)
Supplement: Supplementary file 1 [file x-06-x210818-sup1.cif]

##############################################################################
#                                                                            #
# This CIF contains the data for a data article accepted for                 #
# publication in IUCrData. It conforms to the requirements of                #
# Notes for Authors for IUCrData, and has been                               #
# peer reviewed under the auspices of IUCrData.                              #
#                                                                            #
# Full details of the Crystallographic Information File format               #
# are given in the paper "The Crystallographic Information File (CIF):       #
# a New Standard Archive File for Crystallography" by S. R. Hall, F. H.      #
# Allen and I. D. Brown [Acta Cryst. (1991), A47, 655-685].                  #
#                                                                            #
# The current version of the core CIF dictionary is obtainable from          #
# ftp://ftp.iucr.org/pub/cif_core.dic.                                       #
#                                                                            #
# Software is freely available for graphical display of the structure(s)     #
# in this CIF. For information consult the CIF software page                 #
# http://www.iucr.org/resources/cif/software.                                #
#                                                                            #
# This file may be used for bona fide research purposes within the           #
# scientific community so long as proper attribution is given to the data    # 
# article from which it was obtained.                                        #
#                                                                            #
##############################################################################
data_I
_database_code_depnum_ccdc_archive 'CCDC 2102393'
_audit_creation_method     'ciftab-2016 (M. K\"ockerling, 2016)'
_journal_date_recd_electronic     2021-07-15
_journal_date_accepted     2021-08-09
_journal_name_full     'IUCrData'
_journal_year     2021
_journal_volume     6
_journal_issue      8
_journal_page_first     0
_journal_page_last     0
_journal_paper_category     HM
_journal_paper_doi     10.1107/S241431462100818X
_journal_coeditor_code     WM4149
_publ_contact_author_name     'Peppel, Tim'
_publ_contact_author_address
;
Leibniz-Institut f\"ur Katalyse e.V. (LIKAT)
Heterogene Photokatalyse
Albert-Einstein-Str. 29a
D-18059 Rostock
Germany
;
_publ_contact_author_email     'tim.peppel@catalysis.de'
_publ_contact_author_phone     '+49 381 1281 126'
_publ_section_title
;
1-Butyl-3-methylimidazolium
tribromido(triphenylphosphane-\k<i>P</i>)nickelate(II) butan-1-ol hemisolvate
;
loop_
    _publ_author_name
    _publ_author_address
    'Peppel, Tim'
;
Leibniz-Institut f\"ur Katalyse e.V. (LIKAT)
Heterogene Photokatalyse
Albert-Einstein-Str. 29a
D-18059 Rostock
Germany
;
    'K\"ockerling, Martin'
;
Universit\"at Rostock
Institut f\"ur Chemie
Anorganische Festk\"orperchemie
Albert-Einstein-Str. 3a
D-18059 Rostock
Germany
;
_publ_section_synopsis
;
The title compound consists of 1-butyl-3-methylimidazolium cations,
tribromido(triphenylphophine)nickelate(II) anions and co-crystallized
1-butanol solvent molecules.
;
_chemical_name_systematic
;
1-Butyl-3-methylimidazolium
tribromido(triphenylphosphane-\k<i>P</i>)nickelate(II)
butan-1-ol hemisolvate
;
_chemical_formula_moiety     'C8 H15 N2 +, C18 H15 Br3 Ni P -, 0.5C4 H10 O'
_chemical_formula_sum     'C28 H35 Br3 N2 Ni O0.50 P'
_chemical_formula_iupac     '(C8 H15 N2) [Ni Br3 (C18 H15 P)], 0.5C4 H10 O'
_chemical_formula_weight     736.99
_space_group_crystal_system     monoclinic
_space_group_name_H-M_alt     'P 21/n'
_space_group_name_Hall     '-P 2yn'
loop_
    _space_group_symop_operation_xyz
    'x, y, z'
    '-x+1/2, y+1/2, -z+1/2'
    '-x, -y, -z'
    'x-1/2, -y-1/2, z-1/2'
_cell_length_a     9.9571(4)
_cell_length_b     14.4731(6)
_cell_length_c     21.4730(9)
_cell_angle_alpha     90
_cell_angle_beta     102.620(2)
_cell_angle_gamma     90
_cell_volume     3019.7(2)
_cell_formula_units_Z     4
_cell_measurement_reflns_used     9717
_cell_measurement_theta_min     3.421
_cell_measurement_theta_max     27.3335
_cell_measurement_temperature     173(2)
_exptl_crystal_description     block
_exptl_crystal_colour     blue
_exptl_crystal_size_max     0.400
_exptl_crystal_size_mid     0.350
_exptl_crystal_size_min     0.200
_exptl_crystal_density_diffrn     1.621
_exptl_crystal_density_method     'none'
_exptl_crystal_F_000     1476
_exptl_absorpt_coefficient_mu     4.686
_exptl_absorpt_correction_type     multi-scan
_exptl_absorpt_process_details
;
(<i>SADABS</i>; Krause <i>et al.</i>,  2015)
;
_diffrn_ambient_temperature     173(2)
_diffrn_radiation_type     MoK\a
_diffrn_radiation_wavelength     0.71073
_diffrn_radiation_source     'sealed tube'
_diffrn_measurement_device_type     'Bruker APEX CCD'
_diffrn_measurement_method     '\f and \w scans'
_diffrn_reflns_number     44088
_diffrn_reflns_av_R_equivalents     0.0269
_diffrn_reflns_av_unetI/netI     0.0194
_diffrn_reflns_theta_min     3.238
_diffrn_reflns_theta_max     27.443
_diffrn_reflns_theta_full     25.000
_diffrn_measured_fraction_theta_max     0.992
_diffrn_measured_fraction_theta_full     0.995
_diffrn_reflns_limit_h_min     -12
_diffrn_reflns_limit_h_max     11
_diffrn_reflns_limit_k_min     -18
_diffrn_reflns_limit_k_max     18
_diffrn_reflns_limit_l_min     -27
_diffrn_reflns_limit_l_max     27
_reflns_number_total     6832
_reflns_number_gt     5812
_reflns_threshold_expression     'I > 2\s(I)'
_refine_ls_structure_factor_coef     Fsqd
_refine_ls_matrix_type     full
_refine_ls_R_factor_all     0.0367
_refine_ls_R_factor_gt     0.0277
_refine_ls_wR_factor_gt     0.0634
_refine_ls_wR_factor_ref     0.0677
_refine_ls_goodness_of_fit_ref     1.036
_refine_ls_restrained_S_all     1.036
_refine_ls_number_reflns     6832
_refine_ls_number_parameters     352
_refine_ls_number_restraints     0
_refine_ls_hydrogen_treatment     constr
_refine_ls_weighting_scheme     calc
_refine_ls_weighting_details
              'w=1/[\s^2^(Fo^2^)+(0.0282P)^2^+3.0233P] where P=(Fo^2^+2Fc^2^)/3'
_atom_sites_solution_hydrogens     mixed
_atom_sites_solution_primary     direct
_atom_sites_solution_secondary     difmap
_refine_ls_shift/su_max     0.001
_refine_ls_shift/su_mean     0.000
_refine_diff_density_max     1.271
_refine_diff_density_min     -0.716
_refine_ls_extinction_method     none
_refine_ls_extinction_coef     .
loop_
    _atom_type_symbol
    _atom_type_description
    _atom_type_scat_dispersion_real
    _atom_type_scat_dispersion_imag
    _atom_type_scat_source
    'C' 'C' 0.0034 0.0017
                         'International Tables Vol C Tables 4.2.6.8 and 6.1.1.4'
    'H' 'H' 0.0000 0.0000
                         'International Tables Vol C Tables 4.2.6.8 and 6.1.1.4'
    'N' 'N' 0.0066 0.0034
                         'International Tables Vol C Tables 4.2.6.8 and 6.1.1.4'
    'P' 'P' 0.1041 0.0961
                         'International Tables Vol C Tables 4.2.6.8 and 6.1.1.4'
    'Ni' 'Ni' 0.3437 1.1214
                         'International Tables Vol C Tables 4.2.6.8 and 6.1.1.4'
    'Br' 'Br' -0.2713 2.4705
                         'International Tables Vol C Tables 4.2.6.8 and 6.1.1.4'
    'O' 'O' 0.0114 0.0062
                         'International Tables Vol C Tables 4.2.6.8 and 6.1.1.4'
_computing_data_collection
;
APEX2 (Bruker, 2007)
;
_computing_cell_refinement
;
SAINT (Bruker, 2007)
;
_computing_data_reduction
;
SAINT (Bruker, 2007)
;
_computing_structure_solution
;
SHELXT (Sheldrick, 2015a)
;
_computing_structure_refinement
;
SHELXL (Sheldrick, 2015b)
;
_computing_molecular_graphics
;
DIAMOND (Brandenburg & Putz, 2019)
;
_computing_publication_material
;
publCIF (Westrip, 2010)
;
loop_
    _atom_site_type_symbol
    _atom_site_label
    _atom_site_fract_x
    _atom_site_fract_y
    _atom_site_fract_z
    _atom_site_U_iso_or_equiv
    _atom_site_adp_type
    _atom_site_calc_flag
    _atom_site_occupancy
    _atom_site_disorder_assembly
    _atom_site_disorder_group
    Ni Ni1 0.51042(3) 0.23911(2) 0.30017(2) 0.02846(8) Uani d 1 . .
    Br Br1 0.35880(3) 0.26583(2) 0.19977(2) 0.03852(7) Uani d 1 . .
    Br Br2 0.59646(3) 0.08690(2) 0.31181(2) 0.04115(7) Uani d 1 . .
    Br Br3 0.66974(3) 0.36192(2) 0.32458(2) 0.04823(8) Uani d 1 . .
    P P1 0.37606(5) 0.24590(4) 0.37386(3) 0.02270(10)
                                                    Uani d 1 . .
    C C1 0.2154(2) 0.1831(2) 0.34940(10)
                                       0.0240(4) Uani d 1 . .
    C C2 0.2199(2) 0.0952(2) 0.32410(10)
                                       0.0306(5) Uani d 1 . .
    H H2A 0.3054 0.0700 0.3196 0.037 Uiso calc 1 . .
    C C3 0.1000(2) 0.0439(2) 0.30530(10)
                                       0.0347(5) Uani d 1 . .
    H H3A 0.1035 -0.0165 0.2884 0.042 Uiso calc 1 . .
    C C4 -0.0248(2) 0.0811(2) 0.31130(10)
                                        0.0345(5) Uani d 1 . .
    H H4A -0.1070 0.0464 0.2979 0.041 Uiso calc 1 . .
    C C5 -0.0299(2) 0.1678(2) 0.33640(10)
                                        0.0377(6) Uani d 1 . .
    H H5A -0.1157 0.1927 0.3407 0.045 Uiso calc 1 . .
    C C6 0.0896(2) 0.2193(2) 0.35560(10)
                                       0.0328(5) Uani d 1 . .
    H H6A 0.0855 0.2793 0.3730 0.039 Uiso calc 1 . .
    C C7 0.3318(2) 0.3640(2) 0.38960(10)
                                       0.0259(4) Uani d 1 . .
    C C8 0.2805(3) 0.4208(2) 0.33740(10)
                                       0.0346(5) Uani d 1 . .
    H H8A 0.2655 0.3961 0.2954 0.042 Uiso calc 1 . .
    C C9 0.2512(3) 0.5130(2) 0.34600(10)
                                       0.0399(6) Uani d 1 . .
    H H9A 0.2144 0.5508 0.3102 0.048 Uiso calc 1 . .
    C C10 0.2757(3) 0.5495(2) 0.40690(10)
                                        0.0388(6) Uani d 1 . .
    H H10A 0.2569 0.6128 0.4130 0.047 Uiso calc 1 . .
    C C11 0.3272(3) 0.4941(2) 0.45860(10)
                                        0.0409(6) Uani d 1 . .
    H H11A 0.3443 0.5198 0.5003 0.049 Uiso calc 1 . .
    C C12 0.3545(3) 0.4013(2) 0.45080(10)
                                        0.0351(5) Uani d 1 . .
    H H12A 0.3884 0.3634 0.4869 0.042 Uiso calc 1 . .
    C C13 0.4593(2) 0.1969(2) 0.45030(10)
                                        0.0276(5) Uani d 1 . .
    C C14 0.3923(3) 0.1379(2) 0.48430(10)
                                        0.0438(6) Uani d 1 . .
    H H14A 0.2977 0.1240 0.4687 0.053 Uiso calc 1 . .
    C C15 0.4633(4) 0.0992(2) 0.54130(10)
                                        0.0566(8) Uani d 1 . .
    H H15A 0.4175 0.0581 0.5643 0.068 Uiso calc 1 . .
    C C16 0.5996(3) 0.1203(2) 0.56450(10)
                                        0.0504(7) Uani d 1 . .
    H H16A 0.6479 0.0939 0.6035 0.060 Uiso calc 1 . .
    C C17 0.6659(3) 0.1792(2) 0.53150(10)
                                        0.0465(7) Uani d 1 . .
    H H17A 0.7597 0.1944 0.5482 0.056 Uiso calc 1 . .
    C C18 0.5976(3) 0.2172(2) 0.47390(10)
                                        0.0382(6) Uani d 1 . .
    H H18A 0.6451 0.2568 0.4508 0.046 Uiso calc 1 . .
    N N1 0.3974(2) 0.2444(2) 0.68740(10)
                                       0.0386(5) Uani d 1 . .
    C C19 0.2707(3) 0.2755(2) 0.68270(10)
                                        0.0404(6) Uani d 1 . .
    H H19A 0.1975 0.2423 0.6942 0.048 Uiso calc 1 . .
    N N2 0.2626(2) 0.36060(10)
                             0.65920(10)
                                       0.0364(5) Uani d 1 . .
    C C20 0.4739(3) 0.3115(2) 0.66640(10)
                                        0.0416(6) Uani d 1 . .
    H H20A 0.5682 0.3077 0.6646 0.050 Uiso calc 1 . .
    C C21 0.3894(3) 0.3840(2) 0.64860(10)
                                        0.0396(6) Uani d 1 . .
    H H21A 0.4131 0.4409 0.6317 0.048 Uiso calc 1 . .
    C C22 0.4472(4) 0.1537(2) 0.7127(2) 0.0542(8) Uani d 1 . .
    H H22A 0.3718 0.1196 0.7249 0.065 Uiso calc 1 . .
    H H22B 0.5224 0.1618 0.7502 0.065 Uiso calc 1 . .
    H H22C 0.4806 0.1190 0.6799 0.065 Uiso calc 1 . .
    C C23 0.1370(3) 0.4170(2) 0.64410(10)
                                        0.0425(6) Uani d 1 . .
    H H23A 0.1577 0.4798 0.6620 0.051 Uiso calc 1 . .
    H H23B 0.0665 0.3893 0.6645 0.051 Uiso calc 1 . .
    C C24 0.0810(3) 0.4240(2) 0.57400(10)
                                        0.0485(7) Uani d 1 . .
    H H24A 0.1509 0.4524 0.5535 0.058 Uiso calc 1 . .
    H H24B -0.0012 0.4644 0.5658 0.058 Uiso calc 1 . .
    C C25 0.0420(4) 0.3292(3) 0.5448(2) 0.0730(10)
                                                 Uani d 1 . .
    H H25A 0.1277 0.2961 0.5422 0.088 Uiso calc 1 . .
    H H25B -0.0027 0.2938 0.5741 0.088 Uiso calc 1 . .
    C C26 -0.0481(4) 0.3284(3) 0.4823(2) 0.0800(10)
                                                  Uani d 1 . .
    H H26A -0.0656 0.2644 0.4679 0.096 Uiso calc 1 . .
    H H26B -0.0046 0.3619 0.4523 0.096 Uiso calc 1 . .
    H H26C -0.1353 0.3583 0.4843 0.096 Uiso calc 1 . .
    O O1A 0.0550(10)
                   0.1262(8) 0.6149(6) 0.083(3) Uani d 0.25 A -1
    H H1AA 0.1311 0.1364 0.6405 0.125 Uiso d 0.25 A -1
    C C27A 0.093(3) 0.072(2) 0.578(2) 0.100(10)
                                              Uani d 0.25 A -1
    H H27A 0.1412 0.1113 0.5539 0.121 Uiso d 0.25 A -1
    H H27B 0.1560 0.0260 0.5980 0.121 Uiso d 0.25 A -1
    C C27C 0.093(3) 0.072(2) 0.578(2) 0.100(10)
                                              Uani d 0.25 A -1
    H H27E 0.0615 0.1179 0.5964 0.121 Uiso d 0.25 A -1
    H H27F 0.1616 0.0354 0.5927 0.121 Uiso d 0.25 A -1
    H H27G 0.1694 0.1257 0.5533 0.121 Uiso d 0.25 A -1
    C C28A -0.0246(9) 0.0276(5) 0.5250(4) 0.061(2) Uani d 0.5 A -1
    H H28A -0.0800 0.0795 0.5028 0.073 Uiso d 0.5 A -1
    H H28B -0.0879 -0.0121 0.5428 0.073 Uiso d 0.5 A -1
    O O1B 0.1920(10)
                   0.0781(8) 0.6091(6) 0.069(3) Uani d 0.25 B -2
    H H1BA 0.1987 0.1296 0.6285 0.103 Uiso d 0.25 B -2
    C C27B 0.089(2) 0.077(2) 0.5680(10)
                                      0.056(4) Uani d 0.25 B -2
    H H27C 0.0791 0.1259 0.5426 0.067 Uiso d 0.25 B -2
    H H27D 0.0119 0.0687 0.5882 0.067 Uiso d 0.25 B -2
    C C27D 0.089(2) 0.077(2) 0.5680(10)
                                      0.056(4) Uani d 0.25 B -2
    H H27H 0.1726 0.0648 0.6010 0.067 Uiso d 0.25 B -2
    H H27I 0.0881 0.1287 0.5476 0.067 Uiso d 0.25 B -2
    H H27J 0.0133 0.0753 0.5938 0.067 Uiso d 0.25 B -2
    C C28B 0.0679(9) -0.0022(5) 0.5252(4) 0.069(2) Uani d 0.5 B -2
    H H28C 0.0687 -0.0595 0.5478 0.083 Uiso d 0.5 B -2
    H H28D 0.1424 -0.0040 0.5034 0.083 Uiso d 0.5 B -2
loop_
    _atom_site_aniso_label
    _atom_site_aniso_U_11
    _atom_site_aniso_U_22
    _atom_site_aniso_U_33
    _atom_site_aniso_U_12
    _atom_site_aniso_U_13
    _atom_site_aniso_U_23
    Ni1 0.0268(2) 0.0286(2) 0.0320(2) -0.00050(10)
                                                 0.01090(10)
                                                           0.00030(10)
    Br1 0.0476(2) 0.03600(10)
                            0.02960(10)
                                      -0.00260(10)
                                                 0.00320(10)
                                                           -0.00050(10)
    Br2 0.03310(10)
                  0.03080(10)
                            0.0628(2) 0.00570(10)
                                                0.01770(10)
                                                          0.00170(10)
    Br3 0.0392(2) 0.03350(10)
                            0.0747(2) -0.01030(10)
                                                 0.01820(10)
                                                           -0.00620(10)
    P1 0.0204(3) 0.0233(3) 0.0240(3) -0.0001(2) 0.0040(2) -0.0001(2)
    C1 0.0220(10)
                0.0270(10)
                         0.0230(10)
                                  -0.0009(8) 0.0045(8) 0.0028(8)
    C2 0.0240(10)
                0.0290(10)
                         0.0390(10)
                                  0.0000(9) 0.0083(9) -0.0010(10)
    C3 0.0330(10)
                0.0290(10)
                         0.0430(10)
                                  -0.0060(10)
                                            0.0100(10)
                                                     -0.0040(10)
    C4 0.0270(10)
                0.0380(10)
                         0.0390(10)
                                  -0.0090(10)
                                            0.0060(10)
                                                     0.0030(10)
    C5 0.0250(10)
                0.0410(10)
                         0.049(2) 0.0010(10)
                                           0.0110(10)
                                                    0.0010(10)
    C6 0.0280(10)
                0.0310(10)
                         0.0410(10)
                                  0.0009(9) 0.0120(10)
                                                     -0.0040(10)
    C7 0.0220(10)
                0.0260(10)
                         0.0310(10)
                                  -0.0003(8) 0.0071(9) -0.0020(9)
    C8 0.0410(10)
                0.0300(10)
                         0.0330(10)
                                  0.0020(10)
                                           0.0080(10)
                                                    -0.0010(10)
    C9 0.047(2) 0.0300(10)
                         0.0450(10)
                                  0.0060(10)
                                           0.0150(10)
                                                    0.0070(10)
    C10 0.0380(10)
                 0.0260(10)
                          0.058(2) 0.0010(10)
                                            0.0210(10)
                                                     -0.0040(10)
    C11 0.0420(10)
                 0.0400(10)
                          0.0400(10)
                                   0.0020(10)
                                            0.0080(10)
                                                     -0.0150(10)
    C12 0.0360(10)
                 0.0360(10)
                          0.0320(10)
                                   0.0050(10)
                                            0.0050(10)
                                                     -0.0040(10)
    C13 0.0300(10)
                 0.0270(10)
                          0.0240(10)
                                   0.0025(9) 0.0030(9) -0.0013(9)
    C14 0.042(2) 0.054(2) 0.0330(10)
                                   -0.0090(10)
                                             0.0030(10)
                                                      0.0090(10)
    C15 0.072(2) 0.061(2) 0.0340(10)
                                   -0.010(2) 0.0040(10)
                                                      0.0150(10)
    C16 0.063(2) 0.051(2) 0.0290(10)
                                   0.0110(10)
                                            -0.0080(10)
                                                      0.0040(10)
    C17 0.039(2) 0.055(2) 0.0370(10)
                                   0.0080(10)
                                            -0.0090(10)
                                                      -0.0040(10)
    C18 0.0320(10)
                 0.0430(10)
                          0.0360(10)
                                   0.0000(10)
                                            -0.0010(10)
                                                      0.0030(10)
    N1 0.0450(10)
                0.0320(10)
                         0.0380(10)
                                  0.0001(9) 0.0055(9) -0.0016(9)
    C19 0.042(2) 0.0380(10)
                          0.0420(10)
                                   -0.0070(10)
                                             0.0100(10)
                                                      0.0020(10)
    N2 0.0340(10)
                0.0350(10)
                         0.0400(10)
                                  -0.0032(9) 0.0071(9) 0.0012(9)
    C20 0.0360(10)
                 0.0420(10)
                          0.046(2) -0.0050(10)
                                             0.0070(10)
                                                      -0.0040(10)
    C21 0.0380(10)
                 0.0350(10)
                          0.047(2) -0.0070(10)
                                             0.0100(10)
                                                      0.0010(10)
    C22 0.070(2) 0.0350(10)
                          0.056(2) 0.0090(10)
                                            0.009(2) 0.0020(10)
    C23 0.0350(10)
                 0.0380(10)
                          0.056(2) 0.0010(10)
                                            0.0140(10)
                                                     0.0040(10)
    C24 0.044(2) 0.044(2) 0.054(2) 0.0090(10)
                                            0.0010(10)
                                                     -0.0030(10)
    C25 0.066(2) 0.062(2) 0.080(2) 0.020(2) -0.010(2) -0.023(2)
    C26 0.062(2) 0.080(3) 0.093(3) 0.006(2) 0.006(2) -0.036(2)
    O1A 0.095(9) 0.078(7) 0.083(8) -0.012(6) 0.033(6) -0.021(7)
    C27A 0.17(2) 0.054(9) 0.09(2) -0.030(10)
                                           0.05(2) 0.010(10)
    C27C 0.17(2) 0.054(9) 0.09(2) -0.030(10)
                                           0.05(2) 0.010(10)
    C28A 0.059(5) 0.062(4) 0.064(5) 0.011(4) 0.019(4) 0.009(4)
    O1B 0.057(6) 0.058(6) 0.080(8) -0.012(5) -0.011(6) -0.003(5)
    C27B 0.079(9) 0.047(8) 0.047(5) 0.012(7) 0.027(5) 0.008(5)
    C27D 0.079(9) 0.047(8) 0.047(5) 0.012(7) 0.027(5) 0.008(5)
    C28B 0.091(6) 0.046(4) 0.084(7) 0.014(4) 0.048(5) 0.013(4)
_geom_special_details
;
All esds (except the esd in the dihedral angle between two l.s. planes)
are estimated using the full covariance matrix. The cell esds are taken
into account individually in the estimation of esds in distances, angles
and torsion angles; correlations between esds in cell parameters are only
used when they are defined by crystal symmetry.  An approximate (isotropic)
treatment of cell esds is used for estimating esds involving l.s. planes.
;
loop_
    _geom_bond_atom_site_label_1
    _geom_bond_atom_site_label_2
    _geom_bond_site_symmetry_2
    _geom_bond_distance
    Ni1 P1 . 2.2865(6)
    Ni1 Br2 . 2.3570(4)
    Ni1 Br3 . 2.3638(4)
    Ni1 Br1 . 2.3779(4)
    P1 C13 . 1.814(2)
    P1 C1 . 1.815(2)
    P1 C7 . 1.815(2)
    C1 C2 . 1.389(3)
    C1 C6 . 1.390(3)
    C2 C3 . 1.389(3)
    C2 H2A . 0.9500
    C3 C4 . 1.385(3)
    C3 H3A . 0.9500
    C4 C5 . 1.372(4)
    C4 H4A . 0.9500
    C5 C6 . 1.388(3)
    C5 H5A . 0.9500
    C6 H6A . 0.9500
    C7 C12 . 1.392(3)
    C7 C8 . 1.394(3)
    C8 C9 . 1.387(3)
    C8 H8A . 0.9500
    C9 C10 . 1.381(4)
    C9 H9A . 0.9500
    C10 C11 . 1.376(4)
    C10 H10A . 0.9500
    C11 C12 . 1.388(3)
    C11 H11A . 0.9500
    C12 H12A . 0.9500
    C13 C14 . 1.386(3)
    C13 C18 . 1.392(3)
    C14 C15 . 1.390(4)
    C14 H14A . 0.9500
    C15 C16 . 1.375(4)
    C15 H15A . 0.9500
    C16 C17 . 1.367(4)
    C16 H16A . 0.9500
    C17 C18 . 1.388(4)
    C17 H17A . 0.9500
    C18 H18A . 0.9500
    N1 C19 . 1.322(4)
    N1 C20 . 1.371(3)
    N1 C22 . 1.465(3)
    C19 N2 . 1.327(3)
    C19 H19A . 0.9500
    N2 C21 . 1.373(3)
    N2 C23 . 1.469(3)
    C20 C21 . 1.347(4)
    C20 H20A . 0.9500
    C21 H21A . 0.9500
    C22 H22A . 0.9800
    C22 H22B . 0.9800
    C22 H22C . 0.9800
    C23 C24 . 1.490(4)
    C23 H23A . 0.9900
    C23 H23B . 0.9900
    C24 C25 . 1.524(4)
    C24 H24A . 0.9900
    C24 H24B . 0.9900
    C25 C26 . 1.441(5)
    C25 H25A . 0.9900
    C25 H25B . 0.9900
    C26 H26A . 0.9800
    C26 H26B . 0.9800
    C26 H26C . 0.9800
    O1A C27A . 1.23(3)
    O1A H1AA . 0.8500
    O1A H27E . 0.4348
    C27A C28A . 1.58(4)
    C27A H27A . 0.9600
    C27A H27B . 0.9601
    C27A H27E . 0.8595
    C27A H27F . 0.8765
    C27A H27G . 1.2768
    C28A H28A . 0.9900
    C28A H28B . 0.9900
    O1B C27B . 1.20(3)
    O1B H1BA . 0.8499
    O1B H27H . 0.2980
    C27B C28B . 1.46(3)
    C27B H27C . 0.8813
    C27B H27D . 0.9708
    C27B H27H . 0.9844
    C27B H27I . 0.8620
    C27B H27J . 1.0301
    C28B H28C . 0.9599
    C28B H28D . 0.9601
loop_
    _geom_angle_atom_site_label_1
    _geom_angle_atom_site_label_2
    _geom_angle_atom_site_label_3
    _geom_angle_site_symmetry_1
    _geom_angle_site_symmetry_3
    _geom_angle
    P1 Ni1 Br2 . . 102.76(2)
    P1 Ni1 Br3 . . 106.26(2)
    Br2 Ni1 Br3 . . 117.94(2)
    P1 Ni1 Br1 . . 105.60(2)
    Br2 Ni1 Br1 . . 113.09(2)
    Br3 Ni1 Br1 . . 109.95(2)
    C13 P1 C1 . . 105.40(10)
    C13 P1 C7 . . 106.40(10)
    C1 P1 C7 . . 106.90(10)
    C13 P1 Ni1 . . 112.87(8)
    C1 P1 Ni1 . . 112.98(7)
    C7 P1 Ni1 . . 111.83(7)
    C2 C1 C6 . . 119.3(2)
    C2 C1 P1 . . 118.0(2)
    C6 C1 P1 . . 122.7(2)
    C3 C2 C1 . . 120.3(2)
    C3 C2 H2A . . 119.9
    C1 C2 H2A . . 119.9
    C4 C3 C2 . . 119.8(2)
    C4 C3 H3A . . 120.1
    C2 C3 H3A . . 120.1
    C5 C4 C3 . . 120.2(2)
    C5 C4 H4A . . 119.9
    C3 C4 H4A . . 119.9
    C4 C5 C6 . . 120.3(2)
    C4 C5 H5A . . 119.8
    C6 C5 H5A . . 119.8
    C5 C6 C1 . . 120.1(2)
    C5 C6 H6A . . 120.0
    C1 C6 H6A . . 120.0
    C12 C7 C8 . . 119.1(2)
    C12 C7 P1 . . 123.0(2)
    C8 C7 P1 . . 117.8(2)
    C9 C8 C7 . . 120.7(2)
    C9 C8 H8A . . 119.6
    C7 C8 H8A . . 119.6
    C10 C9 C8 . . 119.7(2)
    C10 C9 H9A . . 120.1
    C8 C9 H9A . . 120.1
    C11 C10 C9 . . 119.9(2)
    C11 C10 H10A . . 120.0
    C9 C10 H10A . . 120.0
    C10 C11 C12 . . 120.9(2)
    C10 C11 H11A . . 119.5
    C12 C11 H11A . . 119.5
    C11 C12 C7 . . 119.6(2)
    C11 C12 H12A . . 120.2
    C7 C12 H12A . . 120.2
    C14 C13 C18 . . 119.3(2)
    C14 C13 P1 . . 122.8(2)
    C18 C13 P1 . . 117.9(2)
    C13 C14 C15 . . 120.1(3)
    C13 C14 H14A . . 119.9
    C15 C14 H14A . . 119.9
    C16 C15 C14 . . 120.1(3)
    C16 C15 H15A . . 120.0
    C14 C15 H15A . . 120.0
    C17 C16 C15 . . 120.1(2)
    C17 C16 H16A . . 119.9
    C15 C16 H16A . . 119.9
    C16 C17 C18 . . 120.7(3)
    C16 C17 H17A . . 119.7
    C18 C17 H17A . . 119.7
    C17 C18 C13 . . 119.7(3)
    C17 C18 H18A . . 120.2
    C13 C18 H18A . . 120.2
    C19 N1 C20 . . 108.8(2)
    C19 N1 C22 . . 125.0(3)
    C20 N1 C22 . . 126.2(2)
    N1 C19 N2 . . 108.9(2)
    N1 C19 H19A . . 125.6
    N2 C19 H19A . . 125.6
    C19 N2 C21 . . 108.1(2)
    C19 N2 C23 . . 125.3(2)
    C21 N2 C23 . . 126.5(2)
    C21 C20 N1 . . 106.7(2)
    C21 C20 H20A . . 126.6
    N1 C20 H20A . . 126.6
    C20 C21 N2 . . 107.5(2)
    C20 C21 H21A . . 126.3
    N2 C21 H21A . . 126.3
    N1 C22 H22A . . 109.5
    N1 C22 H22B . . 109.5
    H22A C22 H22B . . 109.5
    N1 C22 H22C . . 109.5
    H22A C22 H22C . . 109.5
    H22B C22 H22C . . 109.5
    N2 C23 C24 . . 112.0(2)
    N2 C23 H23A . . 109.2
    C24 C23 H23A . . 109.2
    N2 C23 H23B . . 109.2
    C24 C23 H23B . . 109.2
    H23A C23 H23B . . 107.9
    C23 C24 C25 . . 111.1(3)
    C23 C24 H24A . . 109.4
    C25 C24 H24A . . 109.4
    C23 C24 H24B . . 109.4
    C25 C24 H24B . . 109.4
    H24A C24 H24B . . 108.0
    C26 C25 C24 . . 116.2(3)
    C26 C25 H25A . . 108.2
    C24 C25 H25A . . 108.2
    C26 C25 H25B . . 108.2
    C24 C25 H25B . . 108.2
    H25A C25 H25B . . 107.4
    C25 C26 H26A . . 109.5
    C25 C26 H26B . . 109.5
    H26A C26 H26B . . 109.5
    C25 C26 H26C . . 109.5
    H26A C26 H26C . . 109.5
    H26B C26 H26C . . 109.5
    C27A O1A H1AA . . 99.8
    C27A O1A H27E . . 25.8
    H1AA O1A H27E . . 109.9
    O1A C27A C28A . . 116(2)
    O1A C27A H27A . . 103.9
    C28A C27A H27A . . 103.7
    O1A C27A H27B . . 114.6
    C28A C27A H27B . . 110.2
    H27A C27A H27B . . 107.0
    O1A C27A H27E . . 12.7
    C28A C27A H27E . . 111.3
    H27A C27A H27E . . 94.5
    H27B C27A H27E . . 126.4
    O1A C27A H27F . . 118.6
    C28A C27A H27F . . 114.1
    H27A C27A H27F . . 96.1
    H27B C27A H27F . . 10.9
    H27E C27A H27F . . 129.1
    O1A C27A H27G . . 100.5
    C28A C27A H27G . . 111.6
    H27A C27A H27G . . 8.0
    H27B C27A H27G . . 102.4
    H27E C27A H27G . . 92.3
    H27F C27A H27G . . 91.5
    C27A C28A H28A . . 106.3
    C27A C28A H28B . . 113.3
    H28A C28A H28B . . 107.0
    C27B O1B H1BA . . 109.7
    C27B O1B H27H . . 39.7
    H1BA O1B H27H . . 145.9
    O1B C27B C28B . . 117.0(10)
    O1B C27B H27C . . 114.4
    C28B C27B H27C . . 105.0
    O1B C27B H27D . . 107.6
    C28B C27B H27D . . 99.2
    H27C C27B H27D . . 112.7
    O1B C27B H27H . . 11.2
    C28B C27B H27H . . 107.0
    H27C C27B H27H . . 123.8
    H27D C27B H27H . . 106.3
    O1B C27B H27I . . 106.3
    C28B C27B H27I . . 112.2
    H27C C27B H27I . . 8.5
    H27D C27B H27I . . 114.5
    H27H C27B H27I . . 116.1
    O1B C27B H27J . . 102.2
    C28B C27B H27J . . 107.0
    H27C C27B H27J . . 111.0
    H27D C27B H27J . . 8.0
    H27H C27B H27J . . 102.2
    H27I C27B H27J . . 111.6
    C27B C28B H28C . . 112.3
    C27B C28B H28D . . 107.8
    H28C C28B H28D . . 107.5
loop_
    _geom_hbond_atom_site_label_D
    _geom_hbond_atom_site_label_H
    _geom_hbond_atom_site_label_A
    _geom_hbond_site_symmetry_A
    _geom_hbond_distance_DH
    _geom_hbond_distance_HA
    _geom_hbond_distance_DA
    _geom_hbond_angle_DHA
    O1B H1BA N1 . 0.85 2.68 3.360(10)
                                    138.6
    C19 H19A O1A . 0.95 2.59 3.170(10)
                                     120.0
    C2 H2A Br2 . 0.95 2.95 3.817(2) 152.5
    C23 H23A Br3 3_666 0.99 2.84 3.718(3) 148.1
    C20 H20A Br1 4_666 0.95 3.02 3.906(3) 155.9
    C8 H8A Br1 . 0.95 3.08 3.921(2) 148.8
    C23 H23B Br2 4_566 0.99 3.13 3.711(3) 118.8
_shelx_space_group_comment
;
The symmetry employed for this shelxl refinement is uniquely defined
by the following loop  which should always be used as a source of
symmetry information in preference to the above space-group names.
They are only intended as comments.
;
_shelx_estimated_absorpt_T_min     0.256
_shelx_estimated_absorpt_T_max     0.454
_shelx_hkl_file
;
  -1   0   0   -0.02    0.00
  -1   0   0   -0.03    0.00
  -1   0   0   -0.02    0.01
   1   0   0   -0.01    0.00
   1   0   0   -0.02    0.00
  -2   0   0   14.20    0.33
  -2   0   0   12.05    0.39
  -3   0   0    0.08    0.04
  -3   0   0    0.04    0.03
  -3   0   0    0.04    0.04
   3   0   0    0.01    0.02
   3   0   0   -0.01    0.05
  -4   0   0   72.77    2.05
  -4   0   0   71.79    1.78
  -4   0   0   72.47    1.95
   4   0   0   75.98    1.77
   4   0   0   73.32    2.06
  -5   0   0   -0.01    0.05
  -5   0   0   -0.01    0.06
  -5   0   0   -0.01    0.05
   5   0   0    0.03    0.08
   5   0   0   -0.03    0.03
  -6   0   0    6.76    0.20
  -6   0   0    7.17    0.24
  -6   0   0    6.51    0.25
   6   0   0    6.65    0.19
   6   0   0    6.35    0.26
  -7   0   0   -0.14    0.09
  -7   0   0    0.20    0.09
  -7   0   0   -0.14    0.07
  -7   0   0   -0.26    0.09
   7   0   0   -0.06    0.05
   7   0   0   -0.23    0.11
  -8   0   0   15.58    0.47
  -8   0   0   15.06    0.51
  -8   0   0   15.61    0.42
  -8   0   0   14.99    0.44
   8   0   0   15.20    0.52
  -9   0   0    0.02    0.12
  -9   0   0   -0.02    0.09
  -9   0   0   -0.07    0.12
   9   0   0    0.10    0.13
 -10   0   0    2.06    0.16
 -10   0   0    2.30    0.15
 -10   0   0    2.28    0.20
  10   0   0    2.23    0.20
 -11   0   0    0.04    0.15
 -12   0   0    1.67    0.18
 -12  -1   0    4.02    0.26
 -11  -1   0    0.88    0.16
  10   1   0    7.92    0.35
 -10  -1   0    7.93    0.30
 -10  -1   0    8.15    0.29
 -10  -1   0    7.77    0.35
   9   1   0    3.21    0.22
  -9  -1   0    3.54    0.20
  -9  -1   0    3.61    0.18
  -9  -1   0    3.57    0.23
  -9  -1   0    3.67    0.19
   8   1   0    2.88    0.21
  -8  -1   0    2.83    0.19
  -8  -1   0    2.70    0.16
  -8  -1   0    2.76    0.16
  -8  -1   0    3.09    0.18
   7   1   0    2.26    0.17
   7   1   0    2.56    0.11
  -7  -1   0    2.56    0.16
  -7  -1   0    2.48    0.16
  -7  -1   0    2.37    0.13
  -7  -1   0    2.50    0.15
   6   1   0   13.81    0.34
   6   1   0   12.99    0.44
  -6  -1   0   12.81    0.42
  -6  -1   0   13.29    0.40
  -6  -1   0   12.85    0.37
  -6  -1   0   13.00    0.35
   5   1   0   52.43    1.25
   5   1   0   50.85    1.47
  -5  -1   0   52.34    1.26
  -5  -1   0   50.60    1.46
  -5  -1   0   50.15    1.30
  -5  -1   0   52.11    1.38
   4   1   0    0.09    0.07
   4   1   0    0.10    0.03
  -4  -1   0    0.19    0.05
  -4  -1   0    0.09    0.05
  -4  -1   0    0.09    0.04
  -4  -1   0    0.13    0.05
   3   1   0   37.26    0.88
   3   1   0   35.99    1.04
  -3  -1   0   35.50    0.89
  -3  -1   0   36.41    0.97
  -3  -1   0   36.72    0.91
  -3  -1   0   36.15    1.03
   2   1   0    1.54    0.07
   2   1   0    1.78    0.05
  -2  -1   0    1.50    0.08
   1   1   0   -0.04    0.01
   1   1   0   -0.04    0.00
  -1  -1   0   -0.04    0.00
  -1  -1   0   -0.04    0.01
  -1  -1   0   -0.04    0.01
   0   1   0    0.00    0.00
   0   1   0    0.00    0.00
   0   1   0    0.00    0.00
   0  -1   0    0.00    0.00
   0  -1   0    0.00    0.00
  -1   1   0   -0.04    0.01
  -1   1   0   -0.05    0.01
  -1   1   0   -0.05    0.00
   1  -1   0   -0.04    0.01
   1  -1   0   -0.05    0.00
  -2   1   0    1.03    0.06
   2  -1   0    1.41    0.05
  -3   1   0   36.14    0.89
  -3   1   0   36.48    0.98
  -3   1   0   35.84    1.03
   3  -1   0   37.32    0.89
   3  -1   0   35.56    0.92
   3  -1   0   36.60    1.03
   3  -1   0   36.98    1.04
  -4   1   0    0.20    0.06
  -4   1   0    0.11    0.04
  -4   1   0    0.13    0.05
   4  -1   0    0.17    0.06
   4  -1   0    0.16    0.05
   4  -1   0    0.18    0.03
  -5   1   0   50.75    1.27
  -5   1   0   51.29    1.46
  -5   1   0   53.18    1.39
   5  -1   0   50.71    1.47
   5  -1   0   51.11    1.31
   5  -1   0   52.97    1.26
  -6   1   0   13.01    0.42
  -6   1   0   13.63    0.40
  -6   1   0   12.84    0.35
   6  -1   0   13.26    0.34
   6  -1   0   12.74    0.43
  -7   1   0    2.45    0.15
  -7   1   0    2.30    0.16
  -7   1   0    2.47    0.14
   7  -1   0    2.32    0.17
  -8   1   0    2.89    0.20
  -8   1   0    2.62    0.17
  -8   1   0    3.05    0.15
   8  -1   0    2.87    0.20
  -9   1   0    3.70    0.17
  -9   1   0    3.29    0.19
  -9   1   0    3.64    0.22
   9  -1   0    3.45    0.23
 -10   1   0    7.81    0.30
 -10   1   0    8.01    0.35
 -10   1   0    7.80    0.28
  10  -1   0    8.11    0.34
 -11   1   0    0.90    0.14
 -11   1   0    1.15    0.15
 -12   1   0    3.32    0.22
 -12  -2   0    0.22    0.15
 -11  -2   0    1.89    0.18
  10   2   0    0.39    0.17
 -10  -2   0    0.23    0.16
 -10  -2   0    0.26    0.12
   9   2   0    0.00    0.14
  -9  -2   0   -0.07    0.10
  -9  -2   0    0.06    0.12
  -9  -2   0   -0.07    0.12
  -9  -2   0    0.00    0.11
   8   2   0   13.77    0.49
  -8  -2   0   13.36    0.47
  -8  -2   0   14.83    0.40
  -8  -2   0   14.72    0.41
  -8  -2   0   14.84    0.45
   7   2   0   24.07    0.75
   7   2   0   24.20    0.61
  -7  -2   0   24.44    0.62
  -7  -2   0   23.97    0.69
  -7  -2   0   24.32    0.73
  -7  -2   0   23.73    0.64
   6   2   0   39.82    0.95
   6   2   0   37.67    1.13
  -6  -2   0   38.79    1.06
  -6  -2   0   38.76    0.99
  -6  -2   0   37.39    0.96
  -6  -2   0   38.89    1.11
   5   2   0    2.62    0.09
   5   2   0    2.47    0.16
  -5  -2   0    2.48    0.12
  -5  -2   0    2.69    0.13
  -5  -2   0    2.40    0.11
  -5  -2   0    2.36    0.10
   4   2   0    0.56    0.04
   4   2   0    0.51    0.08
  -4  -2   0    0.49    0.05
  -4  -2   0    0.45    0.05
  -4  -2   0    0.39    0.06
  -4  -2   0    0.46    0.06
   3   2   0   43.47    1.23
   3   2   0   43.45    1.05
  -3  -2   0   43.12    1.16
  -3  -2   0   43.95    1.09
  -3  -2   0   42.46    1.22
  -3  -2   0   44.04    1.06
   2   2   0   29.05    0.62
   2   2   0   21.77    0.72
  -2  -2   0   22.26    0.68
  -2  -2   0   28.75    0.62
  -2  -2   0   27.81    0.73
  -2  -2   0   22.50    0.72
   1   2   0   -0.04    0.01
  -1  -2   0    0.02    0.01
  -1  -2   0   -0.03    0.01
  -1  -2   0   -0.04    0.01
  -1  -2   0   -0.03    0.01
   0   2   0   -0.01    0.00
   0   2   0    0.00    0.01
   0   2   0    0.00    0.01
   0  -2   0    0.00    0.00
   0  -2   0   -0.01    0.01
   0  -2   0    0.00    0.00
  -1   2   0   -0.02    0.01
  -1   2   0   -0.03    0.01
  -1   2   0   -0.03    0.01
   1  -2   0   -0.03    0.01
   1  -2   0   -0.02    0.01
   1  -2   0   -0.02    0.01
  -2   2   0   26.37    0.77
  -2   2   0   27.44    0.73
  -2   2   0   28.69    0.66
   2  -2   0   26.60    0.77
   2  -2   0   25.55    0.69
   2  -2   0   28.25    0.77
  -3   2   0   43.96    1.05
  -3   2   0   40.99    1.15
  -3   2   0   43.09    1.21
   3  -2   0   43.12    1.20
   3  -2   0   43.17    1.08
   3  -2   0   42.82    1.21
  -4   2   0    0.61    0.05
  -4   2   0    0.47    0.06
  -4   2   0    0.56    0.07
   4  -2   0    0.59    0.07
   4  -2   0    0.55    0.06
   4  -2   0    0.54    0.04
  -5   2   0    2.67    0.14
  -5   2   0    2.63    0.13
  -5   2   0    2.65    0.11
   5  -2   0    2.82    0.09
   5  -2   0    2.57    0.14
   5  -2   0    2.61    0.12
  -6   2   0   39.32    0.98
  -6   2   0   38.08    1.13
  -6   2   0   39.61    1.08
   6  -2   0   40.58    0.96
   6  -2   0   38.28    1.01
   6  -2   0   39.46    1.14
  -7   2   0   23.67    0.73
  -7   2   0   23.60    0.62
  -7   2   0   24.72    0.69
   7  -2   0   23.77    0.64
   7  -2   0   23.86    0.73
  -8   2   0   14.40    0.49
  -8   2   0   15.02    0.42
  -8   2   0   14.72    0.46
   8  -2   0   14.41    0.49
  -9   2   0   -0.05    0.13
  -9   2   0   -0.03    0.10
   9  -2   0    0.14    0.13
 -10   2   0    0.24    0.12
 -10   2   0    0.48    0.17
  10  -2   0    0.45    0.16
 -11   2   0    1.68    0.22
 -11   2   0    2.08    0.19
 -11   2   0    1.89    0.17
 -12   2   0    0.38    0.16
 -12  -3   0    0.21    0.17
 -11  -3   0    0.16    0.15
  10   3   0    0.13    0.17
 -10  -3   0    0.07    0.15
 -10  -3   0    0.02    0.12
   9   3   0    2.67    0.22
  -9  -3   0    2.92    0.17
  -9  -3   0    2.72    0.20
  -9  -3   0    3.10    0.20
  -9  -3   0    2.86    0.17
   8   3   0    3.82    0.25
   8   3   0    3.93    0.14
  -8  -3   0    3.95    0.20
  -8  -3   0    3.92    0.22
  -8  -3   0    3.66    0.19
  -8  -3   0    3.84    0.17
   7   3   0    1.54    0.16
   7   3   0    1.44    0.09
  -7  -3   0    1.46    0.10
  -7  -3   0    1.47    0.12
  -7  -3   0    1.61    0.11
  -7  -3   0    1.54    0.13
   6   3   0   43.07    1.30
   6   3   0   45.21    1.10
  -6  -3   0   44.85    1.22
  -6  -3   0   45.04    1.29
  -6  -3   0   44.10    1.14
  -6  -3   0   46.82    1.11
   5   3   0    9.98    0.26
   5   3   0    9.35    0.34
  -5  -3   0    9.79    0.32
  -5  -3   0   10.15    0.31
  -5  -3   0    9.76    0.28
  -5  -3   0   10.11    0.27
   4   3   0    1.15    0.10
   4   3   0    1.17    0.06
  -4  -3   0    1.37    0.08
  -4  -3   0    1.11    0.07
  -4  -3   0    1.06    0.08
  -4  -3   0    1.16    0.08
   3   3   0   50.44    1.43
   3   3   0   50.42    1.22
  -3  -3   0   49.82    1.35
  -3  -3   0   49.88    1.42
  -3  -3   0   50.66    1.26
  -3  -3   0   51.44    1.23
   2   3   0  251.06    6.03
   2   3   0  245.92    6.94
  -2  -3   0  255.29    6.91
  -2  -3   0  254.54    6.21
  -2  -3   0  248.37    6.91
  -2  -3   0  246.90    6.53
  -2  -3   0  242.14    6.03
   1   3   0    3.54    0.13
   0   3   0   -0.22    0.02
   0   3   0   -0.23    0.03
   0   3   0   -0.19    0.01
   0   3   0   -0.12    0.03
   0  -3   0   -0.23    0.02
   0  -3   0   -0.23    0.01
   0  -3   0   -0.25    0.01
   0  -3   0   -0.27    0.01
  -1   3   0    4.77    0.15
   1  -3   0    5.14    0.15
   1  -3   0    4.33    0.13
   1  -3   0    4.30    0.14
  -2   3   0  240.24    5.92
  -2   3   0  238.55    6.45
  -2   3   0  244.94    6.82
   2  -3   0  244.61    6.79
   2  -3   0  251.38    6.12
   2  -3   0  247.92    6.81
  -3   3   0   50.50    1.22
  -3   3   0   50.14    1.41
  -3   3   0   50.00    1.35
   3  -3   0   49.42    1.41
   3  -3   0   49.90    1.27
   3  -3   0   51.83    1.41
  -4   3   0    1.09    0.08
  -4   3   0    1.13    0.09
  -4   3   0    1.33    0.10
   4  -3   0    1.35    0.06
   4  -3   0    1.20    0.08
   4  -3   0    1.12    0.08
   4  -3   0    1.21    0.10
  -5   3   0   10.12    0.33
  -5   3   0   10.16    0.28
  -5   3   0    9.54    0.32
   5  -3   0   10.32    0.26
   5  -3   0    9.91    0.29
   5  -3   0   10.18    0.33
  -6   3   0   45.40    1.11
  -6   3   0   44.01    1.23
  -6   3   0   44.78    1.29
   6  -3   0   44.56    1.15
   6  -3   0   44.72    1.29
  -7   3   0    1.55    0.14
  -7   3   0    1.49    0.11
  -7   3   0    1.50    0.13
   7  -3   0    1.62    0.12
   7  -3   0    1.48    0.13
  -8   3   0    3.76    0.18
  -8   3   0    3.77    0.20
  -8   3   0    3.59    0.22
   8  -3   0    4.11    0.20
   8  -3   0    3.54    0.21
  -9   3   0    2.89    0.21
  -9   3   0    2.78    0.16
   9  -3   0    2.68    0.21
 -10   3   0    0.15    0.12
 -10   3   0    0.15    0.17
  10  -3   0    0.16    0.15
 -11   3   0    0.17    0.14
 -12   3   0    0.55    0.17
 -12   3   0    0.65    0.19
 -12  -4   0    1.01    0.17
 -11  -4   0    0.03    0.14
 -10  -4   0   -0.03    0.11
 -10  -4   0    0.12    0.16
   9   4   0    6.26    0.32
  -9  -4   0    5.97    0.29
  -9  -4   0    6.01    0.27
  -9  -4   0    6.23    0.25
   8   4   0   25.82    0.84
   8   4   0   26.99    0.68
  -8  -4   0   26.89    0.72
  -8  -4   0   26.51    0.81
  -8  -4   0   27.19    0.78
  -8  -4   0   26.91    0.69
   7   4   0    2.10    0.18
   7   4   0    2.29    0.10
  -7  -4   0    2.26    0.16
  -7  -4   0    2.21    0.15
  -7  -4   0    2.19    0.16
  -7  -4   0    2.32    0.13
   6   4   0    4.92    0.24
   6   4   0    5.40    0.16
  -6  -4   0    4.93    0.21
  -6  -4   0    5.39    0.19
  -6  -4   0    5.04    0.20
  -6  -4   0    5.31    0.18
   5   4   0    0.05    0.04
   5   4   0    0.01    0.08
  -5  -4   0    0.04    0.05
  -5  -4   0    0.00    0.05
  -5  -4   0    0.06    0.07
  -5  -4   0   -0.04    0.06
   4   4   0    3.57    0.11
   4   4   0    3.38    0.17
  -4  -4   0    3.47    0.12
  -4  -4   0    3.38    0.15
  -4  -4   0    3.72    0.12
  -4  -4   0    3.35    0.15
   3   4   0   22.96    0.70
   3   4   0   24.41    0.59
  -3  -4   0   24.41    0.69
  -3  -4   0   24.80    0.59
  -3  -4   0   22.97    0.66
  -3  -4   0   23.75    0.61
   2   4   0   16.83    0.42
   2   4   0   16.73    0.50
  -2  -4   0   16.76    0.50
  -2  -4   0   17.14    0.49
  -2  -4   0   17.37    0.42
  -2  -4   0   16.85    0.47
  -2  -4   0   17.47    0.44
   1   4   0    2.72    0.08
   1   4   0    2.70    0.12
  -1  -4   0    2.53    0.10
  -1  -4   0    2.68    0.10
  -1  -4   0    2.66    0.10
  -1  -4   0    2.71    0.09
  -1  -4   0    2.87    0.12
   0   4   0    0.89    0.06
   0   4   0    0.85    0.04
   0   4   0    0.86    0.07
   0  -4   0    0.85    0.05
   0  -4   0    1.07    0.06
   0  -4   0    1.01    0.07
   0  -4   0    0.90    0.05
  -1   4   0    2.62    0.08
  -1   4   0    2.86    0.11
   1  -4   0    2.71    0.09
   1  -4   0    2.92    0.10
   1  -4   0    2.66    0.10
  -2   4   0   16.69    0.48
  -2   4   0   15.96    0.46
  -2   4   0   16.76    0.41
   2  -4   0   16.44    0.43
   2  -4   0   16.03    0.47
   2  -4   0   16.66    0.47
  -3   4   0   23.39    0.65
  -3   4   0   23.43    0.68
  -3   4   0   23.24    0.58
   3  -4   0   23.48    0.67
   3  -4   0   23.45    0.67
   3  -4   0   23.78    0.61
  -4   4   0    3.39    0.12
  -4   4   0    3.69    0.15
  -4   4   0    3.39    0.16
   4  -4   0    3.68    0.14
   4  -4   0    3.43    0.15
   4  -4   0    3.51    0.14
  -5   4   0   -0.02    0.05
  -5   4   0   -0.04    0.08
  -5   4   0    0.10    0.08
   5  -4   0    0.09    0.06
   5  -4   0    0.12    0.04
   5  -4   0    0.13    0.07
  -6   4   0    5.55    0.22
  -6   4   0    5.36    0.23
  -6   4   0    5.27    0.18
   6  -4   0    4.88    0.21
   6  -4   0    5.27    0.20
  -7   4   0    2.42    0.18
  -7   4   0    2.05    0.15
  -7   4   0    2.24    0.13
   7  -4   0    1.88    0.14
   7  -4   0    2.29    0.14
  -8   4   0   27.00    0.84
  -8   4   0   27.58    0.71
   8  -4   0   26.61    0.82
   8  -4   0   27.43    0.74
  -9   4   0    5.81    0.22
  -9   4   0    6.08    0.30
   9  -4   0    5.48    0.24
   9  -4   0    6.28    0.28
 -10   4   0    0.10    0.13
  10  -4   0    0.09    0.14
 -11   4   0   -0.16    0.14
 -12   4   0    0.97    0.18
 -12   4   0    1.27    0.18
 -12  -5   0    1.79    0.20
 -11  -5   0    0.29    0.13
 -10  -5   0    0.00    0.13
 -10  -5   0   -0.02    0.13
   9   5   0    2.09    0.21
  -9  -5   0    2.38    0.16
  -9  -5   0    2.08    0.18
  -9  -5   0    2.44    0.18
   8   5   0    8.26    0.37
   8   5   0    8.74    0.25
  -8  -5   0    8.62    0.33
  -8  -5   0    8.73    0.28
  -8  -5   0    9.01    0.33
   7   5   0    2.28    0.12
   7   5   0    2.38    0.19
  -7  -5   0    2.29    0.14
  -7  -5   0    2.32    0.16
  -7  -5   0    2.68    0.17
  -7  -5   0    2.26    0.13
   6   5   0   11.56    0.30
   6   5   0   11.26    0.40
  -6  -5   0   11.50    0.33
  -6  -5   0   11.07    0.38
  -6  -5   0   11.24    0.36
  -6  -5   0   11.42    0.31
   5   5   0   33.56    0.83
   5   5   0   33.06    1.00
  -5  -5   0   32.68    0.97
  -5  -5   0   33.92    0.87
  -5  -5   0   35.43    0.84
  -5  -5   0   33.99    0.93
   4   5   0   59.27    1.45
   4   5   0   59.75    1.70
  -4  -5   0   59.94    1.50
  -4  -5   0   58.48    1.68
  -4  -5   0   59.64    1.45
  -4  -5   0   60.32    1.60
   3   5   0    4.25    0.12
   3   5   0    3.95    0.18
  -3  -5   0    4.36    0.16
  -3  -5   0    4.46    0.16
  -3  -5   0    4.49    0.14
  -3  -5   0    4.58    0.13
   2   5   0   26.80    0.79
   2   5   0   26.74    0.67
  -2  -5   0   27.35    0.75
  -2  -5   0   27.21    0.78
  -2  -5   0   28.19    0.67
  -2  -5   0   27.04    0.69
  -2  -5   0   28.50    0.79
   1   5   0    9.42    0.31
   1   5   0    9.72    0.24
  -1  -5   0   10.17    0.30
  -1  -5   0    9.74    0.29
  -1  -5   0    9.95    0.26
  -1  -5   0    9.54    0.30
  -1  -5   0    9.55    0.29
   0   5   0    0.02    0.04
   0   5   0    0.00    0.05
   0   5   0   -0.02    0.02
   0  -5   0   -0.06    0.03
   0  -5   0   -0.02    0.04
   0  -5   0   -0.02    0.03
   0  -5   0   -0.02    0.04
  -1   5   0   10.03    0.30
  -1   5   0    9.69    0.24
  -1   5   0    9.63    0.30
   1  -5   0   10.11    0.27
   1  -5   0    9.81    0.29
   1  -5   0    9.30    0.29
  -2   5   0   26.40    0.66
  -2   5   0   27.08    0.78
   2  -5   0   27.47    0.76
   2  -5   0   26.54    0.69
   2  -5   0   27.08    0.76
  -3   5   0    4.50    0.17
  -3   5   0    4.49    0.13
  -3   5   0    4.19    0.17
   3  -5   0    4.22    0.16
   3  -5   0    4.39    0.15
   3  -5   0    4.48    0.16
  -4   5   0   58.84    1.61
  -4   5   0   60.40    1.69
  -4   5   0   58.15    1.46
   4  -5   0   59.52    1.68
   4  -5   0   62.10    1.68
   4  -5   0   59.24    1.51
  -5   5   0   33.93    0.98
  -5   5   0   33.99    0.94
  -5   5   0   33.26    0.84
   5  -5   0   33.08    0.87
   5  -5   0   33.50    0.97
  -6   5   0   11.93    0.39
  -6   5   0   11.28    0.32
  -6   5   0   11.53    0.39
   6  -5   0   11.01    0.37
   6  -5   0   11.44    0.35
  -7   5   0    2.60    0.19
  -7   5   0    2.37    0.17
  -7   5   0    2.40    0.14
   7  -5   0    2.44    0.16
   7  -5   0    2.33    0.14
  -8   5   0    8.79    0.36
  -8   5   0    8.98    0.28
   8  -5   0    8.90    0.31
   8  -5   0    8.92    0.33
  -9   5   0    2.00    0.14
   9  -5   0    2.36    0.17
   9  -5   0    2.11    0.16
 -10   5   0    0.22    0.13
  10  -5   0    0.12    0.15
 -11   5   0    0.57    0.14
 -12   5   0    1.62    0.19
 -11  -6   0    0.72    0.15
 -10  -6   0    5.98    0.25
 -10  -6   0    5.75    0.30
   9   6   0    1.30    0.20
  -9  -6   0    1.35    0.17
  -9  -6   0    1.43    0.13
  -9  -6   0    1.18    0.16
   8   6   0   28.39    0.71
   8   6   0   26.98    0.88
  -8  -6   0   28.18    0.75
  -8  -6   0   28.95    0.82
  -8  -6   0   28.48    0.85
   7   6   0   12.64    0.34
   7   6   0   12.45    0.46
  -7  -6   0   12.95    0.42
  -7  -6   0   13.30    0.38
  -7  -6   0   12.64    0.43
   6   6   0    2.77    0.11
   6   6   0    2.74    0.19
  -6  -6   0    2.83    0.16
  -6  -6   0    2.63    0.15
  -6  -6   0    2.89    0.14
  -6  -6   0    2.74    0.13
   5   6   0   14.47    0.37
   5   6   0   14.77    0.48
  -5  -6   0   14.31    0.40
  -5  -6   0   13.89    0.45
  -5  -6   0   15.23    0.38
  -5  -6   0   14.53    0.44
   4   6   0   31.84    0.95
   4   6   0   32.09    0.80
  -4  -6   0   32.76    0.83
  -4  -6   0   31.04    0.89
  -4  -6   0   32.39    0.93
  -4  -6   0   34.11    0.80
   3   6   0    0.28    0.04
   3   6   0    0.29    0.08
  -3  -6   0    0.36    0.07
  -3  -6   0    0.17    0.06
  -3  -6   0    0.32    0.05
  -3  -6   0    0.30    0.06
   2   6   0   26.90    0.78
   2   6   0   25.45    0.65
  -2  -6   0   26.20    0.76
  -2  -6   0   28.95    0.78
  -2  -6   0   26.95    0.80
  -2  -6   0   25.26    0.74
  -2  -6   0   28.31    0.66
  -2  -6   0   25.96    0.68
   1   6   0   11.25    0.29
   1   6   0   11.08    0.37
  -1  -6   0   11.29    0.35
  -1  -6   0   11.70    0.34
  -1  -6   0   11.56    0.34
  -1  -6   0   11.87    0.31
  -1  -6   0   11.84    0.36
   0   6   0  173.38    4.92
   0   6   0  175.63    5.13
   0   6   0  174.61    4.28
   0  -6   0  182.26    4.91
   0  -6   0  178.18    4.90
   0  -6   0  177.12    4.38
  -1   6   0   11.51    0.36
  -1   6   0   11.05    0.29
  -1   6   0   11.47    0.35
   1  -6   0   11.30    0.29
   1  -6   0   11.44    0.31
   1  -6   0   11.30    0.34
   1  -6   0   11.74    0.34
  -2   6   0   26.85    0.78
  -2   6   0   26.34    0.65
   2  -6   0   27.36    0.76
   2  -6   0   26.76    0.76
   2  -6   0   26.32    0.65
   2  -6   0   26.08    0.69
  -3   6   0    0.31    0.07
  -3   6   0    0.33    0.04
  -3   6   0    0.31    0.07
   3  -6   0    0.19    0.08
   3  -6   0    0.25    0.05
   3  -6   0    0.30    0.06
  -4   6   0   31.85    0.81
  -4   6   0   33.04    0.95
  -4   6   0   32.33    0.90
   4  -6   0   32.72    0.93
   4  -6   0   31.56    0.85
   4  -6   0   34.08    0.93
  -5   6   0   14.27    0.45
  -5   6   0   14.36    0.46
  -5   6   0   14.43    0.38
   5  -6   0   14.52    0.42
   5  -6   0   13.66    0.43
  -6   6   0    2.71    0.14
  -6   6   0    2.90    0.19
  -6   6   0    2.74    0.19
   6  -6   0    2.74    0.15
   6  -6   0    2.54    0.16
  -7   6   0   12.11    0.35
  -7   6   0   12.36    0.44
  -7   6   0   12.14    0.43
   7  -6   0   12.43    0.41
   7  -6   0   12.94    0.39
  -8   6   0   28.14    0.74
   8  -6   0   28.40    0.85
   8  -6   0   28.50    0.78
  -9   6   0    1.30    0.13
   9  -6   0    0.98    0.15
   9  -6   0    1.26    0.14
 -10   6   0    6.04    0.24
  10  -6   0    5.50    0.28
 -11   6   0    0.68    0.14
 -11  -7   0    6.02    0.27
 -10  -7   0    0.88    0.15
 -10  -7   0    0.91    0.18
   9   7   0    0.61    0.19
  -9  -7   0    0.48    0.12
  -9  -7   0    0.48    0.15
  -9  -7   0    0.49    0.14
   8   7   0   -0.04    0.15
   8   7   0    0.16    0.07
  -8  -7   0    0.13    0.11
  -8  -7   0    0.03    0.12
  -8  -7   0    0.28    0.12
   7   7   0   -0.10    0.06
   7   7   0    0.08    0.14
  -7  -7   0    0.08    0.10
  -7  -7   0    0.07    0.12
  -7  -7   0    0.05    0.11
   6   7   0    9.60    0.26
   6   7   0    8.74    0.35
  -6  -7   0    9.05    0.32
  -6  -7   0    9.30    0.28
  -6  -7   0    9.49    0.33
   5   7   0    0.39    0.05
   5   7   0    0.50    0.12
  -5  -7   0    0.51    0.09
  -5  -7   0    0.29    0.07
  -5  -7   0    0.46    0.10
   4   7   0   15.41    0.39
   4   7   0   15.22    0.50
  -4  -7   0   15.03    0.46
  -4  -7   0   16.28    0.40
  -4  -7   0   15.74    0.42
  -4  -7   0   15.04    0.47
   3   7   0    2.43    0.16
   3   7   0    2.23    0.09
  -3  -7   0    2.39    0.13
  -3  -7   0    2.50    0.10
  -3  -7   0    2.43    0.11
  -3  -7   0    2.35    0.12
  -3  -7   0    2.60    0.13
   2   7   0    5.31    0.22
   2   7   0    5.15    0.15
  -2  -7   0    5.18    0.19
  -2  -7   0    5.31    0.20
  -2  -7   0    5.08    0.19
  -2  -7   0    4.89    0.18
  -2  -7   0    5.17    0.15
  -2  -7   0    5.15    0.17
   1   7   0   23.69    0.72
   1   7   0   23.77    0.59
  -1  -7   0   24.38    0.72
  -1  -7   0   24.29    0.69
  -1  -7   0   23.92    0.59
  -1  -7   0   25.84    0.71
  -1  -7   0   23.70    0.62
   0   7   0   -0.11    0.08
   0   7   0   -0.01    0.05
   0   7   0    0.01    0.03
   0  -7   0    0.09    0.05
   0  -7   0    0.09    0.06
   0  -7   0    0.03    0.05
   0  -7   0   -0.07    0.05
  -1   7   0   24.58    0.71
  -1   7   0   23.42    0.59
  -1   7   0   24.50    0.72
   1  -7   0   23.39    0.59
   1  -7   0   23.96    0.69
   1  -7   0   23.76    0.62
   1  -7   0   24.03    0.68
  -2   7   0    4.97    0.14
  -2   7   0    5.36    0.21
   2  -7   0    5.00    0.18
   2  -7   0    5.04    0.18
   2  -7   0    5.23    0.17
   2  -7   0    5.14    0.16
  -3   7   0    2.32    0.14
  -3   7   0    2.54    0.10
  -3   7   0    2.68    0.13
   3  -7   0    2.46    0.11
   3  -7   0    2.27    0.14
   3  -7   0    2.53    0.11
  -4   7   0   15.49    0.47
  -4   7   0   15.34    0.49
  -4   7   0   15.37    0.40
   4  -7   0   16.05    0.46
   4  -7   0   15.63    0.44
  -5   7   0    0.30    0.06
  -5   7   0    0.36    0.10
  -5   7   0    0.33    0.10
   5  -7   0    0.41    0.11
   5  -7   0    0.42    0.08
  -6   7   0    9.30    0.27
  -6   7   0    9.69    0.35
  -6   7   0    9.54    0.35
   6  -7   0    9.33    0.31
   6  -7   0    9.15    0.31
  -7   7   0    0.15    0.08
   7  -7   0    0.00    0.09
   7  -7   0    0.12    0.13
  -8   7   0    0.07    0.10
   8  -7   0    0.14    0.10
   8  -7   0    0.10    0.13
  -9   7   0    0.32    0.11
   9  -7   0    0.41    0.12
   9  -7   0    0.66    0.14
 -10   7   0    0.73    0.14
  10  -7   0    0.66    0.17
 -11   7   0    6.64    0.29
  11  -7   0    5.96    0.30
 -11  -8   0   -0.03    0.16
 -10  -8   0    0.40    0.13
 -10  -8   0    0.66    0.18
   9   8   0    0.16    0.19
  -9  -8   0   -0.05    0.11
  -9  -8   0   -0.04    0.15
   8   8   0    7.29    0.22
   8   8   0    7.29    0.36
  -8  -8   0    6.83    0.30
  -8  -8   0    7.36    0.31
  -8  -8   0    7.14    0.26
   7   8   0    1.31    0.19
   7   8   0    1.22    0.09
  -7  -8   0    1.20    0.14
  -7  -8   0    1.38    0.12
  -7  -8   0    1.19    0.15
   6   8   0   25.07    0.78
   6   8   0   25.07    0.63
  -6  -8   0   24.79    0.73
  -6  -8   0   25.06    0.66
  -6  -8   0   24.52    0.75
   5   8   0    6.54    0.19
   5   8   0    6.86    0.30
  -5  -8   0    6.60    0.25
  -5  -8   0    6.71    0.27
  -5  -8   0    6.57    0.22
   4   8   0   10.28    0.36
   4   8   0   10.02    0.27
  -4  -8   0   10.40    0.35
  -4  -8   0    9.64    0.33
  -4  -8   0   10.02    0.29
  -4  -8   0   10.17    0.34
   3   8   0   20.74    0.52
   3   8   0   20.36    0.64
  -3  -8   0   20.73    0.60
  -3  -8   0   20.15    0.61
  -3  -8   0   19.96    0.54
  -3  -8   0   21.53    0.64
   2   8   0    1.28    0.07
   2   8   0    1.39    0.13
  -2  -8   0    1.23    0.09
  -2  -8   0    1.38    0.11
  -2  -8   0    1.55    0.09
  -2  -8   0    1.33    0.09
  -2  -8   0    1.36    0.09
  -2  -8   0    1.22    0.10
  -2  -8   0    1.66    0.08
   1   8   0   55.97    1.70
   1   8   0   59.49    1.44
  -1  -8   0   58.76    1.67
  -1  -8   0   64.84    1.68
  -1  -8   0   58.99    1.42
  -1  -8   0   58.00    1.49
  -1  -8   0   60.38    1.74
   0   8   0   79.11    2.35
   0   8   0   79.80    1.95
   0   8   0   79.62    2.28
   0  -8   0   78.99    1.91
   0  -8   0   80.01    2.24
   0  -8   0   85.60    2.26
   0  -8   0   80.44    2.01
  -1   8   0   59.05    1.72
  -1   8   0   57.74    1.42
  -1   8   0   60.00    1.68
   1  -8   0   57.99    1.64
   1  -8   0   57.90    1.40
   1  -8   0   59.09    1.48
   1  -8   0   59.62    1.65
  -2   8   0    1.36    0.10
  -2   8   0    1.30    0.12
  -2   8   0    1.33    0.07
   2  -8   0    1.42    0.09
   2  -8   0    1.37    0.08
   2  -8   0    1.03    0.09
   2  -8   0    1.25    0.08
  -3   8   0   20.72    0.59
  -3   8   0   19.93    0.62
  -3   8   0   20.07    0.51
   3  -8   0   20.37    0.59
   3  -8   0   20.96    0.56
  -4   8   0    9.89    0.27
  -4   8   0   10.29    0.33
  -4   8   0   10.09    0.35
   4  -8   0    9.86    0.31
   4  -8   0    9.77    0.31
  -5   8   0    6.49    0.20
  -5   8   0    6.42    0.28
  -5   8   0    6.70    0.27
   5  -8   0    6.69    0.26
   5  -8   0    6.58    0.23
  -6   8   0   24.53    0.66
  -6   8   0   26.33    0.76
   6  -8   0   25.47    0.71
   6  -8   0   26.18    0.75
  -7   8   0    1.20    0.11
   7  -8   0    1.32    0.12
   7  -8   0    1.43    0.14
  -8   8   0    7.11    0.25
   8  -8   0    7.01    0.29
   8  -8   0    7.09    0.27
  -9   8   0    0.26    0.12
   9  -8   0    0.06    0.11
   9  -8   0   -0.01    0.14
 -10   8   0    0.49    0.13
  10  -8   0    0.35    0.18
 -11   8   0    0.12    0.14
  11  -8   0    0.13    0.19
 -11  -9   0    1.12    0.18
 -10  -9   0    0.99    0.18
 -10  -9   0    1.27    0.15
  -9  -9   0    3.73    0.22
  -9  -9   0    3.88    0.27
   8   9   0   15.38    0.41
   8   9   0   15.47    0.56
  -8  -9   0   14.67    0.50
  -8  -9   0   15.21    0.51
  -8  -9   0   14.84    0.44
   7   9   0    1.08    0.18
   7   9   0    0.93    0.09
  -7  -9   0    1.06    0.12
  -7  -9   0    1.23    0.15
  -7  -9   0    1.14    0.14
   6   9   0   23.57    0.75
   6   9   0   23.75    0.60
  -6  -9   0   23.25    0.71
  -6  -9   0   23.23    0.70
  -6  -9   0   23.30    0.63
   5   9   0    1.15    0.15
   5   9   0    1.02    0.08
  -5  -9   0    1.27    0.13
  -5  -9   0    0.94    0.11
  -5  -9   0    1.15    0.10
   4   9   0    9.09    0.35
   4   9   0    9.24    0.25
  -4  -9   0    8.96    0.27
  -4  -9   0    8.81    0.32
  -4  -9   0    8.68    0.30
   3   9   0   18.30    0.59
   3   9   0   17.80    0.46
  -3  -9   0   17.89    0.54
  -3  -9   0   17.90    0.49
  -3  -9   0   18.31    0.46
  -3  -9   0   18.89    0.57
  -3  -9   0   18.41    0.54
   2   9   0   27.68    0.83
   2   9   0   27.36    0.67
  -2  -9   0   26.57    0.77
  -2  -9   0   26.97    0.79
  -2  -9   0   27.79    0.82
  -2  -9   0   27.02    0.71
   1   9   0    0.15    0.11
   1   9   0    0.24    0.04
  -1  -9   0    0.28    0.05
  -1  -9   0    0.26    0.06
  -1  -9   0    0.22    0.07
  -1  -9   0    0.29    0.06
   0   9   0    0.08    0.07
   0   9   0    0.00    0.04
   0   9   0   -0.02    0.11
   0  -9   0   -0.01    0.06
   0  -9   0    0.01    0.06
   0  -9   0    0.08    0.06
  -1   9   0    0.21    0.11
  -1   9   0    0.20    0.04
  -1   9   0    0.41    0.08
   1  -9   0    0.28    0.06
   1  -9   0    0.38    0.07
   1  -9   0    0.43    0.06
  -2   9   0   26.84    0.67
  -2   9   0   27.48    0.82
   2  -9   0   27.16    0.67
   2  -9   0   27.63    0.72
   2  -9   0   26.69    0.77
  -3   9   0   18.28    0.58
  -3   9   0   18.23    0.46
   3  -9   0   18.06    0.51
   3  -9   0   17.76    0.46
   3  -9   0   18.48    0.53
  -4   9   0    8.86    0.25
  -4   9   0    9.18    0.31
   4  -9   0    8.92    0.30
   4  -9   0    9.00    0.29
  -5   9   0    1.03    0.14
  -5   9   0    1.08    0.09
   5  -9   0    1.04    0.13
   5  -9   0    1.09    0.09
  -6   9   0   24.86    0.73
  -6   9   0   23.11    0.62
   6  -9   0   24.45    0.67
   6  -9   0   24.06    0.71
  -7   9   0    0.79    0.11
   7  -9   0    0.96    0.10
   7  -9   0    1.21    0.15
  -8   9   0   15.18    0.44
   8  -9   0   15.36    0.49
   8  -9   0   15.68    0.49
  -9   9   0    3.82    0.20
   9  -9   0    4.26    0.21
   9  -9   0    4.26    0.26
 -10   9   0    0.62    0.14
  10  -9   0    0.88    0.19
 -11   9   0    1.71    0.18
  11  -9   0    1.27    0.22
 -10 -10   0    0.05    0.19
 -10 -10   0    0.22    0.14
  -9 -10   0    2.90    0.22
  -9 -10   0    2.80    0.19
   8  10   0    1.82    0.22
   8  10   0    1.37    0.11
  -8 -10   0    1.38    0.15
  -8 -10   0    1.50    0.19
   7  10   0    0.48    0.17
   7  10   0    0.19    0.08
  -7 -10   0    0.23    0.14
  -7 -10   0    0.31    0.12
  -7 -10   0    0.31    0.13
   6  10   0   18.13    0.47
   6  10   0   19.41    0.63
  -6 -10   0   17.84    0.57
  -6 -10   0   18.27    0.57
  -6 -10   0   17.80    0.51
   5  10   0    0.02    0.06
   5  10   0    0.14    0.15
  -5 -10   0    0.12    0.12
  -5 -10   0   -0.03    0.09
  -5 -10   0   -0.06    0.10
   4  10   0    0.13    0.13
   4  10   0    0.06    0.06
  -4 -10   0   -0.02    0.11
  -4 -10   0    0.05    0.09
  -4 -10   0    0.12    0.08
   3  10   0    3.56    0.23
   3  10   0    3.58    0.13
  -3 -10   0    3.32    0.16
  -3 -10   0    3.57    0.15
  -3 -10   0    3.60    0.19
   2  10   0    0.09    0.05
   2  10   0    0.11    0.13
  -2 -10   0    0.15    0.08
  -2 -10   0    0.23    0.08
  -2 -10   0    0.10    0.07
   1  10   0    0.98    0.14
   1  10   0    1.14    0.07
  -1 -10   0    1.07    0.09
  -1 -10   0    1.01    0.08
  -1 -10   0    1.13    0.09
   0  10   0   18.72    0.61
   0  10   0   19.00    0.47
   0 -10   0   19.65    0.51
   0 -10   0   18.28    0.55
   0 -10   0   18.74    0.48
  -1  10   0    1.01    0.06
  -1  10   0    1.21    0.15
   1 -10   0    1.11    0.08
   1 -10   0    1.05    0.10
   1 -10   0    1.06    0.09
  -2  10   0    0.12    0.05
  -2  10   0    0.05    0.12
   2 -10   0    0.17    0.06
   2 -10   0    0.23    0.09
   2 -10   0    0.09    0.07
  -3  10   0    3.46    0.13
   3 -10   0    3.57    0.14
   3 -10   0    3.37    0.18
   3 -10   0    3.45    0.14
  -4  10   0    0.27    0.11
  -4  10   0    0.01    0.06
   4 -10   0    0.00    0.07
   4 -10   0    0.36    0.12
  -5  10   0    0.23    0.13
  -5  10   0    0.11    0.07
   5 -10   0    0.02    0.07
   5 -10   0    0.18    0.13
  -6  10   0   18.53    0.59
  -6  10   0   17.55    0.49
   6 -10   0   18.86    0.55
   6 -10   0   18.96    0.55
  -7  10   0    0.38    0.10
   7 -10   0    0.20    0.13
   7 -10   0    0.34    0.10
  -8  10   0    1.41    0.13
   8 -10   0    1.66    0.18
  -9  10   0    2.65    0.17
   9 -10   0    2.61    0.22
 -10  10   0    0.28    0.15
  10 -10   0    0.02    0.19
 -10 -11   0    1.25    0.18
  -9 -11   0    2.76    0.25
  -9 -11   0    2.34    0.19
   8  11   0   -0.01    0.10
   8  11   0    0.26    0.19
  -8 -11   0    0.00    0.13
  -8 -11   0    0.10    0.16
   7  11   0    0.40    0.18
   7  11   0    0.14    0.09
  -7 -11   0    0.12    0.11
  -7 -11   0    0.01    0.12
  -7 -11   0    0.16    0.14
   6  11   0    5.96    0.31
   6  11   0    5.15    0.18
  -6 -11   0    5.01    0.21
  -6 -11   0    5.53    0.27
  -6 -11   0    5.20    0.24
   5  11   0    6.88    0.21
   5  11   0    7.51    0.34
  -5 -11   0    6.74    0.25
  -5 -11   0    6.57    0.29
  -5 -11   0    7.00    0.27
   4  11   0    0.70    0.17
   4  11   0    0.45    0.07
  -4 -11   0    0.50    0.10
  -4 -11   0    0.66    0.10
  -4 -11   0    0.33    0.11
   3  11   0   44.65    1.33
   3  11   0   44.41    1.10
  -3 -11   0   44.83    1.15
  -3 -11   0   45.53    1.25
  -3 -11   0   44.89    1.28
   2  11   0    1.97    0.18
   2  11   0    1.48    0.09
  -2 -11   0    1.52    0.11
  -2 -11   0    1.54    0.12
   1  11   0   11.30    0.42
   1  11   0   11.83    0.31
  -1 -11   0   12.31    0.33
  -1 -11   0   11.12    0.34
  -1 -11   0   11.28    0.36
   0  11   0    0.03    0.05
   0 -11   0   -0.03    0.09
   0 -11   0    0.08    0.08
   0 -11   0   -0.01    0.07
  -1  11   0   11.12    0.30
   1 -11   0   11.21    0.31
   1 -11   0   11.48    0.34
   1 -11   0   11.21    0.34
  -2  11   0    1.41    0.09
   2 -11   0    1.92    0.11
   2 -11   0    1.74    0.13
   2 -11   0    1.62    0.10
  -3  11   0   45.07    1.13
   3 -11   0   46.55    1.20
   3 -11   0   46.40    1.11
   3 -11   0   45.24    1.29
  -4  11   0    0.68    0.13
  -4  11   0    0.54    0.08
   4 -11   0    0.55    0.07
   4 -11   0    0.39    0.13
  -5  11   0    6.84    0.23
  -5  11   0    7.04    0.29
   5 -11   0    6.92    0.24
   5 -11   0    7.26    0.29
  -6  11   0    5.50    0.21
   6 -11   0    5.30    0.27
   6 -11   0    5.53    0.20
  -7  11   0   -0.07    0.10
   7 -11   0    0.00    0.15
  -8  11   0    0.13    0.11
   8 -11   0   -0.07    0.14
  -9  11   0    2.10    0.16
   9 -11   0    2.65    0.22
 -10  11   0    1.24    0.17
  10 -11   0    1.06    0.20
  -9 -12   0    2.59    0.20
  -9 -12   0    2.81    0.24
   8  12   0    3.33    0.17
  -8 -12   0    3.53    0.22
  -8 -12   0    3.49    0.25
   7  12   0    0.20    0.21
   7  12   0    0.13    0.09
  -7 -12   0    0.23    0.15
  -7 -12   0    0.36    0.12
   6  12   0    0.69    0.09
  -6 -12   0    0.90    0.13
  -6 -12   0    0.84    0.14
  -6 -12   0    0.87    0.16
   5  12   0    1.12    0.09
  -5 -12   0    1.07    0.13
  -5 -12   0    1.25    0.16
  -5 -12   0    1.09    0.13
   4  12   0    0.68    0.08
  -4 -12   0    0.81    0.14
  -4 -12   0    0.78    0.11
  -4 -12   0    0.76    0.11
   3  12   0    0.71    0.07
  -3 -12   0    0.53    0.10
  -3 -12   0    0.49    0.10
   2  12   0    9.19    0.26
  -2 -12   0    9.11    0.30
  -2 -12   0    9.27    0.31
   1  12   0    0.09    0.06
  -1 -12   0    0.14    0.09
  -1 -12   0   -0.13    0.08
  -1 -12   0    0.02    0.10
   0  12   0   29.49    0.74
   0 -12   0   29.14    0.85
   0 -12   0   30.15    0.79
   0 -12   0   29.71    0.74
  -1  12   0    0.05    0.06
   1 -12   0    0.00    0.07
   1 -12   0    0.09    0.08
   1 -12   0    0.01    0.10
  -2  12   0    8.65    0.25
   2 -12   0    8.93    0.28
   2 -12   0    8.70    0.26
   2 -12   0    8.86    0.30
  -3  12   0    0.60    0.08
   3 -12   0    0.67    0.08
   3 -12   0    0.68    0.09
   3 -12   0    0.45    0.12
  -4  12   0    0.79    0.13
  -4  12   0    0.79    0.09
   4 -12   0    0.72    0.08
   4 -12   0    0.73    0.13
  -5  12   0    1.31    0.17
  -5  12   0    1.18    0.10
   5 -12   0    1.12    0.16
  -6  12   0    0.89    0.11
   6 -12   0    0.76    0.15
  -7  12   0    0.44    0.10
   7 -12   0    0.32    0.15
  -8  12   0    3.58    0.20
   8 -12   0    3.45    0.23
  -9  12   0    2.55    0.18
   9 -12   0    2.56    0.23
  -9 -13   0    3.12    0.21
   8  13   0    3.18    0.18
  -8 -13   0    2.93    0.19
  -8 -13   0    3.66    0.26
   7  13   0    0.02    0.09
  -7 -13   0    0.31    0.14
  -7 -13   0    0.13    0.16
   6  13   0    0.69    0.09
  -6 -13   0    0.93    0.13
  -6 -13   0    0.99    0.17
   5  13   0    1.36    0.10
  -5 -13   0    1.40    0.18
  -5 -13   0    1.60    0.15
  -5 -13   0    1.40    0.13
   4  13   0    4.16    0.16
  -4 -13   0    3.96    0.19
  -4 -13   0    4.10    0.20
   3  13   0    8.34    0.25
  -3 -13   0    8.86    0.30
  -3 -13   0    8.98    0.30
   2  13   0    3.68    0.14
  -2 -13   0    3.58    0.17
  -2 -13   0    3.79    0.19
   1  13   0    2.95    0.13
  -1 -13   0    3.01    0.15
  -1 -13   0    2.71    0.18
   0  13   0    0.02    0.06
   0 -13   0    0.17    0.09
   0 -13   0    0.04    0.07
   0 -13   0   -0.09    0.11
  -1  13   0    2.85    0.13
   1 -13   0    2.81    0.13
   1 -13   0    2.97    0.18
   1 -13   0    2.63    0.15
  -2  13   0    3.91    0.15
   2 -13   0    3.76    0.15
   2 -13   0    3.90    0.17
   2 -13   0    3.66    0.20
  -3  13   0    9.26    0.27
   3 -13   0    9.17    0.33
   3 -13   0    8.92    0.27
  -4  13   0    4.13    0.17
  -4  13   0    4.14    0.23
   4 -13   0    3.93    0.22
  -5  13   0    1.59    0.11
  -5  13   0    1.87    0.18
   5 -13   0    1.32    0.16
  -6  13   0    0.78    0.11
   6 -13   0    0.83    0.16
  -7  13   0    0.26    0.11
   7 -13   0   -0.02    0.17
  -8  13   0    3.16    0.19
   8 -13   0    2.85    0.24
  -9  13   0    3.00    0.19
   9 -13   0    3.10    0.24
   8  14   0    4.68    0.20
  -8 -14   0    4.98    0.27
   7  14   0    0.00    0.11
  -7 -14   0   -0.15    0.17
  -7 -14   0   -0.05    0.13
   6  14   0   -0.01    0.10
  -6 -14   0   -0.05    0.14
   5  14   0    1.53    0.11
  -5 -14   0    1.38    0.14
  -5 -14   0    1.68    0.15
   4  14   0    0.33    0.09
  -4 -14   0    0.29    0.12
  -4 -14   0    0.50    0.12
   3  14   0    8.86    0.26
  -3 -14   0    8.59    0.29
  -3 -14   0    8.51    0.30
   2  14   0    4.09    0.16
  -2 -14   0    3.75    0.19
  -2 -14   0    4.09    0.18
   1  14   0   11.18    0.32
  -1 -14   0   12.03    0.37
  -1 -14   0   11.73    0.37
   0  14   0    0.38    0.07
   0 -14   0    0.35    0.08
   0 -14   0    0.24    0.12
  -1  14   0   11.70    0.32
   1 -14   0   11.73    0.37
  -2  14   0    3.95    0.15
   2 -14   0    4.09    0.22
  -3  14   0    8.23    0.25
   3 -14   0    8.56    0.31
  -4  14   0    0.32    0.09
  -4  14   0    0.40    0.15
   4 -14   0    0.21    0.15
  -5  14   0    1.52    0.12
   5 -14   0    1.39    0.17
  -6  14   0    0.19    0.11
   6 -14   0    0.13    0.17
  -7  14   0    0.09    0.11
   7 -14   0   -0.26    0.15
  -8  14   0    4.95    0.22
   8 -14   0    4.87    0.31
   7  15   0    0.13    0.12
  -7 -15   0    0.18    0.14
   6  15   0    3.33    0.18
  -6 -15   0    3.50    0.23
   5  15   0    2.10    0.13
  -5 -15   0    2.12    0.16
   4  15   0    0.80    0.09
  -4 -15   0    0.77    0.14
  -4 -15   0    0.70    0.13
   3  15   0    0.24    0.08
  -3 -15   0    0.36    0.11
  -3 -15   0    0.34    0.12
   2  15   0    9.86    0.29
  -2 -15   0    9.62    0.33
   1  15   0    2.99    0.14
  -1 -15   0    2.89    0.20
   0  15   0    0.03    0.07
   0 -15   0    0.03    0.13
  -1  15   0    2.97    0.14
   1 -15   0    2.70    0.19
  -2  15   0    9.43    0.28
   2 -15   0    9.91    0.36
  -3  15   0    0.38    0.09
   3 -15   0    0.45    0.16
  -4  15   0    0.69    0.10
  -4  15   0    0.92    0.17
   4 -15   0    0.94    0.18
  -5  15   0    2.61    0.16
   5 -15   0    2.29    0.21
  -6  15   0    3.24    0.19
   6 -15   0    3.74    0.25
  -7  15   0    0.48    0.13
   7 -15   0   -0.03    0.19
   6  16   0    2.30    0.14
  -6 -16   0    2.66    0.20
   5  16   0    2.82    0.16
  -5 -16   0    3.06    0.20
   4  16   0    0.17    0.10
  -4 -16   0    0.12    0.13
   3  16   0    0.08    0.09
  -3 -16   0    0.01    0.13
   2  16   0    0.05    0.09
  -2 -16   0    0.02    0.12
   1  16   0    1.67    0.11
  -1 -16   0    1.86    0.16
   0  16   0    0.21    0.09
   0 -16   0    0.18    0.13
  -1  16   0    1.72    0.11
   1 -16   0    2.01    0.17
  -2  16   0    0.06    0.09
   2 -16   0   -0.21    0.14
  -3  16   0    0.14    0.09
   3 -16   0    0.04    0.16
  -4  16   0    0.08    0.10
   4 -16   0    0.06    0.15
  -5  16   0    2.98    0.18
   5 -16   0    3.08    0.23
  -6  16   0    2.53    0.16
   6 -16   0    2.59    0.23
   5  17   0    6.69    0.25
  -5 -17   0    6.62    0.29
   4  17   0    0.45    0.11
  -4 -17   0    0.42    0.15
   3  17   0    1.73    0.13
  -3 -17   0    1.90    0.17
   2  17   0    0.10    0.10
  -2 -17   0    0.23    0.15
   1  17   0    0.35    0.10
  -1 -17   0    0.54    0.14
   0  17   0   -0.11    0.09
   0 -17   0    0.08    0.14
  -1  17   0    0.41    0.10
   1 -17   0    0.61    0.17
  -2  17   0    0.12    0.10
   2 -17   0    0.23    0.16
  -3  17   0    1.76    0.13
   3 -17   0    1.46    0.19
  -4  17   0    0.41    0.12
   4 -17   0    0.20    0.17
  -5  17   0    6.84    0.26
   5 -17   0    7.58    0.35
   3  18   0   -0.09    0.11
  -3 -18   0    0.06    0.17
   2  18   0    0.04    0.09
  -2 -18   0    0.21    0.16
   1  18   0    0.30    0.10
  -1 -18   0    0.41    0.17
   0  18   0   10.00    0.31
   0 -18   0    9.72    0.37
  -1  18   0    0.29    0.11
   1 -18   0    0.29    0.16
  -2  18   0    0.04    0.11
   2 -18   0   -0.06    0.16
  -3  18   0   -0.23    0.18
  -3  18   0   -0.01    0.11
   3 -18   0   -0.04    0.19
   3 -18   1    0.35    0.19
  -3  18  -1    0.12    0.12
   2 -18   1    2.72    0.23
  -2  18  -1    2.79    0.17
   1 -18   1    6.53    0.30
  -1  18  -1    6.67    0.24
   0 -18   1    0.32    0.18
   0  18  -1    0.28    0.11
  -1 -18   1    0.25    0.15
   1  18  -1   -0.13    0.10
  -2 -18   1    0.36    0.15
   2  18  -1   -0.02    0.11
  -3 -18   1    2.47    0.20
   3  18  -1    2.39    0.15
   5 -17   1    0.17    0.19
  -5  17  -1    0.12    0.12
   4 -17   1    2.71    0.21
  -4  17  -1    2.12    0.15
   3 -17   1    0.43    0.16
  -3  17  -1    0.25    0.19
  -3  17  -1    0.41    0.11
   2 -17   1   -0.03    0.17
  -2  17  -1    0.03    0.10
   1 -17   1    3.47    0.23
  -1  17  -1    3.24    0.17
   0 -17   1    0.33    0.16
   0  17  -1    0.23    0.10
  -1 -17   1    2.04    0.19
   1  17  -1    2.05    0.13
  -2 -17   1    0.29    0.14
   2  17  -1    0.25    0.10
  -3 -17   1    1.42    0.18
   3  17  -1    1.40    0.12
  -4 -17   1    2.19    0.19
   4  17  -1    2.01    0.13
  -5 -17   1    0.13    0.16
   5  17  -1   -0.05    0.11
   6 -16   1    1.91    0.21
  -6  16  -1    1.58    0.15
   5 -16   1   -0.03    0.17
  -5  16  -1    0.15    0.11
   4 -16   1    4.13    0.25
  -4  16  -1    3.97    0.27
  -4  16  -1    4.09    0.19
   3 -16   1    1.29    0.17
  -3  16  -1    1.19    0.20
  -3  16  -1    1.34    0.12
   2 -16   1   -0.03    0.16
  -2  16  -1   -0.03    0.09
   1 -16   1   -0.08    0.15
  -1  16  -1    0.14    0.09
   0 -16   1    0.37    0.14
   0  16  -1    0.14    0.09
  -1 -16   1    1.35    0.15
   1  16  -1    1.34    0.11
  -2 -16   1    0.12    0.12
   2  16  -1    0.04    0.08
  -3 -16   1    0.33    0.13
  -3 -16   1    0.52    0.12
   3  16  -1    0.16    0.09
  -4 -16   1    2.68    0.19
   4  16  -1    2.44    0.15
  -5 -16   1    0.16    0.13
   5  16  -1    0.12    0.11
  -6 -16   1    5.19    0.25
   6  16  -1    4.92    0.21
   7 -15   1    0.90    0.20
  -7  15  -1    1.03    0.14
   6 -15   1    0.23    0.18
  -6  15  -1    0.13    0.11
   5 -15   1    0.74    0.18
  -5  15  -1    0.71    0.12
   4 -15   1    2.25    0.19
  -4  15  -1    2.62    0.22
  -4  15  -1    2.31    0.14
   3 -15   1    6.94    0.29
  -3  15  -1    6.63    0.22
   2 -15   1    9.65    0.34
  -2  15  -1    9.05    0.28
   1 -15   1    0.25    0.13
  -1  15  -1    0.02    0.07
   0 -15   1    5.01    0.24
   0  15  -1    5.04    0.18
  -1 -15   1    2.08    0.15
  -1 -15   1    1.98    0.15
   1  15  -1    2.11    0.13
  -2 -15   1   14.40    0.45
  -2 -15   1   14.79    0.47
   2  15  -1   15.03    0.40
  -3 -15   1    0.60    0.12
  -3 -15   1    0.57    0.13
   3  15  -1    0.60    0.09
  -4 -15   1    0.02    0.12
  -4 -15   1    0.00    0.12
   4  15  -1    0.02    0.08
  -5 -15   1    2.08    0.17
   5  15  -1    1.93    0.12
  -6 -15   1    2.54    0.18
   6  15  -1    2.74    0.17
  -7 -15   1    3.70    0.24
   7  15  -1    3.38    0.19
   8 -14   1    0.81    0.19
  -8  14  -1    0.92    0.15
   7 -14   1    0.39    0.18
  -7  14  -1    0.31    0.12
   6 -14   1    0.87    0.18
  -6  14  -1    0.46    0.11
   5 -14   1    0.12    0.14
  -5  14  -1    0.22    0.16
  -5  14  -1    0.24    0.09
   4 -14   1    0.27    0.14
  -4  14  -1    0.27    0.16
  -4  14  -1    0.19    0.09
   3 -14   1    0.27    0.15
  -3  14  -1    0.17    0.08
   2 -14   1    2.23    0.13
   2 -14   1    2.07    0.17
  -2  14  -1    2.27    0.13
   1 -14   1    4.97    0.20
   1 -14   1    4.99    0.23
  -1  14  -1    4.91    0.18
   0 -14   1    5.43    0.20
   0 -14   1    5.01    0.24
   0  14  -1    5.18    0.18
  -1 -14   1    8.29    0.29
  -1 -14   1    8.34    0.28
   1  14  -1    7.71    0.24
  -2 -14   1    3.88    0.18
  -2 -14   1    3.60    0.19
   2  14  -1    4.06    0.16
  -3 -14   1    1.25    0.13
  -3 -14   1    1.26    0.13
   3  14  -1    1.12    0.09
  -4 -14   1    0.71    0.12
  -4 -14   1    0.84    0.13
   4  14  -1    0.75    0.10
  -5 -14   1    4.99    0.22
   5  14  -1    5.04    0.19
  -6 -14   1    0.17    0.12
   6  14  -1    0.01    0.10
  -7 -14   1    0.39    0.15
   7  14  -1    0.35    0.10
  -8 -14   1   -0.11    0.14
   8 -13   1    1.66    0.20
  -8  13  -1    1.41    0.14
   7 -13   1    1.17    0.18
  -7  13  -1    0.67    0.12
   6 -13   1    2.26    0.19
  -6  13  -1    2.48    0.16
   5 -13   1   11.65    0.39
  -5  13  -1   10.99    0.34
  -5  13  -1   12.11    0.44
   4 -13   1    0.46    0.08
   4 -13   1    0.34    0.14
  -4  13  -1    0.34    0.13
  -4  13  -1    0.27    0.09
   3 -13   1    1.11    0.14
   3 -13   1    0.98    0.09
  -3  13  -1    0.86    0.09
   2 -13   1   20.37    0.58
   2 -13   1   19.83    0.59
  -2  13  -1   20.27    0.52
   1 -13   1    7.91    0.28
   1 -13   1    7.99    0.27
  -1  13  -1    7.72    0.23
   0 -13   1    1.88    0.14
   0 -13   1    1.71    0.12
   0  13  -1    1.85    0.10
  -1 -13   1    1.72    0.13
  -1 -13   1    2.14    0.14
   1  13  -1    1.62    0.10
  -2 -13   1    4.82    0.21
  -2 -13   1    4.53    0.20
   2  13  -1    4.63    0.16
  -3 -13   1    3.61    0.19
  -3 -13   1    3.44    0.17
   3  13  -1    3.77    0.15
  -4 -13   1    5.47    0.22
  -4 -13   1    5.35    0.23
   4  13  -1    5.75    0.19
  -5 -13   1    1.39    0.13
  -5 -13   1    1.19    0.14
   5  13  -1    1.24    0.10
  -6 -13   1    1.91    0.15
  -6 -13   1    1.66    0.17
   6  13  -1    1.84    0.11
  -7 -13   1   -0.01    0.12
  -7 -13   1   -0.02    0.15
   7  13  -1    0.08    0.10
  -8 -13   1    0.64    0.16
  -8 -13   1    0.45    0.18
   8  13  -1    0.64    0.11
  -9 -13   1    4.34    0.26
   9 -12   1    0.07    0.19
  -9  12  -1    0.25    0.13
   8 -12   1    0.48    0.18
  -8  12  -1    0.84    0.12
   7 -12   1    0.10    0.16
  -7  12  -1    0.39    0.10
   6 -12   1    3.77    0.23
  -6  12  -1    4.18    0.18
   5 -12   1    3.35    0.20
   5 -12   1    2.96    0.16
  -5  12  -1    3.24    0.15
  -5  12  -1    2.98    0.22
   4 -12   1    4.81    0.23
   4 -12   1    4.67    0.19
  -4  12  -1    4.69    0.24
  -4  12  -1    4.84    0.18
   3 -12   1    9.54    0.33
   3 -12   1    9.69    0.31
  -3  12  -1    9.37    0.27
   2 -12   1   23.71    0.60
   2 -12   1   23.78    0.65
   2 -12   1   23.37    0.69
  -2  12  -1   23.51    0.60
   1 -12   1    0.19    0.08
   1 -12   1    0.13    0.09
   1 -12   1    0.34    0.10
  -1  12  -1    0.14    0.06
   0 -12   1   13.39    0.42
   0 -12   1   13.56    0.40
   0  12  -1   13.48    0.36
  -1 -12   1    0.90    0.11
  -1 -12   1    0.99    0.10
   1  12  -1    1.09    0.07
  -2 -12   1    0.08    0.08
  -2 -12   1    0.14    0.09
   2  12  -1    0.25    0.06
  -3 -12   1    5.96    0.22
  -3 -12   1    6.16    0.24
   3  12  -1    6.40    0.19
   3  12  -1    6.51    0.33
  -4 -12   1   26.11    0.72
  -4 -12   1   26.09    0.80
   4  12  -1   27.74    0.86
   4  12  -1   27.39    0.68
  -5 -12   1   12.49    0.38
  -5 -12   1   12.34    0.42
  -5 -12   1   12.40    0.43
   5  12  -1   12.24    0.49
   5  12  -1   12.55    0.34
  -6 -12   1    0.05    0.15
  -6 -12   1    0.17    0.13
  -6 -12   1   -0.10    0.10
   6  12  -1   -0.10    0.08
   6  12  -1    0.05    0.18
  -7 -12   1    0.99    0.18
  -7 -12   1    0.89    0.14
   7  12  -1    1.06    0.22
   7  12  -1    1.00    0.10
  -8 -12   1    0.55    0.13
  -8 -12   1    0.48    0.16
   8  12  -1    0.47    0.11
  -9 -12   1    5.07    0.30
  -9 -12   1    4.36    0.23
  10 -11   1    1.32    0.22
 -10  11  -1    1.63    0.18
   9 -11   1    1.89    0.21
  -9  11  -1    1.62    0.16
   8 -11   1    9.51    0.36
  -8  11  -1    9.78    0.32
   7 -11   1    0.01    0.14
   7 -11   1    0.07    0.10
  -7  11  -1    0.15    0.10
   6 -11   1   -0.22    0.13
   6 -11   1   -0.15    0.09
  -6  11  -1    0.14    0.15
  -6  11  -1    0.05    0.08
   5 -11   1    0.01    0.09
   5 -11   1    0.05    0.13
  -5  11  -1    0.15    0.14
  -5  11  -1    0.15    0.08
   4 -11   1    0.33    0.12
   4 -11   1    0.63    0.09
  -4  11  -1    0.73    0.13
  -4  11  -1    0.51    0.08
   3 -11   1    0.36    0.08
   3 -11   1    0.41    0.09
   3 -11   1    0.55    0.12
  -3  11  -1    0.55    0.07
   2 -11   1    0.42    0.11
   2 -11   1    0.49    0.08
   2 -11   1    0.64    0.09
  -2  11  -1    0.43    0.06
   1 -11   1   13.68    0.37
   1 -11   1   13.73    0.40
   1 -11   1   13.51    0.42
  -1  11  -1   13.72    0.49
  -1  11  -1   13.61    0.36
   0 -11   1    0.95    0.10
   0 -11   1    0.84    0.09
   0 -11   1    0.67    0.10
   0  11  -1    0.83    0.16
   0  11  -1    0.86    0.07
  -1 -11   1   11.46    0.33
  -1 -11   1   11.25    0.36
   1  11  -1   11.42    0.30
   1  11  -1   11.23    0.42
  -2 -11   1   12.21    0.35
  -2 -11   1   12.28    0.38
   2  11  -1   12.16    0.32
   2  11  -1   11.51    0.44
  -3 -11   1    1.37    0.11
  -3 -11   1    1.40    0.12
   3  11  -1    1.48    0.17
   3  11  -1    1.20    0.08
  -4 -11   1    1.40    0.13
  -4 -11   1    1.42    0.15
  -4 -11   1    1.69    0.12
   4  11  -1    1.33    0.19
   4  11  -1    1.55    0.09
  -5 -11   1    0.15    0.11
  -5 -11   1    0.10    0.12
  -5 -11   1    0.11    0.10
   5  11  -1    0.28    0.15
   5  11  -1    0.23    0.08
  -6 -11   1    0.06    0.10
  -6 -11   1    0.09    0.11
  -6 -11   1    0.23    0.13
   6  11  -1    0.23    0.18
   6  11  -1    0.08    0.08
  -7 -11   1    5.51    0.28
  -7 -11   1    5.46    0.26
  -7 -11   1    5.49    0.24
   7  11  -1    5.80    0.34
   7  11  -1    5.63    0.20
  -8 -11   1    0.88    0.18
  -8 -11   1    0.97    0.13
   8  11  -1    0.82    0.10
   8  11  -1    1.23    0.21
  -9 -11   1    1.61    0.21
  -9 -11   1    1.12    0.15
 -10 -11   1    1.84    0.18
 -10 -11   1    2.32    0.24
  10 -10   1    0.17    0.19
 -10  10  -1    0.35    0.15
   9 -10   1   -0.12    0.15
  -9  10  -1    0.01    0.12
   8 -10   1    0.78    0.12
   8 -10   1    0.71    0.17
  -8  10  -1    0.70    0.12
   7 -10   1   12.91    0.43
   7 -10   1   13.63    0.43
  -7  10  -1   12.82    0.38
   6 -10   1    1.91    0.14
   6 -10   1    2.12    0.17
  -6  10  -1    2.08    0.19
  -6  10  -1    2.02    0.13
   5 -10   1    7.90    0.27
   5 -10   1    8.70    0.31
  -5  10  -1    7.54    0.31
  -5  10  -1    7.80    0.24
   4 -10   1   16.94    0.51
   4 -10   1   16.94    0.49
  -4  10  -1   17.00    0.45
  -4  10  -1   17.04    0.53
   3 -10   1   19.56    0.49
   3 -10   1   19.57    0.54
   3 -10   1   18.95    0.56
  -3  10  -1   18.76    0.49
  -3  10  -1   18.98    0.57
  -3  10  -1   19.11    0.62
   2 -10   1    9.64    0.30
   2 -10   1    9.41    0.27
   2 -10   1    9.47    0.30
  -2  10  -1    9.48    0.36
  -2  10  -1    9.38    0.26
   1 -10   1   -0.01    0.07
   1 -10   1    0.00    0.06
   1 -10   1   -0.05    0.07
  -1  10  -1    0.03    0.11
  -1  10  -1   -0.03    0.04
   0 -10   1   26.43    0.77
   0 -10   1   26.36    0.70
   0 -10   1   26.27    0.66
   0  10  -1   26.66    0.66
   0  10  -1   27.10    0.82
  -1 -10   1    0.17    0.07
  -1 -10   1    0.08    0.07
  -1 -10   1    0.10    0.08
   1  10  -1    0.06    0.13
   1  10  -1    0.07    0.05
  -2 -10   1    1.00    0.08
  -2 -10   1    0.95    0.10
  -2 -10   1    0.88    0.09
   2  10  -1    0.84    0.06
   2  10  -1    1.09    0.14
  -3 -10   1    8.28    0.25
  -3 -10   1    7.89    0.28
   3  10  -1    8.19    0.23
   3  10  -1    8.01    0.34
  -4 -10   1   43.45    1.10
  -4 -10   1   41.69    1.19
  -4 -10   1   42.35    1.23
   4  10  -1   43.19    1.05
   4  10  -1   42.38    1.26
  -5 -10   1    0.13    0.10
  -5 -10   1    0.20    0.12
  -5 -10   1    0.03    0.09
   5  10  -1    0.15    0.07
   5  10  -1    0.24    0.15
  -6 -10   1   -0.01    0.11
  -6 -10   1    0.08    0.10
  -6 -10   1    0.07    0.09
   6  10  -1   -0.08    0.07
   6  10  -1   -0.03    0.15
  -7 -10   1   10.76    0.38
  -7 -10   1   10.07    0.32
  -7 -10   1    9.82    0.37
   7  10  -1   10.26    0.29
   7  10  -1   10.17    0.43
  -8 -10   1    0.61    0.12
  -8 -10   1    0.41    0.15
   8  10  -1    0.65    0.19
   8  10  -1    0.65    0.09
  -9 -10   1    0.24    0.16
  -9 -10   1    0.30    0.13
 -10 -10   1    1.18    0.16
 -10 -10   1    1.25    0.21
  10  -9   1    0.70    0.19
 -10   9  -1    1.07    0.15
   9  -9   1    3.83    0.24
  -9   9  -1    3.70    0.20
   8  -9   1    2.41    0.18
   8  -9   1    2.24    0.19
  -8   9  -1    2.19    0.14
   7  -9   1    5.26    0.26
   7  -9   1    5.59    0.23
  -7   9  -1    5.25    0.20
   6  -9   1    1.64    0.16
   6  -9   1    1.70    0.12
  -6   9  -1    1.85    0.12
  -6   9  -1    1.61    0.16
   5  -9   1   32.38    0.88
   5  -9   1   32.24    0.95
  -5   9  -1   34.41    0.95
  -5   9  -1   32.80    0.83
   4  -9   1    0.29    0.10
   4  -9   1    0.27    0.07
  -4   9  -1    0.23    0.06
  -4   9  -1    0.14    0.12
  -4   9  -1    0.30    0.11
   3  -9   1    0.11    0.07
   3  -9   1    0.00    0.08
   3  -9   1    0.15    0.07
  -3   9  -1    0.05    0.05
  -3   9  -1    0.07    0.11
  -3   9  -1    0.12    0.09
   2  -9   1   20.32    0.54
   2  -9   1   20.09    0.58
   2  -9   1   19.65    0.50
  -2   9  -1   19.90    0.50
  -2   9  -1   19.77    0.63
   1  -9   1    3.36    0.14
   1  -9   1    3.47    0.14
   1  -9   1    3.48    0.15
  -1   9  -1    3.36    0.11
  -1   9  -1    3.28    0.20
   0  -9   1    5.39    0.18
   0  -9   1    5.92    0.20
   0  -9   1    5.40    0.19
   0   9  -1    5.44    0.24
   0   9  -1    5.61    0.16
  -1  -9   1   12.91    0.36
  -1  -9   1   12.96    0.39
   1   9  -1   13.01    0.33
   1   9  -1   12.86    0.44
  -2  -9   1    1.62    0.10
  -2  -9   1    1.61    0.11
  -2  -9   1    1.84    0.10
  -2  -9   1    1.78    0.11
   2   9  -1    2.03    0.09
   2   9  -1    1.77    0.14
  -3  -9   1   11.26    0.32
  -3  -9   1   11.77    0.37
  -3  -9   1   11.01    0.36
   3   9  -1   11.35    0.40
   3   9  -1   11.41    0.30
  -4  -9   1    0.02    0.07
  -4  -9   1   -0.10    0.09
  -4  -9   1    0.04    0.08
   4   9  -1    0.04    0.13
   4   9  -1    0.06    0.06
  -5  -9   1   31.01    0.82
  -5  -9   1   31.46    0.90
  -5  -9   1   30.40    0.92
   5   9  -1   31.85    0.96
   5   9  -1   32.48    0.78
  -6  -9   1    0.11    0.11
  -6  -9   1    0.21    0.11
  -6  -9   1    0.21    0.09
   6   9  -1    0.12    0.07
   6   9  -1   -0.03    0.14
  -7  -9   1   52.61    1.54
  -7  -9   1   52.37    1.48
  -7  -9   1   54.36    1.37
   7   9  -1   53.52    1.31
   7   9  -1   53.32    1.58
  -8  -9   1    0.60    0.15
  -8  -9   1    0.56    0.13
  -8  -9   1    0.38    0.14
   8   9  -1    0.70    0.10
   8   9  -1    0.76    0.20
  -9  -9   1    0.21    0.16
  -9  -9   1    0.50    0.12
 -10  -9   1   -0.20    0.15
 -10  -9   1    0.03    0.13
 -11  -9   1    1.14    0.18
  11  -8   1   -0.10    0.19
 -11   8  -1    0.00    0.14
  10  -8   1    5.36    0.30
 -10   8  -1    5.44    0.25
   9  -8   1   -0.15    0.12
   9  -8   1   -0.05    0.15
  -9   8  -1    0.21    0.11
   8  -8   1    0.38    0.13
   8  -8   1    0.32    0.12
  -8   8  -1    0.39    0.11
   7  -8   1   12.65    0.41
   7  -8   1   12.16    0.40
  -7   8  -1   12.13    0.45
  -7   8  -1   12.97    0.36
   6  -8   1    0.74    0.10
   6  -8   1    0.64    0.12
  -6   8  -1    0.51    0.14
  -6   8  -1    0.79    0.10
  -6   8  -1    0.67    0.15
   5  -8   1    2.74    0.15
   5  -8   1    2.80    0.18
  -5   8  -1    2.54    0.12
  -5   8  -1    2.78    0.19
  -5   8  -1    2.61    0.18
   4  -8   1    0.14    0.09
   4  -8   1    0.15    0.07
  -4   8  -1   -0.03    0.11
  -4   8  -1    0.29    0.06
  -4   8  -1    0.04    0.09
   3  -8   1   19.95    0.58
   3  -8   1   19.66    0.49
   3  -8   1   19.58    0.54
  -3   8  -1   19.63    0.57
  -3   8  -1   19.48    0.50
  -3   8  -1   19.69    0.61
   2  -8   1    0.67    0.07
   2  -8   1    0.74    0.08
   2  -8   1    0.61    0.09
   2  -8   1    0.68    0.07
  -2   8  -1    0.56    0.11
  -2   8  -1    0.64    0.05
   1  -8   1   10.99    0.33
   1  -8   1   10.46    0.32
   1  -8   1   10.33    0.30
   1  -8   1   10.71    0.29
  -1   8  -1   10.75    0.33
  -1   8  -1   10.16    0.27
  -1   8  -1    9.98    0.35
   0  -8   1   29.84    0.87
   0  -8   1   32.45    0.88
   0  -8   1   30.54    0.74
   0  -8   1   29.78    0.78
   0   8  -1   30.98    0.90
   0   8  -1   30.08    0.75
   0   8  -1   29.41    0.90
  -1  -8   1    8.75    0.24
  -1  -8   1    8.91    0.28
  -1  -8   1    8.75    0.27
  -1  -8   1    9.70    0.30
  -1  -8   1    8.90    0.24
  -1  -8   1    8.68    0.26
   1   8  -1    8.40    0.23
   1   8  -1    8.76    0.32
  -2  -8   1   24.40    0.60
  -2  -8   1   24.13    0.59
  -2  -8   1   23.60    0.62
  -2  -8   1   23.69    0.70
  -2  -8   1   24.30    0.72
   2   8  -1   23.57    0.73
   2   8  -1   24.34    0.60
  -3  -8   1    2.27    0.11
  -3  -8   1    2.13    0.11
  -3  -8   1    2.21    0.12
  -3  -8   1    2.15    0.11
  -3  -8   1    2.05    0.14
  -3  -8   1    2.10    0.12
   3   8  -1    2.01    0.09
   3   8  -1    2.20    0.16
  -4  -8   1    0.13    0.06
  -4  -8   1    0.14    0.09
  -4  -8   1    0.20    0.08
   4   8  -1    0.10    0.05
   4   8  -1    0.28    0.11
  -5  -8   1    0.56    0.10
  -5  -8   1    0.58    0.09
  -5  -8   1    0.63    0.09
   5   8  -1    0.69    0.13
   5   8  -1    0.68    0.06
  -6  -8   1    0.07    0.09
  -6  -8   1   -0.03    0.10
  -6  -8   1    0.06    0.12
   6   8  -1    0.07    0.14
   6   8  -1    0.04    0.07
  -7  -8   1    2.23    0.17
  -7  -8   1    2.23    0.15
  -7  -8   1    2.40    0.16
   7   8  -1    2.28    0.12
   7   8  -1    2.08    0.19
  -8  -8   1    2.93    0.21
  -8  -8   1    3.27    0.19
  -8  -8   1    3.17    0.20
   8   8  -1    3.32    0.25
   8   8  -1    2.89    0.14
  -9  -8   1    0.96    0.15
  -9  -8   1    0.77    0.14
   9   8  -1    0.98    0.21
 -10  -8   1    4.20    0.22
 -10  -8   1    4.07    0.27
 -11  -8   1    0.31    0.15
  11  -7   1   -0.18    0.18
 -11   7  -1   -0.02    0.14
  10  -7   1    0.15    0.16
 -10   7  -1    0.26    0.14
   9  -7   1    3.67    0.22
   9  -7   1    3.08    0.22
  -9   7  -1    3.58    0.19
   8  -7   1    0.13    0.12
   8  -7   1    0.07    0.13
  -8   7  -1    0.11    0.09
   7  -7   1    9.03    0.33
   7  -7   1    9.51    0.33
  -7   7  -1   10.31    0.39
  -7   7  -1    9.95    0.38
  -7   7  -1    9.75    0.30
   6  -7   1    0.08    0.10
   6  -7   1    0.21    0.09
  -6   7  -1    0.13    0.12
  -6   7  -1    0.26    0.07
  -6   7  -1    0.09    0.12
   5  -7   1    0.09    0.09
   5  -7   1    0.29    0.08
  -5   7  -1   -0.08    0.09
  -5   7  -1    0.25    0.10
  -5   7  -1    0.18    0.06
   4  -7   1   10.29    0.32
   4  -7   1    9.61    0.31
  -4   7  -1   10.10    0.27
  -4   7  -1    9.88    0.33
  -4   7  -1    9.60    0.34
   3  -7   1    6.29    0.22
   3  -7   1    6.61    0.23
   3  -7   1    7.34    0.23
  -3   7  -1    6.78    0.23
  -3   7  -1    6.80    0.19
  -3   7  -1    6.29    0.25
   2  -7   1   76.14    2.08
   2  -7   1   73.78    1.77
   2  -7   1   75.52    2.09
   2  -7   1   73.56    1.88
  -2   7  -1   72.27    1.80
  -2   7  -1   76.02    2.11
   1  -7   1  106.19    2.90
   1  -7   1  100.72    2.46
   1  -7   1  102.40    2.59
   1  -7   1  105.14    2.89
  -1   7  -1  104.91    2.92
  -1   7  -1  103.01    2.51
  -1   7  -1  105.49    3.02
   0  -7   1   43.99    1.23
   0  -7   1   46.26    1.24
   0  -7   1   43.09    1.10
   0   7  -1   43.09    1.06
   0   7  -1   42.69    1.28
   0   7  -1   42.85    1.26
  -1  -7   1   74.43    2.00
  -1  -7   1   69.49    1.99
  -1  -7   1   70.39    1.78
  -1  -7   1   73.21    1.73
  -1  -7   1   72.19    2.07
   1   7  -1   68.93    1.72
   1   7  -1   68.98    2.01
  -2  -7   1   97.20    2.82
  -2  -7   1   91.85    2.58
  -2  -7   1   96.39    2.42
  -2  -7   1   96.60    2.71
  -2  -7   1  101.59    2.35
   2   7  -1   94.92    2.73
   2   7  -1  100.59    2.34
  -3  -7   1    1.10    0.07
  -3  -7   1    0.93    0.08
  -3  -7   1    0.92    0.07
  -3  -7   1    0.89    0.08
  -3  -7   1    0.85    0.09
   3   7  -1    0.87    0.11
   3   7  -1    0.87    0.06
  -4  -7   1    0.01    0.07
  -4  -7   1   -0.11    0.08
  -4  -7   1   -0.02    0.06
  -4  -7   1   -0.01    0.05
   4   7  -1    0.14    0.10
   4   7  -1   -0.09    0.04
  -5  -7   1    0.17    0.08
  -5  -7   1    0.11    0.08
  -5  -7   1    0.13    0.07
  -5  -7   1    0.13    0.09
   5   7  -1    0.03    0.12
   5   7  -1    0.17    0.05
  -6  -7   1    8.81    0.27
  -6  -7   1    8.38    0.31
  -6  -7   1    9.03    0.31
   6   7  -1    8.23    0.34
   6   7  -1    8.62    0.24
  -7  -7   1   16.56    0.46
  -7  -7   1   16.34    0.51
  -7  -7   1   16.28    0.53
   7   7  -1   16.55    0.56
   7   7  -1   16.07    0.43
  -8  -7   1    0.11    0.12
  -8  -7   1    0.05    0.11
  -8  -7   1    0.03    0.13
   8   7  -1   -0.08    0.14
   8   7  -1   -0.02    0.07
  -9  -7   1    2.89    0.19
  -9  -7   1    2.60    0.20
  -9  -7   1    2.63    0.19
   9   7  -1    2.60    0.24
 -10  -7   1    0.86    0.16
 -10  -7   1    1.18    0.14
 -11  -7   1    0.19    0.14
 -11   6  -1    1.11    0.17
  10  -6   1    1.27    0.18
 -10   6  -1    1.31    0.15
   9  -6   1    0.20    0.13
  -9   6  -1    0.13    0.12
   8  -6   1    1.80    0.16
  -8   6  -1    2.05    0.13
  -8   6  -1    2.08    0.19
   7  -6   1    5.36    0.22
  -7   6  -1    5.12    0.25
  -7   6  -1    5.09    0.19
  -7   6  -1    4.99    0.27
   6  -6   1    2.70    0.16
   6  -6   1    2.92    0.18
  -6   6  -1    2.68    0.19
  -6   6  -1    3.14    0.14
  -6   6  -1    2.67    0.20
   5  -6   1    8.82    0.29
   5  -6   1    9.07    0.30
  -5   6  -1    9.02    0.32
  -5   6  -1    9.06    0.26
  -5   6  -1    8.84    0.32
   4  -6   1    6.05    0.22
   4  -6   1    6.26    0.22
   4  -6   1    6.43    0.17
   4  -6   1    5.83    0.21
  -4   6  -1    6.31    0.24
  -4   6  -1    6.04    0.23
  -4   6  -1    6.26    0.19
   3  -6   1   36.03    0.93
   3  -6   1   35.74    1.03
   3  -6   1   37.36    1.03
  -3   6  -1   35.33    0.99
  -3   6  -1   36.55    1.05
  -3   6  -1   36.14    0.89
   2  -6   1    0.56    0.06
   2  -6   1    0.55    0.06
   2  -6   1    0.50    0.07
  -2   6  -1    0.48    0.07
  -2   6  -1    0.47    0.04
   1  -6   1    0.39    0.06
   1  -6   1    0.23    0.05
   1  -6   1    0.29    0.05
  -1   6  -1    0.30    0.04
  -1   6  -1    0.34    0.07
  -1   6  -1    0.27    0.03
   0  -6   1   36.57    1.00
   0  -6   1   34.62    0.99
   0  -6   1   34.49    0.89
   0   6  -1   34.12    0.85
   0   6  -1   35.63    1.03
   0   6  -1   35.19    1.01
  -1  -6   1   23.19    0.59
  -1  -6   1   23.49    0.57
  -1  -6   1   23.26    0.67
  -1  -6   1   22.94    0.66
  -1  -6   1   22.88    0.68
   1   6  -1   22.12    0.56
   1   6  -1   22.69    0.68
  -2  -6   1    0.67    0.06
  -2  -6   1    0.76    0.07
  -2  -6   1    0.60    0.06
  -2  -6   1    0.74    0.07
  -2  -6   1    0.72    0.05
   2   6  -1    0.65    0.04
   2   6  -1    0.80    0.09
  -3  -6   1    0.16    0.06
  -3  -6   1    0.08    0.06
  -3  -6   1    0.18    0.05
  -3  -6   1    0.22    0.05
   3   6  -1    0.11    0.04
   3   6  -1    0.26    0.08
  -4  -6   1    2.26    0.10
  -4  -6   1    2.12    0.12
  -4  -6   1    2.16    0.13
  -4  -6   1    2.09    0.10
   4   6  -1    2.18    0.08
   4   6  -1    2.10    0.15
  -5  -6   1   36.57    0.89
  -5  -6   1   36.55    0.99
  -5  -6   1   35.15    1.04
  -5  -6   1   36.31    0.92
   5   6  -1   35.25    1.06
   5   6  -1   35.37    0.88
  -6  -6   1   10.54    0.31
  -6  -6   1   10.90    0.30
  -6  -6   1   10.34    0.36
  -6  -6   1   10.61    0.35
   6   6  -1   10.50    0.38
   6   6  -1   10.66    0.28
  -7  -6   1    3.59    0.17
  -7  -6   1    3.55    0.16
  -7  -6   1    3.51    0.19
  -7  -6   1    3.43    0.19
   7   6  -1    3.42    0.24
   7   6  -1    3.31    0.13
  -8  -6   1    1.21    0.15
  -8  -6   1    0.92    0.11
  -8  -6   1    1.01    0.13
   8   6  -1    1.13    0.09
   8   6  -1    0.90    0.16
  -9  -6   1   16.51    0.47
  -9  -6   1   15.81    0.51
  -9  -6   1   15.48    0.54
   9   6  -1   15.33    0.57
 -10  -6   1    0.41    0.14
 -10  -6   1    0.49    0.16
 -11  -6   1    1.02    0.16
 -12  -6   1    2.65    0.21
 -11   5  -1    1.70    0.18
  10  -5   1    0.31    0.14
 -10   5  -1    0.38    0.12
   9  -5   1    7.29    0.32
   9  -5   1    7.68    0.30
  -9   5  -1    7.98    0.28
  -9   5  -1    8.09    0.36
   8  -5   1   12.51    0.40
   8  -5   1   12.47    0.44
  -8   5  -1   12.78    0.37
  -8   5  -1   12.38    0.45
   7  -5   1   13.62    0.40
   7  -5   1   13.02    0.44
  -7   5  -1   13.40    0.37
  -7   5  -1   13.01    0.45
  -7   5  -1   13.44    0.46
   6  -5   1    3.52    0.17
   6  -5   1    3.30    0.17
  -6   5  -1    3.54    0.15
  -6   5  -1    3.41    0.20
  -6   5  -1    3.21    0.19
   5  -5   1    9.82    0.30
  -5   5  -1    9.94    0.28
  -5   5  -1   10.13    0.34
  -5   5  -1   10.00    0.34
   4  -5   1   17.73    0.49
   4  -5   1   17.51    0.53
   4  -5   1   17.98    0.45
  -4   5  -1   17.43    0.46
  -4   5  -1   18.63    0.55
  -4   5  -1   17.91    0.53
   3  -5   1   12.87    0.37
   3  -5   1   12.22    0.31
   3  -5   1   11.84    0.37
   3  -5   1   11.42    0.34
  -3   5  -1   12.03    0.31
  -3   5  -1   12.23    0.38
  -3   5  -1   11.80    0.36
   2  -5   1    1.94    0.09
   2  -5   1    1.75    0.09
   2  -5   1    1.74    0.10
  -2   5  -1    1.78    0.11
  -2   5  -1    1.87    0.09
  -2   5  -1    1.82    0.07
   1  -5   1   79.46    2.18
   1  -5   1   77.46    1.95
   1  -5   1   78.63    2.18
  -1   5  -1   76.99    1.89
  -1   5  -1   78.48    2.19
   0  -5   1    1.36    0.09
   0  -5   1    1.37    0.07
   0  -5   1    1.33    0.07
   0   5  -1    1.27    0.05
   0   5  -1    1.12    0.08
   0   5  -1    1.38    0.06
  -1  -5   1   51.40    1.37
  -1  -5   1   49.50    1.22
  -1  -5   1   48.54    1.36
  -1  -5   1   47.63    1.18
  -1  -5   1   47.60    1.42
   1   5  -1   49.06    1.18
   1   5  -1   46.37    1.37
  -2  -5   1    1.50    0.09
  -2  -5   1    1.41    0.07
  -2  -5   1    1.51    0.08
  -2  -5   1    1.45    0.07
   2   5  -1    1.49    0.06
   2   5  -1    1.58    0.11
  -3  -5   1    8.59    0.24
  -3  -5   1    8.19    0.27
  -3  -5   1    8.99    0.23
  -3  -5   1    8.33    0.27
   3   5  -1    8.86    0.22
   3   5  -1    8.55    0.29
  -4  -5   1    4.89    0.15
  -4  -5   1    5.32    0.16
  -4  -5   1    4.91    0.19
  -4  -5   1    4.79    0.18
   4   5  -1    5.35    0.22
   4   5  -1    4.99    0.14
  -5  -5   1    1.01    0.09
  -5  -5   1    0.77    0.09
  -5  -5   1    0.93    0.07
  -5  -5   1    0.79    0.07
   5   5  -1    0.86    0.06
   5   5  -1    0.70    0.11
  -6  -5   1    2.91    0.14
  -6  -5   1    3.07    0.16
  -6  -5   1    3.51    0.17
  -6  -5   1    3.35    0.13
   6   5  -1    3.47    0.12
   6   5  -1    3.28    0.20
  -7  -5   1    6.78    0.22
  -7  -5   1    6.38    0.26
  -7  -5   1    6.79    0.23
  -7  -5   1    7.19    0.26
   7   5  -1    7.05    0.20
   7   5  -1    6.88    0.31
  -8  -5   1    9.93    0.34
  -8  -5   1    9.32    0.35
  -8  -5   1   10.01    0.30
  -8  -5   1    9.75    0.30
   8   5  -1    9.71    0.39
   8   5  -1    9.29    0.27
  -9  -5   1   15.64    0.50
  -9  -5   1   15.19    0.52
  -9  -5   1   15.45    0.45
   9   5  -1   15.14    0.55
 -10  -5   1    0.71    0.13
 -11  -5   1    0.25    0.14
 -12  -5   1    0.26    0.17
 -11   4  -1    0.19    0.13
 -10   4  -1    0.71    0.19
 -10   4  -1    0.67    0.13
   9  -4   1    0.69    0.14
   9  -4   1    0.55    0.14
  -9   4  -1    0.68    0.11
  -9   4  -1    0.94    0.17
   8  -4   1    0.09    0.10
   8  -4   1    0.05    0.12
  -8   4  -1   -0.02    0.09
  -8   4  -1   -0.11    0.13
  -8   4  -1    0.05    0.12
   7  -4   1    1.42    0.14
   7  -4   1    1.59    0.12
  -7   4  -1    1.38    0.11
  -7   4  -1    1.45    0.15
  -7   4  -1    1.42    0.14
   6  -4   1    0.19    0.09
   6  -4   1    0.11    0.08
  -6   4  -1    0.09    0.07
  -6   4  -1    0.17    0.09
  -6   4  -1    0.14    0.09
   5  -4   1   52.38    1.20
   5  -4   1   49.39    1.26
   5  -4   1   48.73    1.41
  -5   4  -1   48.29    1.21
  -5   4  -1   49.21    1.36
  -5   4  -1   48.20    1.41
   4  -4   1   45.41    1.18
   4  -4   1   48.43    1.13
   4  -4   1   46.45    1.32
  -4   4  -1   44.92    1.32
  -4   4  -1   46.07    1.13
  -4   4  -1   46.34    1.26
   3  -4   1    1.90    0.10
   3  -4   1    2.12    0.10
   3  -4   1    1.98    0.10
   3  -4   1    2.09    0.07
  -3   4  -1    1.87    0.11
  -3   4  -1    1.90    0.08
  -3   4  -1    2.06    0.11
   2  -4   1    8.99    0.27
   2  -4   1    8.99    0.25
   2  -4   1    9.13    0.28
  -2   4  -1    9.11    0.23
  -2   4  -1    8.89    0.28
  -2   4  -1    8.92    0.27
   1  -4   1  178.27    4.85
   1  -4   1  177.32    4.86
   1  -4   1  177.19    4.36
  -1   4  -1  170.90    4.22
  -1   4  -1  171.69    4.86
   0  -4   1   45.86    1.29
   0  -4   1   45.69    1.15
   0  -4   1   46.40    1.29
   0   4  -1   45.55    1.30
   0   4  -1   46.21    1.11
  -1  -4   1   88.69    2.48
  -1  -4   1   89.03    2.60
  -1  -4   1   87.61    2.35
  -1  -4   1   89.91    2.21
  -1  -4   1   92.82    2.49
   1   4  -1   89.15    2.15
   1   4  -1   87.24    2.49
  -2  -4   1    1.38    0.06
  -2  -4   1    1.61    0.08
  -2  -4   1    1.57    0.08
   2   4  -1    1.49    0.09
   2   4  -1    1.46    0.05
  -3  -4   1  121.23    3.01
  -3  -4   1  120.74    3.38
  -3  -4   1  119.50    3.20
  -3  -4   1  125.54    2.93
   3   4  -1  120.83    3.39
   3   4  -1  120.53    2.92
  -4  -4   1   40.47    1.10
  -4  -4   1   40.42    1.15
  -4  -4   1   41.61    1.00
  -4  -4   1   40.49    1.02
   4   4  -1   40.78    0.99
   4   4  -1   39.60    1.17
  -5  -4   1   24.88    0.65
  -5  -4   1   24.83    0.74
  -5  -4   1   24.23    0.70
  -5  -4   1   25.47    0.63
   5   4  -1   26.30    0.62
   5   4  -1   24.99    0.75
  -6  -4   1    6.08    0.23
  -6  -4   1    6.31    0.20
  -6  -4   1    6.32    0.20
  -6  -4   1    6.19    0.24
   6   4  -1    6.49    0.27
   6   4  -1    6.21    0.18
  -7  -4   1    1.66    0.13
  -7  -4   1    1.58    0.10
  -7  -4   1    1.63    0.11
  -7  -4   1    1.50    0.13
   7   4  -1    1.66    0.10
   7   4  -1    1.27    0.15
  -8  -4   1    0.28    0.10
  -8  -4   1    0.33    0.12
  -8  -4   1    0.39    0.09
  -8  -4   1    0.35    0.10
   8   4  -1    0.31    0.15
  -9  -4   1    3.44    0.18
  -9  -4   1    3.25    0.20
  -9  -4   1    3.36    0.17
  -9  -4   1    2.78    0.22
   9   4  -1    2.88    0.22
 -10  -4   1    0.26    0.12
 -10  -4   1    0.28    0.14
 -11  -4   1    2.60    0.18
 -12  -4   1    1.09    0.17
 -12   3  -1    0.56    0.17
 -11   3  -1    2.80    0.19
 -10   3  -1    2.10    0.15
 -10   3  -1    2.09    0.22
   9  -3   1    0.61    0.13
  -9   3  -1    0.45    0.12
  -9   3  -1    0.48    0.15
   8  -3   1   -0.09    0.10
   8  -3   1   -0.04    0.12
  -8   3  -1   -0.01    0.09
  -8   3  -1   -0.01    0.11
  -8   3  -1   -0.06    0.12
   7  -3   1   20.93    0.58
   7  -3   1   21.20    0.66
  -7   3  -1   20.34    0.65
  -7   3  -1   21.45    0.63
  -7   3  -1   21.90    0.56
   6  -3   1    4.65    0.18
   6  -3   1    4.70    0.21
   6  -3   1    4.84    0.14
  -6   3  -1    4.36    0.20
  -6   3  -1    4.47    0.21
  -6   3  -1    4.44    0.17
   5  -3   1   21.28    0.64
   5  -3   1   22.19    0.54
   5  -3   1   21.67    0.57
  -5   3  -1   21.06    0.62
  -5   3  -1   21.03    0.64
  -5   3  -1   21.59    0.55
   4  -3   1    5.78    0.21
   4  -3   1    5.55    0.19
   4  -3   1    6.02    0.16
  -4   3  -1    5.87    0.17
  -4   3  -1    5.79    0.21
  -4   3  -1    5.64    0.22
   3  -3   1   16.18    0.49
   3  -3   1   16.32    0.48
   3  -3   1   16.64    0.41
   3  -3   1   16.90    0.44
  -3   3  -1   16.62    0.47
  -3   3  -1   16.55    0.49
  -3   3  -1   16.59    0.42
   2  -3   1    7.79    0.24
   2  -3   1    8.01    0.22
  -2   3  -1    7.80    0.20
  -2   3  -1    7.40    0.23
  -2   3  -1    7.48    0.24
   1  -3   1    1.39    0.07
   1  -3   1    1.88    0.08
   1  -3   1    1.63    0.07
  -1   3  -1    2.00    0.09
  -1   3  -1    2.09    0.06
   0   3  -1    0.16    0.04
  -1  -3   1   13.38    0.35
   1   3  -1    9.58    0.34
  -2  -3   1    3.17    0.12
  -2  -3   1    3.43    0.10
  -2  -3   1    3.46    0.12
  -2  -3   1    3.53    0.10
   2   3  -1    3.48    0.09
   2   3  -1    3.57    0.14
  -3  -3   1   20.92    0.51
  -3  -3   1   20.97    0.53
  -3  -3   1   20.61    0.60
  -3  -3   1   20.09    0.57
   3   3  -1   20.89    0.51
   3   3  -1   20.49    0.61
  -4  -3   1    8.02    0.23
  -4  -3   1    8.19    0.22
  -4  -3   1    7.98    0.25
  -4  -3   1    8.10    0.26
   4   3  -1    8.26    0.21
   4   3  -1    8.00    0.28
  -5  -3   1   19.51    0.55
  -5  -3   1   19.92    0.50
  -5  -3   1   19.79    0.51
  -5  -3   1   18.98    0.58
   5   3  -1   18.80    0.60
   5   3  -1   19.92    0.49
  -6  -3   1   -0.03    0.07
  -6  -3   1    0.27    0.06
  -6  -3   1    0.13    0.08
  -6  -3   1    0.00    0.06
   6   3  -1    0.14    0.10
   6   3  -1    0.02    0.05
  -7  -3   1   51.02    1.51
  -7  -3   1   52.15    1.34
  -7  -3   1   52.72    1.43
  -7  -3   1   53.83    1.30
   7   3  -1   54.64    1.29
   7   3  -1   51.89    1.53
  -8  -3   1    4.22    0.21
  -8  -3   1    4.29    0.19
  -8  -3   1    4.23    0.22
  -8  -3   1    4.28    0.18
   8   3  -1    3.88    0.23
  -9  -3   1    5.79    0.27
  -9  -3   1    5.75    0.24
  -9  -3   1    5.82    0.25
  -9  -3   1    5.94    0.22
   9   3  -1    5.54    0.28
 -10  -3   1    0.14    0.13
 -10  -3   1    0.27    0.15
  10   3  -1    0.42    0.16
 -11  -3   1    6.45    0.28
 -12  -3   1    0.08    0.16
 -12   2  -1    0.28    0.18
 -11   2  -1    0.61    0.15
 -11   2  -1    0.63    0.13
  10  -2   1    4.18    0.26
 -10   2  -1    4.65    0.29
 -10   2  -1    4.69    0.21
   9  -2   1    0.23    0.14
  -9   2  -1    0.38    0.14
  -9   2  -1    0.32    0.10
   8  -2   1   21.33    0.69
  -8   2  -1   22.32    0.65
  -8   2  -1   21.43    0.57
  -8   2  -1   21.37    0.68
   7  -2   1   15.00    0.51
   7  -2   1   15.38    0.44
  -7   2  -1   15.22    0.41
  -7   2  -1   15.29    0.50
  -7   2  -1   15.47    0.48
   6  -2   1   29.29    0.89
   6  -2   1   30.09    0.78
   6  -2   1   30.17    0.74
  -6   2  -1   29.64    0.88
  -6   2  -1   29.35    0.75
  -6   2  -1   30.31    0.84
   5  -2   1   38.75    1.00
   5  -2   1   39.17    1.13
   5  -2   1   40.21    0.95
  -5   2  -1   38.57    1.07
  -5   2  -1   37.40    1.11
  -5   2  -1   38.81    0.96
   4  -2   1    0.75    0.05
   4  -2   1    0.72    0.08
   4  -2   1    0.83    0.06
  -4   2  -1    0.80    0.06
  -4   2  -1    0.55    0.08
  -4   2  -1    0.60    0.07
   3  -2   1   19.88    0.59
   3  -2   1   20.67    0.53
   3  -2   1   20.83    0.50
  -3   2  -1   19.76    0.57
  -3   2  -1   20.52    0.50
  -3   2  -1   19.82    0.59
   2  -2   1   12.45    0.37
   2  -2   1   12.49    0.37
   2  -2   1   12.49    0.33
  -2   2  -1   12.83    0.37
  -2   2  -1   12.60    0.36
  -2   2  -1   12.92    0.32
   1  -2   1   -0.02    0.01
   1  -2   1   -0.03    0.01
   1  -2   1   -0.03    0.01
  -1   2  -1   -0.04    0.01
  -1   2  -1    0.01    0.01
  -1   2  -1   -0.06    0.01
  -1   2  -1   -0.04    0.01
   0  -2   1   -0.02    0.01
   0  -2   1   -0.02    0.01
   0   2  -1   -0.01    0.01
   0   2  -1   -0.02    0.01
  -1  -2   1    0.02    0.01
  -1  -2   1   -0.02    0.01
  -1  -2   1    0.00    0.01
  -2  -2   1   34.66    1.09
  -2  -2   1   45.30    1.00
  -2  -2   1   42.88    1.16
   2   2  -1   46.45    1.15
   2   2  -1   35.70    1.15
  -3  -2   1   78.07    1.91
  -3  -2   1   75.34    2.14
  -3  -2   1   77.71    1.86
  -3  -2   1   75.40    2.03
   3   2  -1   76.73    2.15
   3   2  -1   77.35    1.85
  -4  -2   1    6.20    0.18
  -4  -2   1    6.08    0.20
  -4  -2   1    6.37    0.17
  -4  -2   1    5.97    0.21
   4   2  -1    5.94    0.22
   4   2  -1    6.15    0.16
  -5  -2   1   32.93    0.81
  -5  -2   1   32.85    0.89
  -5  -2   1   32.01    0.83
  -5  -2   1   31.89    0.94
   5   2  -1   33.31    0.80
   5   2  -1   32.48    0.95
  -6  -2   1   61.71    1.65
  -6  -2   1   60.08    1.74
  -6  -2   1   61.93    1.55
  -6  -2   1   60.84    1.50
   6   2  -1   60.60    1.76
   6   2  -1   63.46    1.49
  -7  -2   1    4.00    0.17
  -7  -2   1    3.88    0.18
  -7  -2   1    4.00    0.19
  -7  -2   1    4.09    0.16
   7   2  -1    4.13    0.14
   7   2  -1    4.19    0.22
  -8  -2   1    0.15    0.09
  -8  -2   1    0.03    0.10
  -8  -2   1    0.25    0.09
  -8  -2   1    0.08    0.11
   8   2  -1    0.07    0.12
  -9  -2   1    0.83    0.14
  -9  -2   1    1.13    0.13
  -9  -2   1    1.14    0.11
  -9  -2   1    1.13    0.12
   9   2  -1    0.95    0.16
 -10  -2   1    8.86    0.29
 -10  -2   1    8.47    0.36
 -10  -2   1    8.46    0.31
  10   2  -1    8.08    0.37
 -11  -2   1    0.01    0.14
 -12  -2   1    0.12    0.15
 -12   1  -1    0.00    0.17
 -11   1  -1    2.07    0.18
  10  -1   1    2.69    0.22
 -10   1  -1    2.84    0.19
 -10   1  -1    3.07    0.18
 -10   1  -1    2.99    0.23
   9  -1   1    0.22    0.13
  -9   1  -1    0.14    0.12
  -9   1  -1    0.24    0.13
  -9   1  -1    0.17    0.10
  -9   1  -1    0.29    0.13
   8  -1   1    9.54    0.38
  -8   1  -1    9.40    0.36
  -8   1  -1   10.39    0.35
  -8   1  -1   10.11    0.30
   7  -1   1   23.18    0.74
   7  -1   1   24.16    0.61
  -7   1  -1   23.50    0.73
  -7   1  -1   24.59    0.63
  -7   1  -1   24.94    0.70
   6  -1   1   15.80    0.51
   6  -1   1   15.63    0.40
  -6   1  -1   15.69    0.50
  -6   1  -1   16.12    0.48
  -6   1  -1   16.23    0.42
   5  -1   1    9.12    0.24
   5  -1   1    8.96    0.26
   5  -1   1    8.98    0.31
  -5   1  -1    8.87    0.30
  -5   1  -1    9.37    0.29
  -5   1  -1    8.96    0.25
   4  -1   1    9.04    0.26
   4  -1   1    8.80    0.30
   4  -1   1    9.71    0.24
  -4   1  -1    9.28    0.29
  -4   1  -1    9.35    0.25
  -4   1  -1    9.28    0.29
   3  -1   1   43.93    1.20
   3  -1   1   43.77    1.03
   3  -1   1   42.63    1.07
  -3   1  -1   40.29    1.14
  -3   1  -1   41.53    1.03
  -3   1  -1   41.91    1.19
   2  -1   1   71.02    1.78
   2  -1   1   64.65    2.00
   2  -1   1   81.96    2.00
  -2   1  -1   73.49    2.00
  -2   1  -1   67.13    1.90
   1  -1   1    0.01    0.01
   1  -1   1   -0.01    0.01
  -1   1  -1    0.00    0.01
  -1   1  -1   -0.01    0.01
  -1   1  -1    0.00    0.01
   0  -1   1    0.00    0.00
   0  -1   1    0.00    0.00
   0   1  -1    0.00    0.00
   0   1  -1    0.01    0.00
  -1  -1   1   -0.04    0.01
  -1  -1   1   -0.04    0.00
  -1  -1   1   -0.04    0.00
   1   1  -1   -0.05    0.00
   1   1  -1   -0.05    0.00
   1   1  -1   -0.04    0.01
  -2  -1   1    2.42    0.10
   2   1  -1    2.27    0.08
  -3  -1   1   57.23    1.39
  -3  -1   1   54.67    1.47
  -3  -1   1   54.58    1.55
  -3  -1   1   54.99    1.35
   3   1  -1   54.99    1.56
   3   1  -1   56.46    1.34
  -4  -1   1   22.06    0.57
  -4  -1   1   22.72    0.63
  -4  -1   1   23.11    0.66
  -4  -1   1   22.71    0.59
   4   1  -1   23.01    0.68
   4   1  -1   24.07    0.56
  -5  -1   1    1.29    0.09
  -5  -1   1    1.15    0.09
  -5  -1   1    1.03    0.07
  -5  -1   1    0.99    0.07
   5   1  -1    1.22    0.10
   5   1  -1    1.18    0.06
  -6  -1   1    0.48    0.07
  -6  -1   1    0.56    0.07
  -6  -1   1    0.41    0.08
  -6  -1   1    0.49    0.07
   6   1  -1    0.34    0.10
   6   1  -1    0.37    0.05
  -7  -1   1   65.14    1.92
  -7  -1   1   66.57    1.81
  -7  -1   1   67.46    1.71
  -7  -1   1   68.80    1.66
   7   1  -1   70.27    1.64
   7   1  -1   67.23    1.94
  -8  -1   1   18.03    0.48
  -8  -1   1   17.75    0.53
  -8  -1   1   17.37    0.56
  -8  -1   1   17.85    0.49
   8   1  -1   17.35    0.58
  -9  -1   1    0.01    0.10
  -9  -1   1    0.00    0.12
  -9  -1   1    0.02    0.09
   9   1  -1   -0.02    0.13
 -10  -1   1    0.71    0.14
 -10  -1   1    0.45    0.11
 -10  -1   1    0.36    0.15
  10   1  -1    0.52    0.17
 -11  -1   1    0.33    0.15
 -12  -1   1    0.43    0.17
 -12   0  -1    0.21    0.17
 -11   0  -1    3.62    0.22
  10   0   1   -0.16    0.15
 -10   0  -1    0.00    0.11
 -10   0  -1   -0.15    0.12
 -10   0  -1    0.20    0.16
   9   0   1    1.30    0.17
  -9   0  -1    1.70    0.13
  -9   0  -1    1.24    0.17
  -9   0  -1    1.83    0.16
  -9   0  -1    1.60    0.15
   8   0   1    0.20    0.12
  -8   0  -1   -0.01    0.10
  -8   0  -1   -0.06    0.10
  -8   0  -1    0.09    0.10
  -8   0  -1   -0.08    0.11
   7   0   1   10.97    0.41
   7   0   1   11.99    0.31
  -7   0  -1   11.60    0.33
  -7   0  -1   11.42    0.39
  -7   0  -1   12.04    0.38
   6   0   1   -0.02    0.05
   6   0   1    0.04    0.10
  -6   0  -1   -0.03    0.06
  -6   0  -1   -0.06    0.08
  -6   0  -1    0.03    0.08
   5   0   1   18.82    0.46
   5   0   1   17.46    0.57
  -5   0  -1   19.29    0.48
  -5   0  -1   18.78    0.53
  -5   0  -1   18.28    0.56
   4   0   1    0.00    0.03
   4   0   1    0.12    0.07
  -4   0  -1    0.00    0.04
  -4   0  -1    0.02    0.05
  -4   0  -1   -0.02    0.05
   3   0   1    1.11    0.06
   3   0   1    1.15    0.05
   3   0   1    1.37    0.10
  -3   0  -1    1.37    0.06
  -3   0  -1    1.09    0.08
  -3   0  -1    1.24    0.08
   2   0   1    0.03    0.02
   2   0   1    0.07    0.03
   2   0   1    0.03    0.02
   2   0   1   -0.02    0.03
  -2   0  -1    0.07    0.03
  -2   0  -1   -0.01    0.03
  -2   0  -1   -0.01    0.02
  -2   0  -1    0.02    0.04
   1   0   1   -0.07    0.01
   1   0   1   -0.08    0.01
  -1   0  -1   -0.07    0.01
  -1   0  -1   -0.07    0.01
  -1   0  -1   -0.08    0.01
   0   0  -1    0.00    0.00
   0   0  -1    0.00    0.00
  -1   0   1    0.00    0.00
  -1   0   1    0.00    0.00
  -1   0   1    0.01    0.00
   1   0  -1    0.01    0.01
   1   0  -1    0.00    0.00
   1   0  -1   -0.01    0.00
  -2   0   1   -0.01    0.02
  -2   0   1   -0.05    0.03
  -2   0   1   -0.02    0.01
  -2   0   1   -0.02    0.01
   2   0  -1    0.01    0.02
   2   0  -1   -0.01    0.02
  -3   0   1  164.25    4.59
  -3   0   1  163.17    3.99
  -3   0   1  165.38    4.35
   3   0  -1  164.85    4.59
   3   0  -1  171.24    4.60
  -4   0   1   -0.05    0.05
  -4   0   1    0.07    0.04
  -4   0   1    0.01    0.03
   4   0  -1    0.00    0.06
   4   0  -1    0.02    0.03
  -5   0   1   14.49    0.39
  -5   0   1   15.13    0.43
  -5   0   1   15.34    0.46
   5   0  -1   15.33    0.47
   5   0  -1   15.32    0.38
  -6   0   1    0.09    0.06
  -6   0   1   -0.04    0.07
  -6   0   1   -0.02    0.07
   6   0  -1    0.08    0.09
   6   0  -1   -0.02    0.04
  -7   0   1    1.68    0.11
  -7   0   1    1.69    0.11
  -7   0   1    1.62    0.12
  -7   0   1    1.90    0.14
   7   0  -1    1.76    0.14
  -8   0   1    0.04    0.08
  -8   0   1   -0.02    0.09
  -8   0   1    0.03    0.09
  -8   0   1   -0.09    0.10
   8   0  -1   -0.01    0.12
  -9   0   1    8.78    0.30
  -9   0   1    8.40    0.27
  -9   0   1    8.47    0.34
   9   0  -1    8.13    0.35
 -10   0   1   -0.18    0.10
 -10   0   1    0.01    0.14
 -10   0   1    0.01    0.12
  10   0  -1   -0.04    0.14
 -11   0   1    0.50    0.17
 -11   0   1    0.75    0.16
 -11   0   1    0.36    0.13
 -12   0   1    0.15    0.15
 -12  -1  -1    0.04    0.15
 -11  -1  -1    2.13    0.18
  10   1   1    2.82    0.22
 -10  -1  -1    2.62    0.20
 -10  -1  -1    2.74    0.18
   9   1   1    0.12    0.14
  -9  -1  -1    0.14    0.12
  -9  -1  -1    0.23    0.10
  -9  -1  -1    0.27    0.14
  -9  -1  -1    0.35    0.11
   8   1   1    9.43    0.38
  -8  -1  -1   10.44    0.30
  -8  -1  -1    9.51    0.31
  -8  -1  -1    9.82    0.37
  -8  -1  -1    9.94    0.34
   7   1   1   24.06    0.59
   7   1   1   22.95    0.73
  -7  -1  -1   22.56    0.62
  -7  -1  -1   23.95    0.67
  -7  -1  -1   23.24    0.60
  -7  -1  -1   23.14    0.71
   6   1   1   15.19    0.50
   6   1   1   16.01    0.39
  -6  -1  -1   15.39    0.41
  -6  -1  -1   16.11    0.46
  -6  -1  -1   14.86    0.48
  -6  -1  -1   14.98    0.42
   5   1   1    8.79    0.31
   5   1   1    9.11    0.23
  -5  -1  -1    9.09    0.25
  -5  -1  -1    8.74    0.26
  -5  -1  -1    8.69    0.28
  -5  -1  -1    8.88    0.30
   4   1   1    8.97    0.31
   4   1   1    9.55    0.24
  -4  -1  -1    9.66    0.29
  -4  -1  -1    9.26    0.26
  -4  -1  -1    9.46    0.25
  -4  -1  -1    9.58    0.30
   3   1   1   43.55    1.03
   3   1   1   42.60    1.21
  -3  -1  -1   41.82    1.14
  -3  -1  -1   42.74    1.20
  -3  -1  -1   42.45    1.07
  -3  -1  -1   42.20    1.04
   2   1   1   91.48    1.91
  -2  -1  -1   67.97    2.09
  -2  -1  -1   78.38    1.97
   1   1   1   -0.01    0.01
   1   1   1    0.01    0.01
  -1  -1  -1   -0.01    0.01
  -1  -1  -1   -0.02    0.01
  -1  -1  -1    0.00    0.01
  -1  -1  -1   -0.01    0.01
   0   1   1    0.00    0.00
   0  -1  -1    0.00    0.00
   0  -1  -1    0.00    0.00
   0  -1  -1    0.00    0.00
  -1   1   1   -0.05    0.00
  -1   1   1   -0.04    0.00
  -1   1   1   -0.04    0.00
   1  -1  -1   -0.04    0.00
   1  -1  -1   -0.04    0.00
   1  -1  -1   -0.05    0.01
   2  -1  -1    2.36    0.08
  -3   1   1   56.04    1.57
  -3   1   1   55.55    1.49
  -3   1   1   56.05    1.36
   3  -1  -1   57.46    1.57
   3  -1  -1   55.78    1.40
   3  -1  -1   55.50    1.57
  -4   1   1   23.31    0.63
  -4   1   1   22.83    0.66
  -4   1   1   22.41    0.57
   4  -1  -1   22.95    0.59
   4  -1  -1   23.43    0.57
   4  -1  -1   23.04    0.66
   4  -1  -1   23.28    0.67
  -5   1   1    1.08    0.09
  -5   1   1    1.06    0.07
  -5   1   1    1.01    0.08
   5  -1  -1    1.12    0.10
   5  -1  -1    1.14    0.07
   5  -1  -1    1.16    0.06
  -6   1   1    0.40    0.08
  -6   1   1    0.61    0.08
  -6   1   1    0.64    0.07
   6  -1  -1    0.47    0.05
   6  -1  -1    0.48    0.10
  -7   1   1   68.42    1.83
  -7   1   1   68.22    1.67
  -7   1   1   68.29    1.94
   7  -1  -1   67.71    1.95
  -8   1   1   17.83    0.53
  -8   1   1   18.07    0.48
  -8   1   1   17.69    0.57
   8  -1  -1   17.95    0.58
  -9   1   1   -0.01    0.13
  -9   1   1   -0.08    0.10
  -9   1   1    0.04    0.10
   9  -1  -1    0.01    0.12
 -10   1   1    0.49    0.14
 -10   1   1    0.38    0.15
 -10   1   1    0.45    0.12
  10  -1  -1    0.55    0.15
 -11   1   1    0.28    0.18
 -11   1   1    0.37    0.14
 -11   1   1    0.33    0.15
 -12   1   1    0.55    0.16
 -12  -2  -1    0.49    0.16
 -11  -2  -1    0.59    0.16
  10   2   1    4.27    0.29
 -10  -2  -1    4.35    0.27
 -10  -2  -1    4.63    0.22
   9   2   1    0.33    0.16
  -9  -2  -1    0.36    0.11
  -9  -2  -1    0.30    0.13
  -9  -2  -1    0.31    0.13
  -9  -2  -1    0.33    0.10
   8   2   1   20.79    0.54
   8   2   1   21.07    0.69
  -8  -2  -1   21.02    0.58
  -8  -2  -1   21.25    0.66
  -8  -2  -1   21.26    0.56
  -8  -2  -1   21.34    0.63
   7   2   1   14.47    0.50
   7   2   1   15.08    0.38
  -7  -2  -1   14.62    0.48
  -7  -2  -1   15.19    0.46
  -7  -2  -1   14.68    0.42
  -7  -2  -1   14.56    0.40
   6   2   1   29.24    0.72
   6   2   1   29.15    0.88
  -6  -2  -1   29.23    0.82
  -6  -2  -1   28.83    0.86
  -6  -2  -1   29.36    0.73
  -6  -2  -1   29.75    0.76
   5   2   1   39.14    0.94
   5   2   1   37.97    1.12
  -5  -2  -1   38.81    1.05
  -5  -2  -1   38.06    1.10
  -5  -2  -1   38.45    0.98
  -5  -2  -1   38.69    0.95
   4   2   1    0.54    0.08
   4   2   1    0.73    0.04
  -4  -2  -1    0.77    0.06
  -4  -2  -1    0.72    0.07
  -4  -2  -1    0.89    0.06
  -4  -2  -1    0.73    0.07
   3   2   1   20.90    0.50
   3   2   1   20.12    0.60
  -3  -2  -1   20.23    0.56
  -3  -2  -1   20.50    0.50
  -3  -2  -1   20.59    0.52
  -3  -2  -1   19.72    0.59
   2   2   1   11.62    0.36
   2   2   1   13.10    0.30
  -2  -2  -1   12.19    0.34
  -2  -2  -1   12.78    0.36
  -2  -2  -1   12.41    0.35
  -2  -2  -1   10.42    0.34
   1   2   1   -0.06    0.01
   1   2   1   -0.01    0.01
  -1  -2  -1   -0.04    0.01
  -1  -2  -1    0.00    0.02
  -1  -2  -1   -0.05    0.01
  -1  -2  -1   -0.03    0.01
   0   2   1   -0.01    0.00
   0   2   1   -0.01    0.01
   0   2   1   -0.02    0.01
   0  -2  -1   -0.02    0.00
   0  -2  -1   -0.02    0.01
   0  -2  -1   -0.02    0.01
   0  -2  -1   -0.01    0.00
   0  -2  -1   -0.02    0.01
  -1   2   1    0.01    0.01
  -1   2   1   -0.02    0.01
   1  -2  -1   -0.02    0.00
   1  -2  -1   -0.01    0.00
  -2   2   1   40.87    1.18
  -2   2   1   42.79    1.24
  -2   2   1   48.91    1.08
   2  -2  -1   48.19    1.24
   2  -2  -1   42.04    1.12
  -3   2   1   74.20    2.02
  -3   2   1   77.24    2.12
  -3   2   1   77.20    1.84
   3  -2  -1   77.04    1.90
   3  -2  -1   75.78    2.12
   3  -2  -1   75.87    2.13
  -4   2   1    5.88    0.20
  -4   2   1    5.86    0.19
  -4   2   1    5.81    0.17
   4  -2  -1    5.95    0.21
   4  -2  -1    5.94    0.19
   4  -2  -1    5.90    0.18
  -5   2   1   32.28    0.82
  -5   2   1   33.56    0.96
  -5   2   1   33.14    0.91
   5  -2  -1   34.54    0.81
   5  -2  -1   32.53    0.85
   5  -2  -1   33.11    0.96
  -6   2   1   62.95    1.55
  -6   2   1   62.43    1.79
  -6   2   1   63.04    1.70
   6  -2  -1   61.98    1.60
   6  -2  -1   65.57    1.53
   6  -2  -1   63.03    1.79
  -7   2   1    4.25    0.20
  -7   2   1    4.07    0.17
  -7   2   1    3.96    0.19
   7  -2  -1    4.14    0.17
   7  -2  -1    4.17    0.21
  -8   2   1    0.23    0.10
  -8   2   1    0.08    0.09
  -8   2   1    0.02    0.11
   8  -2  -1    0.22    0.12
  -9   2   1    0.89    0.16
  -9   2   1    1.11    0.11
   9  -2  -1    1.18    0.15
 -10   2   1    7.98    0.30
 -10   2   1    7.90    0.28
 -10   2   1    8.21    0.36
  10  -2  -1    8.57    0.35
 -11   2   1    0.06    0.13
 -11   2   1   -0.03    0.14
 -12   2   1    0.14    0.15
 -12   2   1    0.12    0.14
 -12  -3  -1    0.68    0.18
 -11  -3  -1    2.94    0.20
 -10  -3  -1    1.76    0.18
 -10  -3  -1    2.23    0.16
 -10  -3  -1    1.96    0.19
   9   3   1    0.31    0.15
  -9  -3  -1    0.35    0.11
  -9  -3  -1    0.57    0.13
  -9  -3  -1    0.38    0.14
   8   3   1    0.20    0.14
   8   3   1    0.02    0.06
  -8  -3  -1   -0.05    0.11
  -8  -3  -1   -0.07    0.12
  -8  -3  -1    0.05    0.09
  -8  -3  -1    0.07    0.09
   7   3   1   21.76    0.54
   7   3   1   20.26    0.68
  -7  -3  -1   21.48    0.57
  -7  -3  -1   21.28    0.62
  -7  -3  -1   20.94    0.65
  -7  -3  -1   21.21    0.55
   6   3   1    4.51    0.14
   6   3   1    4.25    0.23
  -6  -3  -1    4.36    0.20
  -6  -3  -1    4.82    0.16
  -6  -3  -1    4.23    0.17
  -6  -3  -1    4.65    0.19
   5   3   1   22.07    0.55
   5   3   1   21.65    0.67
  -5  -3  -1   21.69    0.62
  -5  -3  -1   21.88    0.57
  -5  -3  -1   22.98    0.56
  -5  -3  -1   21.65    0.65
   4   3   1    5.71    0.16
   4   3   1    5.53    0.22
  -4  -3  -1    5.97    0.17
  -4  -3  -1    5.90    0.17
  -4  -3  -1    5.63    0.20
  -4  -3  -1    5.51    0.20
   3   3   1   17.10    0.42
   3   3   1   16.80    0.50
  -3  -3  -1   16.52    0.43
  -3  -3  -1   17.07    0.47
  -3  -3  -1   16.67    0.49
  -3  -3  -1   16.54    0.47
  -3  -3  -1   17.01    0.42
   2   3   1    7.15    0.24
   2   3   1    7.49    0.19
  -2  -3  -1    7.62    0.24
  -2  -3  -1    7.55    0.23
  -2  -3  -1    7.42    0.23
  -2  -3  -1    7.64    0.22
   1   3   1    1.88    0.05
   1   3   1    1.31    0.08
  -1  -3  -1    1.23    0.07
  -1  -3  -1    1.52    0.07
  -1  -3  -1    1.51    0.06
  -1  -3  -1    1.63    0.06
  -1  -3  -1    2.01    0.08
  -1   3   1   10.74    0.35
  -1   3   1   14.00    0.30
   1  -3  -1   12.62    0.35
   1  -3  -1   11.48    0.32
  -2   3   1    3.50    0.10
  -2   3   1    3.57    0.12
  -2   3   1    3.26    0.12
   2  -3  -1    3.45    0.11
   2  -3  -1    3.53    0.12
   2  -3  -1    3.59    0.11
  -3   3   1   19.91    0.50
  -3   3   1   20.33    0.56
  -3   3   1   20.55    0.59
   3  -3  -1   20.56    0.53
   3  -3  -1   20.26    0.58
  -4   3   1    8.42    0.27
  -4   3   1    8.00    0.22
  -4   3   1    8.19    0.26
   4  -3  -1    8.18    0.24
   4  -3  -1    7.96    0.26
   4  -3  -1    8.46    0.25
  -5   3   1   19.22    0.57
  -5   3   1   19.56    0.51
  -5   3   1   20.36    0.60
   5  -3  -1   20.56    0.49
   5  -3  -1   20.00    0.59
   5  -3  -1   20.19    0.58
   5  -3  -1   19.64    0.53
  -6   3   1    0.03    0.06
  -6   3   1   -0.02    0.08
  -6   3   1    0.02    0.08
   6  -3  -1    0.03    0.08
   6  -3  -1   -0.03    0.07
  -7   3   1   51.96    1.30
  -7   3   1   52.71    1.51
  -7   3   1   52.96    1.43
   7  -3  -1   53.00    1.34
   7  -3  -1   51.69    1.51
  -8   3   1    4.30    0.18
  -8   3   1    3.70    0.22
   8  -3  -1    4.16    0.21
   8  -3  -1    4.20    0.20
  -9   3   1    5.86    0.22
  -9   3   1    5.59    0.27
   9  -3  -1    5.45    0.26
 -10   3   1    0.25    0.12
  10  -3  -1    0.08    0.13
 -11   3   1    5.79    0.26
 -12   3   1    0.04    0.16
 -12   3   1    0.08    0.15
 -12  -4  -1   -0.01    0.15
 -11  -4  -1    0.12    0.14
 -10  -4  -1    0.84    0.15
 -10  -4  -1    0.64    0.14
   9   4   1    0.88    0.17
  -9  -4  -1    0.87    0.12
  -9  -4  -1    0.72    0.14
  -9  -4  -1    0.73    0.15
   8   4   1    0.06    0.07
   8   4   1   -0.20    0.14
  -8  -4  -1    0.10    0.12
  -8  -4  -1   -0.10    0.10
  -8  -4  -1    0.12    0.11
   7   4   1    1.61    0.17
   7   4   1    1.44    0.09
  -7  -4  -1    1.39    0.14
  -7  -4  -1    1.24    0.11
  -7  -4  -1    1.39    0.12
  -7  -4  -1    1.52    0.10
   6   4   1    0.09    0.05
   6   4   1    0.21    0.12
  -6  -4  -1    0.07    0.08
  -6  -4  -1    0.02    0.09
  -6  -4  -1    0.19    0.07
  -6  -4  -1    0.22    0.08
   5   4   1   48.65    1.43
   5   4   1   48.13    1.21
  -5  -4  -1   50.79    1.38
  -5  -4  -1   51.42    1.22
  -5  -4  -1   49.26    1.41
  -5  -4  -1   50.15    1.35
  -5  -4  -1   48.80    1.25
   4   4   1   45.58    1.33
   4   4   1   45.88    1.13
  -4  -4  -1   46.74    1.32
  -4  -4  -1   47.60    1.29
  -4  -4  -1   47.38    1.14
  -4  -4  -1   46.72    1.17
  -4  -4  -1   46.03    1.26
   3   4   1    1.96    0.07
   3   4   1    1.97    0.12
  -3  -4  -1    2.06    0.10
  -3  -4  -1    2.17    0.08
  -3  -4  -1    2.08    0.11
  -3  -4  -1    2.12    0.07
  -3  -4  -1    2.03    0.09
   2   4   1    9.04    0.23
   2   4   1    9.18    0.29
  -2  -4  -1    9.14    0.27
  -2  -4  -1    9.17    0.25
  -2  -4  -1    9.30    0.29
  -2  -4  -1    9.16    0.26
  -2  -4  -1    8.90    0.27
   1   4   1  178.41    4.28
   1   4   1  172.22    4.91
  -1  -4  -1  181.82    4.91
  -1  -4  -1  177.97    4.91
  -1  -4  -1  180.23    4.38
  -1  -4  -1  174.55    4.65
  -1  -4  -1  175.43    5.13
   0   4   1   46.20    1.28
   0   4   1   46.06    1.34
   0   4   1   45.25    1.10
   0  -4  -1   45.89    1.14
   0  -4  -1   46.16    1.27
   0  -4  -1   44.59    1.21
   0  -4  -1   44.92    1.33
  -1   4   1   90.14    2.50
  -1   4   1   87.81    2.17
  -1   4   1   89.00    2.61
   1  -4  -1   93.31    2.50
   1  -4  -1   89.76    2.24
  -2   4   1    1.40    0.05
  -2   4   1    1.49    0.07
   2  -4  -1    1.46    0.06
   2  -4  -1    1.00    0.06
   2  -4  -1    1.34    0.08
  -3   4   1  121.10    3.34
  -3   4   1  117.85    3.17
  -3   4   1  117.13    2.90
   3  -4  -1  122.53    3.33
   3  -4  -1  120.22    2.99
   3  -4  -1  122.45    3.34
  -4   4   1   40.41    1.00
  -4   4   1   41.50    1.11
  -4   4   1   40.55    1.16
   4  -4  -1   41.76    1.15
   4  -4  -1   40.34    1.15
   4  -4  -1   39.61    1.04
  -5   4   1   25.74    0.75
  -5   4   1   25.14    0.64
  -5   4   1   24.45    0.72
   5  -4  -1   27.05    0.74
   5  -4  -1   25.63    0.74
   5  -4  -1   24.84    0.67
  -6   4   1    6.35    0.24
  -6   4   1    6.59    0.21
  -6   4   1    6.24    0.24
   6  -4  -1    6.37    0.24
   6  -4  -1    6.52    0.23
  -7   4   1    1.53    0.13
  -7   4   1    1.71    0.14
  -7   4   1    1.83    0.11
   7  -4  -1    1.58    0.13
   7  -4  -1    1.52    0.12
  -8   4   1    0.36    0.13
  -8   4   1    0.46    0.09
   8  -4  -1    0.42    0.11
   8  -4  -1    0.42    0.11
  -9   4   1    2.95    0.18
   9  -4  -1    2.88    0.20
   9  -4  -1    3.20    0.21
 -10   4   1    0.00    0.12
  10  -4  -1    0.13    0.14
 -11   4   1    2.41    0.18
 -12   4   1    0.99    0.19
 -12   4   1    1.08    0.16
 -12  -5  -1   -0.08    0.15
 -11  -5  -1    1.10    0.15
 -10  -5  -1    0.43    0.16
 -10  -5  -1    0.21    0.14
   9   5   1    7.78    0.36
  -9  -5  -1    8.31    0.32
  -9  -5  -1    7.75    0.29
  -9  -5  -1    7.74    0.32
   8   5   1   12.17    0.33
   8   5   1   12.03    0.46
  -8  -5  -1   12.77    0.42
  -8  -5  -1   11.57    0.42
  -8  -5  -1   12.05    0.37
   7   5   1   13.34    0.35
   7   5   1   12.91    0.46
  -7  -5  -1   12.62    0.43
  -7  -5  -1   13.71    0.43
  -7  -5  -1   13.04    0.38
   6   5   1    3.12    0.12
   6   5   1    3.38    0.20
  -6  -5  -1    3.39    0.17
  -6  -5  -1    3.20    0.15
  -6  -5  -1    3.26    0.13
  -6  -5  -1    3.54    0.18
   5   5   1    9.80    0.26
   5   5   1    9.60    0.35
  -5  -5  -1    9.35    0.32
  -5  -5  -1    9.29    0.31
  -5  -5  -1    9.92    0.27
  -5  -5  -1    9.95    0.28
   4   5   1   17.79    0.45
   4   5   1   18.15    0.55
  -4  -5  -1   17.55    0.53
  -4  -5  -1   17.70    0.47
  -4  -5  -1   18.78    0.46
  -4  -5  -1   17.75    0.52
   3   5   1   12.11    0.31
   3   5   1   12.25    0.39
  -3  -5  -1   12.55    0.32
  -3  -5  -1   12.22    0.37
  -3  -5  -1   12.21    0.33
  -3  -5  -1   12.19    0.37
   2   5   1    1.90    0.11
   2   5   1    1.86    0.06
  -2  -5  -1    2.14    0.11
  -2  -5  -1    1.87    0.10
  -2  -5  -1    1.75    0.08
  -2  -5  -1    1.80    0.09
  -2  -5  -1    1.99    0.10
   1   5   1   79.00    1.87
   1   5   1   75.62    2.17
  -1  -5  -1   77.41    2.06
  -1  -5  -1   75.99    2.26
  -1  -5  -1   78.03    2.16
  -1  -5  -1   77.53    2.17
  -1  -5  -1   79.57    1.93
   0   5   1    1.31    0.08
   0   5   1    1.31    0.05
   0   5   1    1.25    0.09
   0  -5  -1    1.31    0.08
   0  -5  -1    1.24    0.07
   0  -5  -1    1.25    0.07
   0  -5  -1    1.26    0.06
   0  -5  -1    1.26    0.07
  -1   5   1   47.53    1.16
  -1   5   1   49.11    1.35
  -1   5   1   47.18    1.41
   1  -5  -1   47.40    1.21
   1  -5  -1   49.10    1.34
  -2   5   1    1.44    0.05
  -2   5   1    1.47    0.09
   2  -5  -1    1.41    0.06
   2  -5  -1    1.60    0.09
  -3   5   1    8.36    0.27
  -3   5   1    8.36    0.22
  -3   5   1    8.68    0.26
   3  -5  -1    8.05    0.25
   3  -5  -1    8.74    0.26
   3  -5  -1    8.88    0.26
  -4   5   1    5.03    0.15
  -4   5   1    5.00    0.19
  -4   5   1    5.09    0.19
   4  -5  -1    4.69    0.18
   4  -5  -1    4.91    0.17
   4  -5  -1    5.14    0.17
  -5   5   1    0.93    0.10
  -5   5   1    0.83    0.07
  -5   5   1    0.98    0.10
   5  -5  -1    0.92    0.08
   5  -5  -1    0.81    0.10
  -6   5   1    3.00    0.18
  -6   5   1    3.06    0.14
  -6   5   1    3.26    0.18
   6  -5  -1    3.17    0.16
  -7   5   1    6.62    0.27
  -7   5   1    6.42    0.27
  -7   5   1    6.74    0.23
   7  -5  -1    6.79    0.25
  -8   5   1    9.57    0.30
   8  -5  -1   10.13    0.34
   8  -5  -1    9.29    0.33
  -9   5   1   15.09    0.44
   9  -5  -1   14.65    0.50
   9  -5  -1   15.59    0.47
 -10   5   1    0.62    0.12
  10  -5  -1    0.66    0.14
  10  -5  -1    0.56    0.15
 -11   5   1    0.39    0.14
 -12   5   1    0.36    0.15
 -11  -6  -1    1.48    0.16
 -10  -6  -1    1.08    0.17
 -10  -6  -1    1.20    0.14
   9   6   1    0.31    0.18
  -9  -6  -1   -0.01    0.13
  -9  -6  -1    0.14    0.14
  -9  -6  -1    0.05    0.10
   8   6   1    1.95    0.20
   8   6   1    1.82    0.11
  -8  -6  -1    2.16    0.16
  -8  -6  -1    1.80    0.15
  -8  -6  -1    1.97    0.14
   7   6   1    5.15    0.28
   7   6   1    4.74    0.16
  -7  -6  -1    4.99    0.20
  -7  -6  -1    5.25    0.23
  -7  -6  -1    5.15    0.23
   6   6   1    2.89    0.21
   6   6   1    2.99    0.12
  -6  -6  -1    3.08    0.17
  -6  -6  -1    2.77    0.17
  -6  -6  -1    2.73    0.14
   5   6   1    9.23    0.25
   5   6   1    9.01    0.34
  -5  -6  -1    9.34    0.32
  -5  -6  -1    9.45    0.26
  -5  -6  -1    9.16    0.27
  -5  -6  -1    9.19    0.31
   4   6   1    5.68    0.17
   4   6   1    5.85    0.24
  -4  -6  -1    6.00    0.22
  -4  -6  -1    6.11    0.19
  -4  -6  -1    5.69    0.21
  -4  -6  -1    6.57    0.18
   3   6   1   35.83    1.05
   3   6   1   36.11    0.88
  -3  -6  -1   36.54    0.92
  -3  -6  -1   36.26    0.99
  -3  -6  -1   35.95    1.03
   2   6   1    0.55    0.04
   2   6   1    0.54    0.08
  -2  -6  -1    0.51    0.05
  -2  -6  -1    0.48    0.07
  -2  -6  -1    0.40    0.06
  -2  -6  -1    0.63    0.07
  -2  -6  -1    0.52    0.08
   1   6   1    0.26    0.07
   1   6   1    0.28    0.03
  -1  -6  -1    0.23    0.06
  -1  -6  -1    0.09    0.04
  -1  -6  -1    0.26    0.05
  -1  -6  -1    0.24    0.06
  -1  -6  -1    0.20    0.05
  -1  -6  -1    0.26    0.04
   0   6   1   34.47    1.03
   0   6   1   36.32    1.00
   0   6   1   34.54    0.85
   0  -6  -1   35.58    0.98
   0  -6  -1   34.91    0.88
   0  -6  -1   33.30    0.84
   0  -6  -1   35.23    0.98
   0  -6  -1   34.90    1.03
  -1   6   1   22.94    0.68
  -1   6   1   22.44    0.55
  -1   6   1   23.12    0.66
   1  -6  -1   22.40    0.55
   1  -6  -1   22.36    0.58
   1  -6  -1   22.67    0.64
  -2   6   1    0.69    0.07
  -2   6   1    0.59    0.07
  -2   6   1    0.62    0.04
   2  -6  -1    0.68    0.05
   2  -6  -1    0.62    0.05
   2  -6  -1    0.60    0.07
  -3   6   1    0.13    0.05
  -3   6   1    0.08    0.04
  -3   6   1    0.16    0.07
   3  -6  -1    0.02    0.04
   3  -6  -1    0.18    0.06
   3  -6  -1    0.15    0.04
  -4   6   1    2.24    0.13
  -4   6   1    2.29    0.14
  -4   6   1    2.18    0.09
   4  -6  -1    2.16    0.13
   4  -6  -1    2.19    0.10
   4  -6  -1    2.42    0.10
  -5   6   1   35.44    0.98
  -5   6   1   35.40    1.03
  -5   6   1   35.34    0.88
   5  -6  -1   34.85    0.92
   5  -6  -1   35.45    1.01
  -6   6   1   11.01    0.37
  -6   6   1   10.80    0.30
  -6   6   1   10.56    0.36
   6  -6  -1   10.22    0.34
   6  -6  -1   10.46    0.33
  -7   6   1    3.32    0.16
   7  -6  -1    3.25    0.17
   7  -6  -1    3.61    0.18
  -8   6   1    0.86    0.10
   8  -6  -1    1.07    0.14
   8  -6  -1    0.91    0.12
  -9   6   1   15.46    0.46
   9  -6  -1   16.16    0.51
   9  -6  -1   16.01    0.48
 -10   6   1    0.48    0.13
  10  -6  -1    0.42    0.14
  10  -6  -1    0.57    0.14
 -11   6   1    1.15    0.16
 -11  -7  -1   -0.02    0.15
 -10  -7  -1    0.15    0.17
 -10  -7  -1    0.14    0.12
   9   7   1    3.68    0.27
  -9  -7  -1    3.43    0.23
  -9  -7  -1    3.57    0.20
   8   7   1    0.15    0.17
   8   7   1    0.01    0.08
  -8  -7  -1    0.05    0.10
  -8  -7  -1    0.09    0.11
  -8  -7  -1    0.11    0.13
   7   7   1    9.81    0.40
   7   7   1    9.70    0.27
  -7  -7  -1    9.72    0.30
  -7  -7  -1   10.09    0.36
  -7  -7  -1    9.49    0.35
   6   7   1    0.19    0.14
   6   7   1    0.18    0.06
  -6  -7  -1    0.13    0.10
  -6  -7  -1    0.16    0.11
  -6  -7  -1    0.17    0.08
   5   7   1    0.26    0.12
   5   7   1    0.15    0.05
  -5  -7  -1    0.24    0.09
  -5  -7  -1    0.32    0.07
  -5  -7  -1    0.24    0.10
   4   7   1   10.28    0.35
   4   7   1   10.13    0.27
  -4  -7  -1    9.70    0.29
  -4  -7  -1    9.84    0.33
  -4  -7  -1    9.87    0.33
  -4  -7  -1   10.93    0.28
   3   7   1    6.48    0.18
   3   7   1    7.05    0.26
  -3  -7  -1    6.61    0.24
  -3  -7  -1    6.74    0.21
  -3  -7  -1    6.55    0.23
  -3  -7  -1    6.88    0.19
  -3  -7  -1    6.79    0.25
   2   7   1   75.85    2.14
   2   7   1   75.53    1.83
  -2  -7  -1   74.32    1.89
  -2  -7  -1   73.74    2.02
  -2  -7  -1   76.06    2.12
  -2  -7  -1   75.79    1.80
  -2  -7  -1   80.61    2.13
  -2  -7  -1   74.80    2.22
   1   7   1  102.28    2.50
   1   7   1   99.42    2.91
  -1  -7  -1  102.91    2.88
  -1  -7  -1  101.98    2.45
  -1  -7  -1  101.90    2.75
  -1  -7  -1  107.21    3.02
  -1  -7  -1  111.25    2.90
  -1  -7  -1  103.22    2.58
   0   7   1   43.49    1.23
   0   7   1   42.89    1.27
   0   7   1   41.89    1.04
   0  -7  -1   43.32    1.26
   0  -7  -1   43.91    1.21
   0  -7  -1   43.13    1.03
   0  -7  -1   42.45    1.08
   0  -7  -1   42.86    1.20
  -1   7   1   71.75    1.99
  -1   7   1   69.57    1.71
  -1   7   1   70.14    2.06
   1  -7  -1   70.32    1.68
   1  -7  -1   69.95    1.96
   1  -7  -1   71.79    1.77
  -2   7   1   98.51    2.83
  -2   7   1   94.68    2.34
  -2   7   1   99.47    2.72
   2  -7  -1   98.67    2.69
   2  -7  -1   95.51    2.43
   2  -7  -1   95.53    2.30
  -3   7   1    1.21    0.07
  -3   7   1    1.00    0.10
   3  -7  -1    1.52    0.07
   3  -7  -1    0.86    0.10
  -4   7   1    0.21    0.05
  -4   7   1   -0.01    0.08
  -4   7   1    0.13    0.08
   4  -7  -1    0.02    0.05
   4  -7  -1   -0.02    0.08
  -5   7   1    0.17    0.06
  -5   7   1    0.13    0.10
  -5   7   1   -0.02    0.10
   5  -7  -1    0.10    0.09
   5  -7  -1    0.11    0.06
  -6   7   1    8.93    0.32
  -6   7   1    8.05    0.25
   6  -7  -1    8.74    0.28
   6  -7  -1    8.15    0.29
  -7   7   1   16.96    0.45
   7  -7  -1   16.00    0.49
   7  -7  -1   16.22    0.50
  -8   7   1    0.03    0.10
   8  -7  -1    0.06    0.13
   8  -7  -1   -0.05    0.10
  -9   7   1    2.67    0.16
   9  -7  -1    2.44    0.19
   9  -7  -1    2.70    0.18
 -10   7   1    1.00    0.13
  10  -7  -1    0.95    0.14
  10  -7  -1    0.94    0.17
 -11   7   1    0.20    0.14
  11  -7  -1   -0.06    0.16
 -11  -8  -1   -0.03    0.16
 -10  -8  -1    5.34    0.26
 -10  -8  -1    6.07    0.32
   9   8   1    0.15    0.17
  -9  -8  -1    0.20    0.13
  -9  -8  -1    0.16    0.15
   8   8   1    0.27    0.17
   8   8   1    0.35    0.09
  -8  -8  -1    0.32    0.12
  -8  -8  -1    0.29    0.14
  -8  -8  -1    0.22    0.13
   7   8   1   13.11    0.48
   7   8   1   12.29    0.35
  -7  -8  -1   13.83    0.44
  -7  -8  -1   12.46    0.43
  -7  -8  -1   12.48    0.38
   6   8   1    0.79    0.15
   6   8   1    0.64    0.08
  -6  -8  -1    0.59    0.10
  -6  -8  -1    0.66    0.10
  -6  -8  -1    0.66    0.14
   5   8   1    2.72    0.11
   5   8   1    2.95    0.21
  -5  -8  -1    2.78    0.17
  -5  -8  -1    2.28    0.15
  -5  -8  -1    2.98    0.14
   4   8   1    0.11    0.11
   4   8   1    0.20    0.05
  -4  -8  -1    0.26    0.07
  -4  -8  -1    0.12    0.08
  -4  -8  -1    0.24    0.10
  -4  -8  -1    0.20    0.09
   3   8   1   19.81    0.50
   3   8   1   20.18    0.62
  -3  -8  -1   19.84    0.58
  -3  -8  -1   20.73    0.63
  -3  -8  -1   19.58    0.53
  -3  -8  -1   20.66    0.50
  -3  -8  -1   19.53    0.59
   2   8   1    0.79    0.11
   2   8   1    0.68    0.05
  -2  -8  -1    0.56    0.07
  -2  -8  -1    0.66    0.07
  -2  -8  -1    0.54    0.06
  -2  -8  -1    0.62    0.08
  -2  -8  -1    0.68    0.09
  -2  -8  -1    0.80    0.09
   1   8   1   10.06    0.27
   1   8   1    9.90    0.35
  -1  -8  -1    9.93    0.31
  -1  -8  -1   10.40    0.29
  -1  -8  -1   10.31    0.33
  -1  -8  -1   10.28    0.27
  -1  -8  -1   10.53    0.33
  -1  -8  -1   10.95    0.33
   0   8   1   29.98    0.72
   0   8   1   30.29    0.87
   0   8   1   29.71    0.89
   0  -8  -1   29.50    0.83
   0  -8  -1   29.27    0.72
   0  -8  -1   30.85    0.76
   0  -8  -1   26.29    0.83
  -1   8   1    8.41    0.22
  -1   8   1    8.82    0.30
  -1   8   1    8.87    0.29
   1  -8  -1    8.62    0.23
   1  -8  -1    8.70    0.25
   1  -8  -1    8.38    0.26
  -2   8   1   24.58    0.71
  -2   8   1   23.22    0.59
   2  -8  -1   23.83    0.63
   2  -8  -1   23.30    0.58
   2  -8  -1   23.81    0.67
  -3   8   1    2.40    0.15
  -3   8   1    2.09    0.09
   3  -8  -1    2.14    0.10
   3  -8  -1    2.03    0.13
  -4   8   1    0.16    0.10
  -4   8   1    0.05    0.05
  -4   8   1    0.18    0.09
   4  -8  -1   -0.04    0.10
   4  -8  -1    0.09    0.05
  -5   8   1    0.55    0.11
  -5   8   1    0.56    0.07
   5  -8  -1    0.72    0.11
   5  -8  -1    0.66    0.07
  -6   8   1   -0.07    0.12
  -6   8   1    0.00    0.07
   6  -8  -1    0.01    0.07
   6  -8  -1    0.06    0.11
  -7   8   1    2.22    0.15
   7  -8  -1    2.50    0.17
   7  -8  -1    2.17    0.14
  -8   8   1    3.11    0.16
   8  -8  -1    3.15    0.17
   8  -8  -1    2.99    0.20
  -9   8   1    1.05    0.13
   9  -8  -1    0.68    0.16
   9  -8  -1    0.87    0.12
 -10   8   1    3.94    0.23
  10  -8  -1    3.94    0.27
 -11   8   1    0.44    0.15
  11  -8  -1    0.10    0.19
 -10  -9  -1    0.95    0.19
 -10  -9  -1    1.01    0.17
  -9  -9  -1    3.36    0.24
  -9  -9  -1    3.58    0.20
   8   9   1    2.33    0.24
   8   9   1    2.26    0.14
  -8  -9  -1    2.21    0.18
  -8  -9  -1    2.06    0.15
  -8  -9  -1    2.14    0.19
   7   9   1    5.15    0.19
   7   9   1    5.75    0.32
  -7  -9  -1    5.45    0.26
  -7  -9  -1    5.16    0.21
  -7  -9  -1    5.32    0.24
   6   9   1    1.59    0.18
   6   9   1    1.71    0.11
  -6  -9  -1    1.49    0.15
  -6  -9  -1    1.77    0.12
  -6  -9  -1    1.66    0.14
   5   9   1   32.44    0.97
   5   9   1   31.84    0.80
  -5  -9  -1   32.14    0.83
  -5  -9  -1   31.13    0.93
  -5  -9  -1   32.49    0.92
   4   9   1    0.41    0.13
   4   9   1    0.15    0.06
  -4  -9  -1    0.30    0.11
  -4  -9  -1    0.25    0.08
  -4  -9  -1    0.06    0.10
  -4  -9  -1    0.17    0.07
   3   9   1    0.07    0.11
   3   9   1    0.07    0.05
  -3  -9  -1    0.06    0.07
  -3  -9  -1    0.07    0.09
  -3  -9  -1    0.10    0.07
  -3  -9  -1    0.09    0.07
  -3  -9  -1    0.19    0.09
   2   9   1   19.89    0.62
   2   9   1   18.67    0.49
  -2  -9  -1   19.66    0.58
  -2  -9  -1   19.60    0.52
  -2  -9  -1   20.67    0.61
  -2  -9  -1   19.75    0.58
  -2  -9  -1   19.90    0.49
   1   9   1    3.40    0.20
   1   9   1    3.43    0.11
  -1  -9  -1    3.55    0.15
  -1  -9  -1    3.40    0.12
  -1  -9  -1    3.17    0.13
  -1  -9  -1    3.25    0.13
   0   9   1    5.48    0.16
   0   9   1    6.04    0.24
   0   9   1    5.32    0.22
   0  -9  -1    5.73    0.18
   0  -9  -1    5.65    0.19
   0  -9  -1    5.44    0.17
  -1   9   1   12.84    0.34
  -1   9   1   13.53    0.43
  -1   9   1   13.49    0.44
   1  -9  -1   12.92    0.34
   1  -9  -1   13.04    0.38
   1  -9  -1   13.42    0.37
  -2   9   1    1.82    0.14
  -2   9   1    1.74    0.08
   2  -9  -1    1.75    0.09
   2  -9  -1    1.83    0.12
   2  -9  -1    1.74    0.09
  -3   9   1   11.36    0.30
  -3   9   1   11.46    0.39
   3  -9  -1   10.99    0.34
   3  -9  -1   11.27    0.33
  -4   9   1    0.06    0.06
  -4   9   1    0.09    0.09
   4  -9  -1   -0.11    0.10
   4  -9  -1    0.00    0.06
  -5   9   1   31.93    0.90
  -5   9   1   30.51    0.79
   5  -9  -1   30.80    0.84
   5  -9  -1   32.15    0.89
  -6   9   1    0.16    0.13
  -6   9   1    0.24    0.08
   6  -9  -1    0.04    0.11
   6  -9  -1    0.21    0.07
  -7   9   1   52.73    1.33
   7  -9  -1   52.58    1.39
   7  -9  -1   54.56    1.50
  -8   9   1    0.60    0.11
   8  -9  -1    0.50    0.14
   8  -9  -1    0.47    0.10
  -9   9   1    0.39    0.11
   9  -9  -1    0.19    0.16
 -10   9   1    0.09    0.14
  10  -9  -1   -0.55    0.17
 -11   9   1    1.07    0.16
  11  -9  -1    0.72    0.21
 -10 -10  -1    0.12    0.18
 -10 -10  -1    0.45    0.16
  -9 -10  -1    0.13    0.13
  -9 -10  -1    0.04    0.16
   8  10   1    0.72    0.10
   8  10   1    1.03    0.22
  -8 -10  -1    0.79    0.13
  -8 -10  -1    0.73    0.18
   7  10   1   13.46    0.51
   7  10   1   13.17    0.36
  -7 -10  -1   12.75    0.45
  -7 -10  -1   12.84    0.45
  -7 -10  -1   12.91    0.40
   6  10   1    2.01    0.11
   6  10   1    2.33    0.20
  -6 -10  -1    1.96    0.13
  -6 -10  -1    2.20    0.18
  -6 -10  -1    2.06    0.15
   5  10   1    7.89    0.35
   5  10   1    7.91    0.23
  -5 -10  -1    7.40    0.30
  -5 -10  -1    7.79    0.29
  -5 -10  -1    7.92    0.26
   4  10   1   17.21    0.56
   4  10   1   16.69    0.43
  -4 -10  -1   16.48    0.46
  -4 -10  -1   16.10    0.51
  -4 -10  -1   17.29    0.52
   3  10   1   18.42    0.47
   3  10   1   19.16    0.60
  -3 -10  -1   17.96    0.50
  -3 -10  -1   19.34    0.48
  -3 -10  -1   18.25    0.56
  -3 -10  -1   18.96    0.57
   2  10   1    9.53    0.26
   2  10   1    9.96    0.37
  -2 -10  -1    9.61    0.31
  -2 -10  -1    9.03    0.32
  -2 -10  -1    9.44    0.28
  -2 -10  -1    9.94    0.27
   1  10   1    0.04    0.12
   1  10   1    0.05    0.05
  -1 -10  -1    0.39    0.08
  -1 -10  -1    0.03    0.06
  -1 -10  -1    0.00    0.07
   0  10   1   26.33    0.66
   0  10   1   26.74    0.81
   0 -10  -1   26.29    0.65
   0 -10  -1   26.41    0.69
   0 -10  -1   26.63    0.75
  -1  10   1    0.04    0.04
  -1  10   1    0.13    0.12
   1 -10  -1    0.09    0.05
   1 -10  -1    0.05    0.08
   1 -10  -1    0.15    0.07
  -2  10   1    0.86    0.06
   2 -10  -1    0.84    0.06
   2 -10  -1    0.90    0.08
   2 -10  -1    0.87    0.10
  -3  10   1    8.20    0.23
   3 -10  -1    8.46    0.28
   3 -10  -1    8.33    0.25
  -4  10   1   43.52    1.20
  -4  10   1   43.07    1.07
   4 -10  -1   43.28    1.21
   4 -10  -1   43.38    1.13
  -5  10   1    0.20    0.08
  -5  10   1    0.11    0.12
   5 -10  -1    0.41    0.13
   5 -10  -1    0.03    0.06
  -6  10   1    0.20    0.08
   6 -10  -1    0.11    0.12
   6 -10  -1    0.08    0.07
  -7  10   1    9.89    0.31
   7 -10  -1   10.54    0.37
  -8  10   1    0.53    0.12
   8 -10  -1    0.61    0.15
  -9  10   1    0.24    0.11
   9 -10  -1    0.20    0.17
 -10  10   1    0.97    0.15
  10 -10  -1    1.03    0.20
 -10 -11  -1    1.31    0.19
  -9 -11  -1    1.85    0.21
  -9 -11  -1    1.62    0.18
   8  11   1    9.33    0.29
   8  11   1   10.25    0.46
  -8 -11  -1    9.42    0.33
  -8 -11  -1    9.72    0.39
   7  11   1    0.03    0.09
   7  11   1    0.13    0.19
  -7 -11  -1    0.07    0.11
  -7 -11  -1    0.09    0.13
  -7 -11  -1    0.06    0.12
   6  11   1    0.06    0.08
   6  11   1    0.13    0.17
  -6 -11  -1   -0.10    0.13
  -6 -11  -1    0.05    0.11
  -6 -11  -1   -0.05    0.11
   5  11   1    0.06    0.07
   5  11   1    0.26    0.15
  -5 -11  -1    0.11    0.10
  -5 -11  -1    0.08    0.11
  -5 -11  -1    0.03    0.10
   4  11   1    0.57    0.07
  -4 -11  -1    0.65    0.14
  -4 -11  -1    0.57    0.10
  -4 -11  -1    0.60    0.10
   3  11   1    0.40    0.06
  -3 -11  -1    0.39    0.09
  -3 -11  -1    0.38    0.12
  -3 -11  -1    0.53    0.10
   2  11   1    0.56    0.06
  -2 -11  -1    0.50    0.08
  -2 -11  -1    0.58    0.09
  -2 -11  -1    0.40    0.08
   1  11   1   13.41    0.35
  -1 -11  -1   13.57    0.38
  -1 -11  -1   13.51    0.41
  -1 -11  -1   13.60    0.37
   0  11   1    0.79    0.06
   0 -11  -1    0.74    0.09
   0 -11  -1    0.81    0.09
   0 -11  -1    0.77    0.07
  -1  11   1   11.05    0.30
   1 -11  -1   11.54    0.34
   1 -11  -1   12.03    0.35
   1 -11  -1   11.30    0.31
  -2  11   1   12.20    0.33
   2 -11  -1   12.40    0.33
   2 -11  -1   12.78    0.38
   2 -11  -1   12.56    0.37
  -3  11   1    1.26    0.08
   3 -11  -1    1.11    0.08
   3 -11  -1    1.19    0.13
  -4  11   1    1.40    0.13
  -4  11   1    1.55    0.09
   4 -11  -1    1.36    0.15
  -5  11   1    0.26    0.08
  -5  11   1    0.05    0.13
   5 -11  -1    0.19    0.13
  -6  11   1    0.06    0.08
   6 -11  -1    0.06    0.13
  -7  11   1    5.85    0.22
   7 -11  -1    5.54    0.26
  -8  11   1    0.75    0.12
   8 -11  -1    1.10    0.18
  -9  11   1    1.48    0.14
   9 -11  -1    1.66    0.19
 -10  11   1    1.92    0.18
  10 -11  -1    2.13    0.21
  -9 -12  -1    0.26    0.15
   8  12   1    0.54    0.11
  -8 -12  -1    0.86    0.14
  -8 -12  -1    0.77    0.19
   7  12   1    0.29    0.10
  -7 -12  -1    0.45    0.16
  -7 -12  -1    0.27    0.12
   6  12   1    3.68    0.15
  -6 -12  -1    3.94    0.24
  -6 -12  -1    3.72    0.20
  -6 -12  -1    3.30    0.21
   5  12   1    3.07    0.14
  -5 -12  -1    3.18    0.19
  -5 -12  -1    3.22    0.19
  -5 -12  -1    2.96    0.21
   4  12   1    4.49    0.16
  -4 -12  -1    4.25    0.19
  -4 -12  -1    4.52    0.20
  -4 -12  -1    4.06    0.24
   3  12   1    8.98    0.26
  -3 -12  -1    9.47    0.35
  -3 -12  -1    9.57    0.30
  -3 -12  -1    9.40    0.31
   2  12   1   23.42    0.60
  -2 -12  -1   24.23    0.60
  -2 -12  -1   23.76    0.69
  -2 -12  -1   23.05    0.64
   1  12   1    0.11    0.06
  -1 -12  -1    0.44    0.11
  -1 -12  -1    0.14    0.07
  -1 -12  -1    0.10    0.09
   0  12   1   13.19    0.35
   0 -12  -1   12.98    0.36
   0 -12  -1   13.00    0.39
   0 -12  -1   13.50    0.39
  -1  12   1    1.13    0.07
   1 -12  -1    1.13    0.10
   1 -12  -1    0.95    0.12
   1 -12  -1    1.25    0.08
  -2  12   1    0.22    0.06
   2 -12  -1    0.20    0.08
   2 -12  -1    0.14    0.12
  -3  12   1    6.43    0.20
   3 -12  -1    6.22    0.26
  -4  12   1   27.84    0.80
  -4  12   1   26.45    0.69
   4 -12  -1   27.07    0.75
  -5  12   1   12.93    0.44
  -5  12   1   12.61    0.35
   5 -12  -1   12.88    0.42
  -6  12   1    0.17    0.08
   6 -12  -1    0.19    0.15
  -7  12   1    0.86    0.11
   7 -12  -1    0.79    0.17
  -8  12   1    0.61    0.12
   8 -12  -1    0.68    0.19
  -9  12   1    5.28    0.24
   9 -12  -1    4.67    0.28
   8  13   1    1.50    0.13
  -8 -13  -1    1.83    0.17
  -8 -13  -1    1.40    0.21
   7  13   1    0.68    0.11
  -7 -13  -1    0.68    0.18
  -7 -13  -1    0.68    0.14
   6  13   1    2.38    0.13
  -6 -13  -1    2.25    0.17
  -6 -13  -1    2.34    0.20
   5  13   1   10.32    0.30
  -5 -13  -1   10.87    0.37
  -5 -13  -1   10.91    0.34
  -5 -13  -1   10.18    0.40
   4  13   1    0.36    0.07
  -4 -13  -1    0.43    0.11
  -4 -13  -1    0.36    0.11
  -4 -13  -1    0.28    0.13
   3  13   1    0.89    0.08
  -3 -13  -1    1.07    0.11
  -3 -13  -1    1.00    0.11
   2  13   1   19.60    0.51
  -2 -13  -1   19.67    0.55
  -2 -13  -1   19.86    0.58
   1  13   1    8.15    0.24
  -1 -13  -1    8.27    0.26
  -1 -13  -1    7.99    0.27
  -1 -13  -1    8.41    0.28
   0  13   1    1.89    0.11
   0 -13  -1    1.74    0.10
   0 -13  -1    1.71    0.13
   0 -13  -1    1.79    0.12
  -1  13   1    1.65    0.10
   1 -13  -1    1.82    0.11
   1 -13  -1    2.02    0.15
  -2  13   1    4.50    0.16
   2 -13  -1    4.81    0.18
   2 -13  -1    4.86    0.23
  -3  13   1    3.38    0.14
   3 -13  -1    3.89    0.22
  -4  13   1    5.41    0.19
  -4  13   1    5.76    0.26
   4 -13  -1    5.73    0.25
  -5  13   1    1.27    0.11
   5 -13  -1    1.19    0.15
  -6  13   1    1.91    0.13
   6 -13  -1    2.10    0.19
  -7  13   1    0.00    0.11
   7 -13  -1   -0.09    0.15
  -8  13   1    0.46    0.12
   8 -13  -1    0.92    0.18
  -9  13   1    5.11    0.25
   9 -13  -1    4.53    0.31
   8  14   1    0.58    0.12
  -8 -14  -1    0.75    0.17
   7  14   1    0.31    0.11
  -7 -14  -1    0.15    0.15
  -7 -14  -1    0.37    0.19
   6  14   1    0.42    0.10
  -6 -14  -1    0.61    0.13
  -6 -14  -1    0.35    0.16
   5  14   1    0.17    0.08
  -5 -14  -1    0.32    0.12
  -5 -14  -1    0.36    0.17
  -5 -14  -1    0.39    0.14
   4  14   1    0.19    0.09
  -4 -14  -1    0.16    0.11
  -4 -14  -1    0.05    0.11
   3  14   1    0.22    0.08
  -3 -14  -1    0.22    0.10
  -3 -14  -1    0.10    0.11
   2  14   1    2.06    0.11
  -2 -14  -1    2.08    0.13
  -2 -14  -1    2.14    0.15
   1  14   1    5.04    0.18
  -1 -14  -1    5.09    0.22
   0  14   1    5.20    0.17
   0 -14  -1    5.16    0.20
   0 -14  -1    4.98    0.22
  -1  14   1    8.22    0.24
   1 -14  -1    8.07    0.30
   1 -14  -1    7.65    0.25
  -2  14   1    4.14    0.16
   2 -14  -1    3.95    0.17
   2 -14  -1    3.99    0.23
  -3  14   1    1.20    0.09
   3 -14  -1    1.28    0.15
  -4  14   1    0.68    0.09
  -4  14   1    0.90    0.15
   4 -14  -1    0.94    0.17
  -5  14   1    5.12    0.20
   5 -14  -1    5.01    0.26
  -6  14   1    0.02    0.10
   6 -14  -1   -0.12    0.15
  -7  14   1    0.37    0.12
   7 -14  -1    0.15    0.18
  -8  14   1    0.09    0.13
   8 -14  -1   -0.06    0.18
   7  15   1    0.66    0.13
  -7 -15  -1    1.14    0.16
   6  15   1    0.09    0.10
  -6 -15  -1    0.10    0.14
   5  15   1    0.63    0.10
  -5 -15  -1    0.88    0.15
   4  15   1    2.25    0.14
  -4 -15  -1    2.05    0.16
   3  15   1    6.62    0.21
  -3 -15  -1    6.61    0.27
   2  15   1    8.83    0.26
  -2 -15  -1    8.60    0.30
   1  15   1    0.06    0.08
  -1 -15  -1    0.00    0.11
   0  15   1    5.16    0.18
   0 -15  -1    5.00    0.23
  -1  15   1    1.93    0.11
   1 -15  -1    1.93    0.16
   1 -15  -1    2.11    0.13
  -2  15   1   14.49    0.40
   2 -15  -1   14.78    0.40
   2 -15  -1   14.80    0.47
  -3  15   1    0.86    0.10
   3 -15  -1    0.47    0.16
  -4  15   1   -0.04    0.09
  -4  15   1   -0.04    0.16
   4 -15  -1    0.05    0.16
  -5  15   1    2.28    0.14
   5 -15  -1    2.06    0.21
  -6  15   1    2.62    0.17
   6 -15  -1    2.41    0.21
  -7  15   1    3.56    0.20
   7 -15  -1    3.58    0.25
   6  16   1    1.71    0.13
  -6 -16  -1    1.90    0.18
   5  16   1    0.18    0.10
  -5 -16  -1    0.29    0.15
   4  16   1    3.59    0.17
  -4 -16  -1    3.95    0.23
   3  16   1    1.10    0.10
  -3 -16  -1    1.25    0.16
   2  16   1    0.07    0.08
  -2 -16  -1    0.14    0.12
   1  16   1    0.07    0.09
  -1 -16  -1    0.30    0.14
   0  16   1    0.26    0.09
   0 -16  -1    0.16    0.14
  -1  16   1    1.51    0.11
   1 -16  -1    1.82    0.18
  -2  16   1   -0.11    0.09
   2 -16  -1   -0.02    0.10
   2 -16  -1    0.10    0.14
  -3  16   1    0.49    0.10
   3 -16  -1    0.27    0.17
  -4  16   1    2.28    0.15
   4 -16  -1    2.51    0.20
  -5  16   1    0.17    0.10
   5 -16  -1    0.59    0.19
  -6  16   1    5.27    0.23
   6 -16  -1    5.35    0.31
   5  17   1   -0.04    0.11
  -5 -17  -1    0.41    0.15
   4  17   1    2.47    0.15
  -4 -17  -1    1.89    0.18
   3  17   1    0.30    0.10
  -3 -17  -1    0.41    0.16
   2  17   1    0.07    0.09
  -2 -17  -1   -0.01    0.14
   1  17   1    3.22    0.16
  -1 -17  -1    3.20    0.21
   0  17   1    0.33    0.10
   0 -17  -1    0.11    0.16
  -1  17   1    2.08    0.13
   1 -17  -1    1.78    0.18
  -2  17   1    0.20    0.10
   2 -17  -1    0.13    0.15
  -3  17   1    1.40    0.12
   3 -17  -1    1.47    0.19
  -4  17   1    1.83    0.14
   4 -17  -1    2.04    0.20
  -5  17   1    0.02    0.11
   5 -17  -1    0.17    0.17
   3  18   1    0.27    0.11
  -3 -18  -1    0.00    0.17
   2  18   1    2.36    0.15
  -2 -18  -1    2.68    0.21
   1  18   1    6.53    0.23
  -1 -18  -1    6.44    0.31
   0  18   1    0.29    0.10
   0 -18  -1    0.28    0.16
  -1  18   1    0.08    0.10
   1 -18  -1    0.12    0.16
  -2  18   1    0.25    0.11
   2 -18  -1   -0.04    0.17
  -3  18   1    2.52    0.17
   3 -18  -1    2.20    0.23
   3 -18   2    0.27    0.19
  -3  18  -2    0.10    0.12
   2 -18   2    0.41    0.19
  -2  18  -2    0.16    0.11
   1 -18   2    1.62    0.20
  -1  18  -2    1.47    0.13
   0 -18   2    3.01    0.21
   0  18  -2    2.62    0.16
  -1 -18   2    0.11    0.17
   1  18  -2    0.24    0.11
  -2 -18   2    0.41    0.17
   2  18  -2    0.40    0.11
  -3 -18   2   -0.22    0.16
   3  18  -2   -0.01    0.11
   5 -17   2    2.17    0.23
   4 -17   2    0.65    0.18
  -4  17  -2    1.00    0.21
  -4  17  -2    0.74    0.13
   3 -17   2    8.46    0.36
  -3  17  -2    8.23    0.27
  -3  17  -2    8.63    0.38
   2 -17   2    0.24    0.15
  -2  17  -2    0.03    0.09
   1 -17   2   -0.02    0.14
  -1  17  -2    0.00    0.10
   0 -17   2    2.83    0.19
   0  17  -2    2.63    0.15
  -1 -17   2    1.52    0.16
   1  17  -2    1.62    0.12
  -2 -17   2    1.36    0.17
   2  17  -2    1.17    0.11
  -3 -17   2    0.12    0.14
   3  17  -2    0.05    0.10
  -4 -17   2   -0.03    0.14
   4  17  -2   -0.12    0.11
  -5 -17   2    6.36    0.28
   5  17  -2    6.33    0.24
   6 -16   2    0.20    0.17
  -6  16  -2    0.43    0.13
   5 -16   2    0.16    0.18
  -5  16  -2    0.21    0.11
   4 -16   2    1.50    0.19
  -4  16  -2    1.24    0.21
  -4  16  -2    1.30    0.13
   3 -16   2    4.08    0.26
  -3  16  -2    3.80    0.18
  -3  16  -2    3.79    0.26
   2 -16   2    2.49    0.19
  -2  16  -2    2.46    0.14
   1 -16   2    5.69    0.26
  -1  16  -2    5.72    0.20
   0 -16   2    0.27    0.13
   0  16  -2    0.25    0.09
  -1 -16   2    0.26    0.14
  -1 -16   2    0.03    0.11
   1  16  -2   -0.01    0.08
  -2 -16   2    1.52    0.14
  -2 -16   2    1.08    0.16
   2  16  -2    1.37    0.11
  -3 -16   2    1.57    0.16
   3  16  -2    1.58    0.12
  -4 -16   2    0.03    0.12
   4  16  -2   -0.06    0.10
  -5 -16   2    7.55    0.30
   5  16  -2    7.45    0.26
  -6 -16   2    3.62    0.24
   6  16  -2    3.15    0.19
   7 -15   2    0.27    0.17
  -7  15  -2    0.21    0.13
   6 -15   2    1.37    0.20
  -6  15  -2    1.55    0.14
   5 -15   2    0.32    0.17
  -5  15  -2    0.17    0.11
   4 -15   2    0.65    0.15
  -4  15  -2    0.63    0.17
  -4  15  -2    0.48    0.10
   3 -15   2    0.82    0.17
  -3  15  -2    0.83    0.10
  -3  15  -2    0.86    0.17
   2 -15   2    1.84    0.18
  -2  15  -2    1.78    0.12
   1 -15   2    0.79    0.11
   1 -15   2    0.63    0.13
  -1  15  -2    0.66    0.09
   0 -15   2    1.38    0.12
   0 -15   2    1.23    0.14
   0  15  -2    1.26    0.10
  -1 -15   2    1.35    0.14
  -1 -15   2    1.42    0.13
   1  15  -2    1.33    0.10
  -2 -15   2    2.91    0.18
  -2 -15   2    2.69    0.18
   2  15  -2    2.81    0.15
  -3 -15   2    1.41    0.14
  -3 -15   2    1.47    0.14
   3  15  -2    1.41    0.10
  -4 -15   2    0.55    0.13
   4  15  -2    0.69    0.10
  -5 -15   2    1.46    0.16
   5  15  -2    1.38    0.12
  -6 -15   2    0.15    0.13
   6  15  -2    0.08    0.10
  -7 -15   2    1.16    0.17
   7  15  -2    1.59    0.13
   8 -14   2    1.42    0.20
  -8  14  -2    1.47    0.16
   7 -14   2    0.53    0.19
  -7  14  -2    0.76    0.13
   6 -14   2    0.64    0.18
  -6  14  -2    0.39    0.12
   5 -14   2    5.19    0.26
  -5  14  -2    5.72    0.31
  -5  14  -2    5.36    0.20
   4 -14   2    0.08    0.14
  -4  14  -2    0.30    0.10
  -4  14  -2    0.16    0.14
   3 -14   2    0.31    0.10
   3 -14   2    0.33    0.13
  -3  14  -2    0.43    0.09
  -3  14  -2    0.23    0.15
   2 -14   2    7.26    0.26
   2 -14   2    7.20    0.29
  -2  14  -2    7.13    0.22
   1 -14   2   24.45    0.72
   1 -14   2   24.47    0.68
  -1  14  -2   23.89    0.62
   0 -14   2    0.11    0.10
   0 -14   2    0.13    0.12
   0  14  -2    0.12    0.08
  -1 -14   2    0.01    0.10
  -1 -14   2    0.17    0.12
   1  14  -2    0.07    0.08
  -2 -14   2    0.12    0.10
  -2 -14   2   -0.05    0.10
   2  14  -2    0.04    0.07
  -3 -14   2   14.49    0.46
  -3 -14   2   13.89    0.42
   3  14  -2   14.17    0.38
  -4 -14   2    1.34    0.14
  -4 -14   2    1.29    0.13
   4  14  -2    1.12    0.10
  -5 -14   2    0.09    0.11
   5  14  -2    0.12    0.09
  -6 -14   2    0.12    0.12
   6  14  -2   -0.08    0.09
  -7 -14   2    2.73    0.18
   7  14  -2    2.79    0.17
  -8 -14   2    0.80    0.17
   8 -13   2    0.09    0.19
  -8  13  -2    0.02    0.13
   7 -13   2    0.15    0.16
  -7  13  -2    0.12    0.12
   6 -13   2    2.26    0.19
  -6  13  -2    2.65    0.17
   5 -13   2    4.77    0.21
   5 -13   2    4.53    0.24
  -5  13  -2    4.98    0.29
  -5  13  -2    4.72    0.19
   4 -13   2    4.91    0.24
   4 -13   2    4.75    0.20
  -4  13  -2    5.23    0.26
  -4  13  -2    4.94    0.18
   3 -13   2    2.13    0.14
   3 -13   2    1.99    0.16
  -3  13  -2    2.08    0.12
  -3  13  -2    2.08    0.17
   2 -13   2    1.42    0.15
   2 -13   2    1.35    0.11
  -2  13  -2    1.33    0.09
   1 -13   2    4.45    0.19
   1 -13   2    4.41    0.21
  -1  13  -2    4.54    0.16
   0 -13   2    0.62    0.10
   0 -13   2    0.51    0.11
   0  13  -2    0.53    0.08
  -1 -13   2    0.76    0.11
  -1 -13   2    0.92    0.11
   1  13  -2    0.88    0.08
  -2 -13   2    2.99    0.17
  -2 -13   2    2.88    0.16
   2  13  -2    2.83    0.12
  -3 -13   2   12.50    0.39
  -3 -13   2   13.75    0.43
   3  13  -2   13.06    0.36
  -4 -13   2    0.86    0.12
  -4 -13   2    1.49    0.14
   4  13  -2    1.07    0.20
   4  13  -2    1.23    0.10
  -5 -13   2    2.60    0.17
  -5 -13   2    3.04    0.19
   5  13  -2    2.96    0.15
   5  13  -2    2.91    0.24
  -6 -13   2    3.88    0.20
   6  13  -2    3.84    0.30
   6  13  -2    3.94    0.16
  -7 -13   2    0.85    0.14
   7  13  -2    0.78    0.11
  -8 -13   2    9.52    0.41
  -8 -13   2    9.82    0.35
  -9 -13   2    0.20    0.15
   9 -12   2    5.82    0.31
  -9  12  -2    6.43    0.27
   8 -12   2    5.75    0.29
  -8  12  -2    6.01    0.25
   7 -12   2    0.15    0.16
   7 -12   2    0.25    0.11
  -7  12  -2    0.33    0.11
   6 -12   2    1.52    0.17
   6 -12   2    1.58    0.13
  -6  12  -2    1.57    0.19
  -6  12  -2    1.76    0.13
   5 -12   2    0.04    0.10
   5 -12   2    0.07    0.14
  -5  12  -2    0.16    0.15
  -5  12  -2    0.17    0.09
   4 -12   2    2.13    0.16
   4 -12   2    2.05    0.14
  -4  12  -2    1.94    0.17
  -4  12  -2    1.91    0.13
   3 -12   2    0.50    0.12
   3 -12   2    0.40    0.10
  -3  12  -2    0.37    0.13
  -3  12  -2    0.38    0.08
   2 -12   2    6.98    0.25
   2 -12   2    6.50    0.24
  -2  12  -2    6.43    0.21
   1 -12   2    1.55    0.14
   1 -12   2    1.44    0.11
  -1  12  -2    1.46    0.09
   0 -12   2   10.28    0.32
   0 -12   2   10.14    0.33
   0  12  -2   10.37    0.42
   0  12  -2    9.98    0.28
  -1 -12   2    0.14    0.08
  -1 -12   2    0.10    0.09
   1  12  -2    0.02    0.06
   1  12  -2   -0.07    0.16
  -2 -12   2    2.97    0.16
  -2 -12   2    2.78    0.17
   2  12  -2    3.05    0.23
   2  12  -2    2.84    0.13
  -3 -12   2    1.23    0.12
  -3 -12   2    1.11    0.12
   3  12  -2    1.20    0.09
   3  12  -2    1.25    0.18
  -4 -12   2    1.99    0.14
  -4 -12   2    2.14    0.15
   4  12  -2    2.27    0.22
   4  12  -2    2.15    0.12
  -5 -12   2    0.44    0.11
  -5 -12   2    0.55    0.12
   5  12  -2    0.69    0.19
   5  12  -2    0.53    0.08
  -6 -12   2    0.18    0.12
  -6 -12   2    0.46    0.15
  -6 -12   2    0.44    0.12
   6  12  -2    0.42    0.19
   6  12  -2    0.34    0.09
  -7 -12   2    0.90    0.14
  -7 -12   2    0.82    0.17
   7  12  -2    0.90    0.10
   7  12  -2    1.05    0.22
  -8 -12   2   -0.20    0.12
  -8 -12   2    0.12    0.16
  -9 -12   2    0.05    0.15
  -9 -12   2    0.15    0.17
   9 -11   2    0.05    0.16
  -9  11  -2    0.30    0.13
   8 -11   2   -0.04    0.14
  -8  11  -2    0.24    0.11
   7 -11   2    1.54    0.14
   7 -11   2    1.51    0.17
  -7  11  -2    1.53    0.13
   6 -11   2    0.64    0.11
   6 -11   2    0.68    0.15
  -6  11  -2    0.66    0.10
  -6  11  -2    0.68    0.16
   5 -11   2    0.56    0.13
   5 -11   2    0.43    0.10
  -5  11  -2    0.40    0.08
  -5  11  -2    0.69    0.14
   4 -11   2    1.79    0.15
   4 -11   2    1.88    0.13
  -4  11  -2    1.91    0.16
  -4  11  -2    1.74    0.11
   3 -11   2   64.65    1.84
   3 -11   2   65.40    1.67
  -3  11  -2   64.52    1.60
  -3  11  -2   66.42    1.78
   2 -11   2   -0.02    0.08
   2 -11   2    0.09    0.10
  -2  11  -2    0.04    0.06
  -2  11  -2    0.03    0.14
   1 -11   2    5.19    0.20
   1 -11   2    5.35    0.21
  -1  11  -2    5.31    0.27
  -1  11  -2    5.25    0.17
   0 -11   2    4.43    0.19
   0 -11   2    4.41    0.19
   0  11  -2    4.72    0.15
   0  11  -2    4.42    0.27
  -1 -11   2   48.52    1.24
  -1 -11   2   47.85    1.38
   1  11  -2   48.50    1.43
   1  11  -2   49.02    1.19
  -2 -11   2    3.99    0.18
  -2 -11   2    4.06    0.18
   2  11  -2    4.01    0.14
   2  11  -2    3.94    0.24
  -3 -11   2   10.71    0.32
  -3 -11   2   10.31    0.35
   3  11  -2   10.98    0.29
   3  11  -2   10.47    0.42
  -4 -11   2    0.33    0.10
  -4 -11   2    0.30    0.09
   4  11  -2    0.22    0.07
   4  11  -2    0.28    0.16
  -5 -11   2   34.16    0.99
  -5 -11   2   33.65    0.88
  -5 -11   2   32.88    0.96
   5  11  -2   33.20    1.04
   5  11  -2   33.85    0.84
  -6 -11   2    0.09    0.13
  -6 -11   2   -0.03    0.11
  -6 -11   2   -0.03    0.11
   6  11  -2   -0.04    0.07
   6  11  -2    0.24    0.17
  -7 -11   2    0.41    0.15
  -7 -11   2    0.56    0.13
  -7 -11   2    0.50    0.13
   7  11  -2    0.63    0.20
   7  11  -2    0.34    0.09
  -8 -11   2    2.30    0.20
  -8 -11   2    1.82    0.15
   8  11  -2    2.07    0.24
  -9 -11   2    0.40    0.16
  -9 -11   2    0.62    0.15
 -10 -11   2    1.66    0.19
 -10 -11   2    1.54    0.22
  10 -10   2    0.04    0.17
 -10  10  -2    0.30    0.15
   9 -10   2    6.44    0.32
  -9  10  -2    7.06    0.28
   8 -10   2    3.77    0.21
   8 -10   2    3.81    0.24
  -8  10  -2    3.78    0.19
   7 -10   2    2.20    0.16
   7 -10   2    2.44    0.19
  -7  10  -2    2.60    0.16
   6 -10   2    4.49    0.24
   6 -10   2    4.02    0.20
  -6  10  -2    4.33    0.18
  -6  10  -2    4.54    0.26
   5 -10   2    0.84    0.14
   5 -10   2    0.61    0.10
  -5  10  -2    0.83    0.09
  -5  10  -2    0.91    0.15
   4 -10   2    5.97    0.23
   4 -10   2    6.72    0.26
  -4  10  -2    6.04    0.30
  -4  10  -2    6.45    0.20
  -4  10  -2    5.90    0.27
   3 -10   2    0.02    0.08
   3 -10   2   -0.04    0.08
   3 -10   2    0.04    0.11
  -3  10  -2   -0.01    0.12
  -3  10  -2    0.09    0.09
  -3  10  -2    0.21    0.06
   2 -10   2    0.28    0.09
   2 -10   2    0.52    0.08
   2 -10   2    0.34    0.08
  -2  10  -2    0.48    0.14
  -2  10  -2    0.36    0.05
   1 -10   2    0.10    0.08
   1 -10   2    0.06    0.07
   1 -10   2    0.02    0.07
  -1  10  -2    0.16    0.13
  -1  10  -2    0.02    0.05
   0 -10   2   17.10    0.47
   0 -10   2   17.51    0.51
   0  10  -2   16.73    0.44
   0  10  -2   17.46    0.57
  -1 -10   2    0.50    0.08
  -1 -10   2    0.43    0.08
  -1 -10   2    0.48    0.08
   1  10  -2    0.53    0.13
   1  10  -2    0.47    0.05
  -2 -10   2    1.28    0.10
  -2 -10   2    1.56    0.12
   2  10  -2    1.09    0.15
   2  10  -2    1.31    0.09
  -3 -10   2    7.07    0.26
  -3 -10   2    7.00    0.23
   3  10  -2    7.15    0.30
   3  10  -2    7.13    0.21
  -4 -10   2    2.17    0.15
  -4 -10   2    2.60    0.15
  -4 -10   2    2.71    0.16
   4  10  -2    2.55    0.12
   4  10  -2    2.73    0.19
  -5 -10   2    5.24    0.20
  -5 -10   2    4.95    0.22
  -5 -10   2    5.30    0.25
   5  10  -2    5.12    0.17
   5  10  -2    5.64    0.28
  -6 -10   2   22.50    0.62
  -6 -10   2   22.48    0.70
  -6 -10   2   23.27    0.69
   6  10  -2   22.80    0.59
   6  10  -2   23.56    0.75
  -7 -10   2    0.50    0.13
  -7 -10   2    0.59    0.12
  -7 -10   2    0.51    0.14
   7  10  -2    0.76    0.19
   7  10  -2    0.73    0.09
  -8 -10   2    6.41    0.31
  -8 -10   2    6.72    0.25
   8  10  -2    6.30    0.22
   8  10  -2    6.69    0.35
  -9 -10   2    0.14    0.16
  -9 -10   2    0.28    0.12
 -10 -10   2    2.77    0.20
 -10 -10   2    3.23    0.25
  10  -9   2    0.54    0.19
 -10   9  -2    0.74    0.14
   9  -9   2    0.99    0.17
  -9   9  -2    1.12    0.14
   8  -9   2    3.15    0.20
   8  -9   2    2.94    0.20
  -8   9  -2    3.18    0.19
   7  -9   2    0.40    0.12
   7  -9   2    0.31    0.13
  -7   9  -2    0.35    0.16
  -7   9  -2    0.38    0.10
   6  -9   2   45.11    1.33
   6  -9   2   46.20    1.22
  -6   9  -2   45.46    1.15
  -6   9  -2   48.08    1.31
   5  -9   2    0.05    0.11
   5  -9   2    0.11    0.09
  -5   9  -2   -0.21    0.11
  -5   9  -2    0.10    0.07
  -5   9  -2   -0.09    0.12
   4  -9   2    4.13    0.18
   4  -9   2    4.07    0.19
  -4   9  -2    3.94    0.15
  -4   9  -2    4.11    0.23
  -4   9  -2    4.18    0.20
   3  -9   2    9.94    0.32
   3  -9   2    9.92    0.31
   3  -9   2   10.19    0.29
  -3   9  -2    9.71    0.33
  -3   9  -2    9.87    0.28
  -3   9  -2   10.44    0.37
   2  -9   2    2.55    0.14
   2  -9   2    2.66    0.12
   2  -9   2    2.46    0.13
  -2   9  -2    2.39    0.18
  -2   9  -2    2.43    0.10
   1  -9   2    4.38    0.16
   1  -9   2    4.36    0.16
   1  -9   2    4.02    0.16
  -1   9  -2    4.17    0.13
  -1   9  -2    4.07    0.22
   0  -9   2    0.40    0.07
   0  -9   2    0.56    0.07
   0  -9   2    0.47    0.08
   0   9  -2    0.42    0.05
   0   9  -2    0.64    0.11
  -1  -9   2    0.46    0.07
  -1  -9   2    0.60    0.07
  -1  -9   2    0.40    0.07
   1   9  -2    0.38    0.05
   1   9  -2    0.36    0.12
  -2  -9   2    6.13    0.22
  -2  -9   2    6.12    0.19
  -2  -9   2    6.13    0.19
   2   9  -2    5.77    0.17
   2   9  -2    5.60    0.26
  -3  -9   2    5.18    0.20
  -3  -9   2    5.26    0.18
   3   9  -2    5.23    0.25
   3   9  -2    5.21    0.16
  -4  -9   2    5.73    0.23
  -4  -9   2    5.65    0.24
  -4  -9   2    5.70    0.20
   4   9  -2    5.86    0.17
   4   9  -2    6.00    0.27
  -5  -9   2    6.76    0.27
  -5  -9   2    7.29    0.24
  -5  -9   2    7.09    0.28
   5   9  -2    7.25    0.21
   5   9  -2    7.48    0.32
  -6  -9   2    7.09    0.24
  -6  -9   2    6.67    0.28
  -6  -9   2    6.61    0.27
   6   9  -2    7.15    0.33
   6   9  -2    6.47    0.20
  -7  -9   2    0.16    0.13
  -7  -9   2    0.30    0.13
  -7  -9   2    0.23    0.11
   7   9  -2    0.07    0.14
   7   9  -2    0.40    0.07
  -8  -9   2    7.42    0.27
  -8  -9   2    6.39    0.29
  -8  -9   2    7.14    0.30
   8   9  -2    7.18    0.37
   8   9  -2    7.04    0.22
  -9  -9   2   -0.16    0.15
  -9  -9   2    0.04    0.13
 -10  -9   2    0.14    0.13
 -10  -9   2   -0.14    0.17
 -11  -9   2    1.56    0.17
  11  -8   2    1.89    0.23
 -11   8  -2    2.37    0.20
  10  -8   2    0.17    0.16
 -10   8  -2    0.27    0.13
   9  -8   2    0.16    0.16
  -9   8  -2    0.23    0.13
   8  -8   2    0.62    0.14
   8  -8   2    0.56    0.15
  -8   8  -2    0.83    0.11
   7  -8   2    2.65    0.17
   7  -8   2    2.67    0.18
  -7   8  -2    2.84    0.16
  -7   8  -2    2.93    0.22
   6  -8   2    5.99    0.24
   6  -8   2    6.16    0.25
  -6   8  -2    6.34    0.29
  -6   8  -2    5.82    0.28
  -6   8  -2    6.06    0.21
   5  -8   2    3.52    0.18
   5  -8   2    2.99    0.16
  -5   8  -2    3.38    0.20
  -5   8  -2    3.42    0.19
  -5   8  -2    3.52    0.15
   4  -8   2    4.79    0.20
   4  -8   2    4.98    0.19
  -4   8  -2    4.90    0.16
  -4   8  -2    4.52    0.23
  -4   8  -2    4.94    0.21
   3  -8   2    0.38    0.08
   3  -8   2    0.43    0.07
   3  -8   2    0.44    0.09
  -3   8  -2    0.45    0.06
  -3   8  -2    0.33    0.11
  -3   8  -2    0.40    0.09
   2  -8   2    3.19    0.14
   2  -8   2    3.26    0.14
   2  -8   2    3.51    0.15
   2  -8   2    3.46    0.15
  -2   8  -2    3.38    0.11
  -2   8  -2    3.40    0.19
   1  -8   2  100.51    2.38
   1  -8   2  100.32    2.80
   1  -8   2   98.81    2.51
   1  -8   2  107.62    2.81
   1  -8   2   99.99    2.43
  -1   8  -2   97.43    2.42
  -1   8  -2  101.76    2.91
  -1   8  -2   95.82    2.82
   0  -8   2   31.79    0.78
   0  -8   2   31.13    0.81
   0  -8   2   31.21    0.90
   0   8  -2   31.49    0.77
   0   8  -2   32.09    0.93
   0   8  -2   30.59    0.92
  -1  -8   2    0.41    0.07
  -1  -8   2    0.36    0.05
  -1  -8   2    0.53    0.07
   1   8  -2    0.28    0.10
   1   8  -2    0.35    0.04
  -2  -8   2    7.37    0.23
  -2  -8   2    7.35    0.21
  -2  -8   2    6.85    0.22
  -2  -8   2    7.52    0.25
   2   8  -2    7.42    0.20
   2   8  -2    7.13    0.28
  -3  -8   2   38.38    0.92
  -3  -8   2   36.18    0.94
  -3  -8   2   36.31    1.06
  -3  -8   2   37.48    1.09
  -3  -8   2   36.72    1.02
   3   8  -2   37.17    0.91
   3   8  -2   36.02    1.08
  -4  -8   2    3.40    0.16
  -4  -8   2    3.07    0.14
  -4  -8   2    3.36    0.17
   4   8  -2    3.14    0.19
   4   8  -2    3.46    0.11
  -5  -8   2    0.11    0.08
  -5  -8   2    0.20    0.10
  -5  -8   2    0.16    0.07
   5   8  -2    0.27    0.06
   5   8  -2    0.25    0.13
  -6  -8   2   22.12    0.68
  -6  -8   2   22.15    0.66
  -6  -8   2   22.07    0.60
   6   8  -2   22.18    0.56
   6   8  -2   22.43    0.71
  -7  -8   2    1.11    0.13
  -7  -8   2    0.92    0.13
  -7  -8   2    1.06    0.12
   7   8  -2    0.91    0.08
   7   8  -2    0.88    0.16
  -8  -8   2   12.31    0.38
  -8  -8   2   11.73    0.43
  -8  -8   2   13.11    0.43
   8   8  -2   12.86    0.49
   8   8  -2   11.76    0.34
  -9  -8   2    0.05    0.13
  -9  -8   2    0.09    0.11
   9   8  -2    0.00    0.18
 -10  -8   2    0.94    0.17
 -10  -8   2    1.03    0.14
 -11  -8   2    0.65    0.16
  11  -7   2    1.86    0.22
 -11   7  -2    2.07    0.19
  10  -7   2    0.77    0.18
 -10   7  -2    0.99    0.14
   9  -7   2    2.99    0.22
   9  -7   2    3.20    0.21
  -9   7  -2    3.15    0.18
   8  -7   2    1.25    0.15
   8  -7   2    1.40    0.15
  -8   7  -2    1.40    0.18
  -8   7  -2    1.21    0.12
   7  -7   2    0.68    0.12
   7  -7   2    0.39    0.12
  -7   7  -2    0.63    0.09
  -7   7  -2    0.47    0.15
  -7   7  -2    0.59    0.16
   6  -7   2    3.32    0.20
   6  -7   2    3.31    0.18
  -6   7  -2    3.36    0.22
  -6   7  -2    3.52    0.16
  -6   7  -2    3.01    0.21
   5  -7   2    0.01    0.08
   5  -7   2   -0.05    0.09
  -5   7  -2    0.14    0.11
  -5   7  -2   -0.05    0.10
  -5   7  -2    0.03    0.06
   4  -7   2    4.40    0.18
   4  -7   2    4.60    0.19
  -4   7  -2    4.36    0.20
  -4   7  -2    4.47    0.21
  -4   7  -2    4.46    0.15
   3  -7   2    0.72    0.05
   3  -7   2    0.86    0.09
   3  -7   2    0.50    0.06
   3  -7   2    0.88    0.08
  -3   7  -2    0.68    0.10
  -3   7  -2    0.62    0.05
  -3   7  -2    0.68    0.09
   2  -7   2    2.32    0.11
   2  -7   2    2.19    0.12
   2  -7   2    2.22    0.11
  -2   7  -2    2.20    0.14
  -2   7  -2    2.03    0.09
   1  -7   2    0.65    0.07
   1  -7   2    0.77    0.08
   1  -7   2    0.93    0.07
   1  -7   2    0.80    0.05
  -1   7  -2    0.86    0.10
  -1   7  -2    0.62    0.04
  -1   7  -2    0.78    0.06
   0  -7   2   13.27    0.40
   0  -7   2   13.01    0.36
   0  -7   2   13.48    0.34
   0   7  -2   13.22    0.40
   0   7  -2   13.56    0.43
   0   7  -2   12.68    0.33
  -1  -7   2   16.34    0.43
  -1  -7   2   16.48    0.41
  -1  -7   2   16.06    0.48
   1   7  -2   15.88    0.41
   1   7  -2   16.39    0.51
  -2  -7   2    2.85    0.11
  -2  -7   2    2.76    0.12
  -2  -7   2    3.16    0.11
  -2  -7   2    2.90    0.11
   2   7  -2    2.79    0.17
   2   7  -2    2.83    0.09
  -3  -7   2    0.15    0.05
  -3  -7   2    0.20    0.06
  -3  -7   2    0.34    0.07
  -3  -7   2    0.26    0.06
   3   7  -2    0.22    0.09
   3   7  -2    0.23    0.04
  -4  -7   2    0.16    0.06
  -4  -7   2    0.12    0.07
  -4  -7   2    0.07    0.08
  -4  -7   2    0.06    0.06
   4   7  -2    0.15    0.10
   4   7  -2    0.10    0.04
  -5  -7   2    0.02    0.09
  -5  -7   2    0.04    0.07
  -5  -7   2    0.04    0.07
  -5  -7   2   -0.12    0.08
   5   7  -2    0.04    0.05
   5   7  -2   -0.09    0.10
  -6  -7   2    0.89    0.09
  -6  -7   2    1.06    0.09
  -6  -7   2    1.06    0.12
  -6  -7   2    1.17    0.12
   6   7  -2    1.13    0.15
   6   7  -2    0.99    0.08
  -7  -7   2    0.22    0.09
  -7  -7   2    0.16    0.11
  -7  -7   2    0.17    0.11
   7   7  -2    0.16    0.07
   7   7  -2    0.15    0.15
  -8  -7   2    2.52    0.18
  -8  -7   2    2.41    0.17
  -8  -7   2    2.56    0.18
   8   7  -2    2.59    0.21
  -9  -7   2    1.25    0.17
  -9  -7   2    0.83    0.13
  -9  -7   2    0.97    0.14
   9   7  -2    0.70    0.19
 -10  -7   2    1.61    0.16
 -11  -7   2    3.61    0.24
 -11   6  -2    0.44    0.14
  10  -6   2    1.15    0.18
 -10   6  -2    1.55    0.15
   9  -6   2    0.05    0.13
   9  -6   2    0.08    0.14
  -9   6  -2    0.08    0.16
  -9   6  -2    0.26    0.12
   8  -6   2    8.76    0.35
   8  -6   2    9.27    0.33
  -8   6  -2    9.31    0.29
  -8   6  -2    9.49    0.38
   7  -6   2   18.93    0.55
  -7   6  -2   18.64    0.61
  -7   6  -2   18.76    0.62
  -7   6  -2   20.10    0.52
   6  -6   2    1.65    0.13
  -6   6  -2    1.94    0.16
  -6   6  -2    2.09    0.12
  -6   6  -2    1.94    0.17
   5  -6   2    0.66    0.10
   5  -6   2    0.60    0.09
  -5   6  -2    0.49    0.12
  -5   6  -2    0.66    0.07
  -5   6  -2    0.51    0.10
   4  -6   2   26.49    0.79
   4  -6   2   26.85    0.72
   4  -6   2   28.33    0.67
  -4   6  -2   26.31    0.77
  -4   6  -2   27.13    0.81
  -4   6  -2   27.95    0.68
   3  -6   2    9.15    0.28
   3  -6   2    8.89    0.29
   3  -6   2    9.53    0.24
  -3   6  -2    8.81    0.31
  -3   6  -2    9.38    0.25
  -3   6  -2    8.65    0.30
   2  -6   2    2.03    0.11
   2  -6   2    2.18    0.11
  -2   6  -2    1.97    0.11
  -2   6  -2    2.04    0.13
  -2   6  -2    2.17    0.08
   1  -6   2   48.17    1.31
   1  -6   2   45.89    1.30
   1  -6   2   46.30    1.17
   1  -6   2   44.37    1.12
  -1   6  -2   46.68    1.32
  -1   6  -2   45.48    1.12
   0  -6   2  109.38    2.69
   0  -6   2  109.36    2.61
   0  -6   2  108.27    3.00
   0   6  -2  106.21    2.60
   0   6  -2  106.88    3.02
  -1  -6   2    0.36    0.05
  -1  -6   2    0.29    0.05
  -1  -6   2    0.37    0.06
   1   6  -2    0.28    0.08
   1   6  -2    0.33    0.03
  -2  -6   2   33.83    0.81
  -2  -6   2   32.50    0.94
  -2  -6   2   33.23    0.97
  -2  -6   2   32.48    0.90
  -2  -6   2   32.59    0.83
   2   6  -2   32.40    0.80
   2   6  -2   33.00    0.96
  -3  -6   2   11.88    0.30
  -3  -6   2   11.46    0.35
  -3  -6   2   11.15    0.31
  -3  -6   2   12.06    0.36
   3   6  -2   11.49    0.38
   3   6  -2   11.58    0.30
   3   6  -2   11.52    0.33
  -4  -6   2    2.84    0.14
  -4  -6   2    2.91    0.14
  -4  -6   2    2.84    0.12
  -4  -6   2    3.00    0.11
   4   6  -2    2.93    0.16
   4   6  -2    2.84    0.10
  -5  -6   2   29.86    0.73
  -5  -6   2   29.14    0.75
  -5  -6   2   28.54    0.85
  -5  -6   2   28.48    0.81
   5   6  -2   29.73    0.72
   5   6  -2   29.14    0.88
  -6  -6   2    0.48    0.09
  -6  -6   2    0.44    0.07
  -6  -6   2    0.40    0.10
  -6  -6   2    0.41    0.10
   6   6  -2    0.32    0.12
   6   6  -2    0.36    0.06
  -7  -6   2    0.07    0.09
  -7  -6   2    0.17    0.10
  -7  -6   2    0.13    0.10
  -7  -6   2    0.13    0.08
   7   6  -2    0.11    0.14
   7   6  -2    0.03    0.06
  -8  -6   2    4.40    0.19
  -8  -6   2    4.10    0.21
  -8  -6   2    4.41    0.22
   8   6  -2    4.22    0.25
  -9  -6   2    8.12    0.34
  -9  -6   2    8.72    0.33
  -9  -6   2    8.66    0.30
   9   6  -2    7.85    0.36
 -10  -6   2    2.08    0.16
 -11  -6   2    0.53    0.16
 -12  -6   2    1.83    0.20
 -11   5  -2    0.51    0.14
  10  -5   2    6.45    0.28
 -10   5  -2    6.34    0.33
 -10   5  -2    6.39    0.27
   9  -5   2    1.04    0.14
   9  -5   2    1.11    0.16
  -9   5  -2    1.24    0.13
  -9   5  -2    1.02    0.17
   8  -5   2    1.60    0.14
   8  -5   2    1.55    0.15
  -8   5  -2    1.49    0.13
  -8   5  -2    1.61    0.17
  -8   5  -2    1.29    0.16
   7  -5   2    0.78    0.13
   7  -5   2    0.65    0.12
  -7   5  -2    0.67    0.14
  -7   5  -2    0.72    0.10
  -7   5  -2    0.88    0.14
   6  -5   2    0.85    0.11
   6  -5   2    0.66    0.11
  -6   5  -2    0.87    0.14
  -6   5  -2    0.82    0.12
  -6   5  -2    1.01    0.08
   5  -5   2   20.62    0.52
   5  -5   2   20.80    0.56
   5  -5   2   20.05    0.63
  -5   5  -2   20.41    0.62
  -5   5  -2   21.21    0.64
  -5   5  -2   21.03    0.53
   4  -5   2   57.48    1.35
   4  -5   2   54.93    1.41
  -4   5  -2   54.86    1.58
  -4   5  -2   54.90    1.36
  -4   5  -2   55.09    1.51
   3  -5   2   31.93    0.77
   3  -5   2   30.94    0.81
   3  -5   2   31.27    0.90
  -3   5  -2   31.20    0.87
  -3   5  -2   31.16    0.91
  -3   5  -2   31.37    0.77
   2  -5   2    3.46    0.13
   2  -5   2    3.20    0.13
  -2   5  -2    3.46    0.10
  -2   5  -2    3.26    0.13
  -2   5  -2    3.28    0.15
   1  -5   2    1.31    0.08
   1  -5   2    1.30    0.09
   1  -5   2    1.25    0.06
   1  -5   2    1.23    0.08
  -1   5  -2    1.24    0.05
  -1   5  -2    1.20    0.09
   0  -5   2    3.48    0.11
   0  -5   2    3.23    0.12
   0  -5   2    3.53    0.14
   0  -5   2    3.20    0.10
   0   5  -2    3.35    0.15
   0   5  -2    3.37    0.09
  -1  -5   2   31.76    0.76
  -1  -5   2   30.59    0.78
  -1  -5   2   31.60    0.88
   1   5  -2   30.96    0.76
   1   5  -2   30.03    0.89
  -2  -5   2  134.00    3.29
  -2  -5   2  133.32    3.20
  -2  -5   2  132.91    3.68
  -2  -5   2  129.77    3.49
   2   5  -2  134.27    3.19
   2   5  -2  130.73    3.69
  -3  -5   2    1.22    0.08
  -3  -5   2    1.13    0.07
  -3  -5   2    1.14    0.07
  -3  -5   2    1.14    0.08
   3   5  -2    1.12    0.06
   3   5  -2    1.23    0.10
  -4  -5   2    5.94    0.21
  -4  -5   2    6.37    0.18
  -4  -5   2    6.01    0.21
  -4  -5   2    6.21    0.19
   4   5  -2    6.05    0.23
   4   5  -2    5.85    0.17
  -5  -5   2   14.03    0.43
  -5  -5   2   13.94    0.38
  -5  -5   2   13.67    0.41
  -5  -5   2   14.31    0.37
   5   5  -2   13.62    0.45
   5   5  -2   13.79    0.36
  -6  -5   2   31.07    0.93
  -6  -5   2   31.69    0.88
  -6  -5   2   31.64    0.82
  -6  -5   2   31.99    0.79
   6   5  -2   32.06    0.78
   6   5  -2   31.26    0.95
  -7  -5   2    4.95    0.18
  -7  -5   2    4.80    0.20
  -7  -5   2    4.86    0.22
  -7  -5   2    4.99    0.18
   7   5  -2    4.22    0.25
   7   5  -2    4.82    0.16
  -8  -5   2   15.52    0.42
  -8  -5   2   15.09    0.47
  -8  -5   2   15.37    0.50
  -8  -5   2   15.00    0.43
   8   5  -2   14.55    0.53
  -9  -5   2    0.09    0.12
  -9  -5   2    0.24    0.10
  -9  -5   2    0.09    0.12
   9   5  -2    0.15    0.16
 -10  -5   2    2.31    0.20
 -10  -5   2    2.13    0.16
 -11  -5   2    0.77    0.15
 -12  -5   2    2.19    0.19
 -11   4  -2    1.94    0.18
 -10   4  -2    1.35    0.15
 -10   4  -2    1.17    0.19
   9  -4   2    3.92    0.22
   9  -4   2    3.65    0.24
  -9   4  -2    3.59    0.26
  -9   4  -2    3.69    0.18
   8  -4   2    3.72    0.20
   8  -4   2    4.14    0.23
  -8   4  -2    3.93    0.18
  -8   4  -2    3.73    0.23
  -8   4  -2    3.99    0.24
   7  -4   2    8.33    0.32
   7  -4   2    8.59    0.29
  -7   4  -2    9.18    0.27
  -7   4  -2    8.68    0.34
  -7   4  -2    8.72    0.33
   6  -4   2    2.61    0.15
   6  -4   2    2.14    0.16
  -6   4  -2    2.77    0.19
  -6   4  -2    2.48    0.13
  -6   4  -2    2.37    0.16
   5  -4   2    1.54    0.10
   5  -4   2    1.45    0.12
   5  -4   2    1.57    0.08
  -5   4  -2    1.52    0.12
  -5   4  -2    1.61    0.13
  -5   4  -2    1.38    0.09
   4  -4   2    2.20    0.12
   4  -4   2    2.30    0.12
   4  -4   2    2.28    0.09
  -4   4  -2    2.18    0.14
  -4   4  -2    2.32    0.10
  -4   4  -2    2.23    0.13
   3  -4   2    0.14    0.04
   3  -4   2    0.14    0.06
   3  -4   2    0.16    0.06
  -3   4  -2    0.24    0.06
  -3   4  -2    0.14    0.04
  -3   4  -2    0.19    0.07
   2  -4   2   27.31    0.71
   2  -4   2   27.77    0.79
  -2   4  -2   27.36    0.68
  -2   4  -2   28.27    0.80
  -2   4  -2   28.01    0.76
   1  -4   2    5.40    0.14
   1  -4   2    5.34    0.18
   1  -4   2    5.20    0.17
   1  -4   2    5.19    0.16
  -1   4  -2    5.01    0.14
  -1   4  -2    5.24    0.18
   0  -4   2   12.51    0.36
   0  -4   2   12.93    0.38
   0  -4   2   12.63    0.32
   0  -4   2   11.98    0.31
   0   4  -2   12.21    0.31
   0   4  -2   12.00    0.38
  -1  -4   2    2.10    0.09
  -1  -4   2    2.05    0.07
  -1  -4   2    2.24    0.08
  -1  -4   2    2.15    0.08
   1   4  -2    2.06    0.07
   1   4  -2    2.18    0.11
  -2  -4   2    5.09    0.17
  -2  -4   2    5.03    0.14
  -2  -4   2    4.92    0.15
  -2  -4   2    5.20    0.17
   2   4  -2    5.03    0.13
   2   4  -2    5.37    0.19
  -3  -4   2   14.92    0.37
  -3  -4   2   13.79    0.41
  -3  -4   2   14.52    0.38
  -3  -4   2   14.45    0.43
   3   4  -2   14.41    0.36
   3   4  -2   14.20    0.44
  -4  -4   2   11.71    0.35
  -4  -4   2   11.67    0.36
  -4  -4   2   11.95    0.32
  -4  -4   2   11.74    0.31
   4   4  -2   11.60    0.38
   4   4  -2   11.69    0.30
  -5  -4   2    3.19    0.12
  -5  -4   2    3.13    0.14
  -5  -4   2    3.26    0.15
  -5  -4   2    3.02    0.13
   5   4  -2    2.94    0.18
   5   4  -2    3.10    0.11
  -6  -4   2    7.94    0.26
  -6  -4   2    8.34    0.23
  -6  -4   2    7.57    0.28
  -6  -4   2    7.54    0.24
   6   4  -2    7.85    0.31
   6   4  -2    7.95    0.22
  -7  -4   2    0.53    0.09
  -7  -4   2    0.75    0.11
  -7  -4   2    0.54    0.11
  -7  -4   2    0.44    0.08
   7   4  -2    0.59    0.14
   7   4  -2    0.53    0.06
  -8  -4   2   22.91    0.67
  -8  -4   2   23.11    0.60
  -8  -4   2   22.42    0.71
  -8  -4   2   23.27    0.62
   8   4  -2   22.37    0.73
  -9  -4   2    4.53    0.20
  -9  -4   2    4.30    0.22
  -9  -4   2    4.53    0.19
  -9  -4   2    4.97    0.26
   9   4  -2    4.26    0.27
 -10  -4   2    0.97    0.18
 -10  -4   2    0.93    0.14
 -11  -4   2    2.20    0.17
 -12  -4   2    0.54    0.17
 -12   3  -2    0.21    0.19
 -10   3  -2    1.37    0.15
 -10   3  -2    1.86    0.20
   9  -3   2    2.04    0.19
  -9   3  -2    2.55    0.16
  -9   3  -2    2.14    0.19
   8  -3   2    5.61    0.23
   8  -3   2    6.03    0.28
  -8   3  -2    5.44    0.27
  -8   3  -2    6.00    0.22
  -8   3  -2    5.84    0.27
   7  -3   2    0.43    0.10
   7  -3   2    0.58    0.13
  -7   3  -2    0.66    0.13
  -7   3  -2    0.35    0.09
  -7   3  -2    0.53    0.12
   6  -3   2   23.87    0.59
   6  -3   2   23.68    0.64
   6  -3   2   23.11    0.72
  -6   3  -2   23.71    0.70
  -6   3  -2   23.93    0.61
  -6   3  -2   23.29    0.72
   5  -3   2    7.77    0.20
   5  -3   2    7.29    0.23
   5  -3   2    7.08    0.27
  -5   3  -2    7.70    0.22
  -5   3  -2    7.07    0.27
  -5   3  -2    7.29    0.27
   4  -3   2   38.39    0.91
   4  -3   2   37.37    0.96
   4  -3   2   36.33    1.07
  -4   3  -2   37.16    1.07
  -4   3  -2   36.99    1.03
  -4   3  -2   37.67    0.92
   3  -3   2    5.29    0.19
   3  -3   2    5.49    0.15
   3  -3   2    5.46    0.17
  -3   3  -2    5.22    0.19
  -3   3  -2    5.28    0.15
  -3   3  -2    5.19    0.19
   2  -3   2   32.78    0.92
   2  -3   2   32.74    0.82
   2  -3   2   32.30    0.79
  -2   3  -2   32.08    0.88
  -2   3  -2   31.93    0.92
  -2   3  -2   32.92    0.79
   1  -3   2    4.36    0.13
   1  -3   2    4.46    0.14
   1  -3   2    5.23    0.16
   1  -3   2    4.74    0.16
  -1   3  -2    4.25    0.15
  -1   3  -2    4.44    0.12
  -1   3  -2    4.58    0.16
   0  -3   2    3.33    0.13
   0  -3   2    3.55    0.10
   0   3  -2    4.26    0.10
   0   3  -2    3.18    0.13
  -1  -3   2  206.53    5.01
  -1  -3   2  203.86    5.75
   1   3  -2  234.10    5.01
   1   3  -2  183.03    5.77
  -2  -3   2  248.62    6.87
  -2  -3   2  246.12    6.53
  -2  -3   2  242.68    5.97
  -2  -3   2  250.27    6.16
   2   3  -2  243.57    6.86
   2   3  -2  249.99    6.87
   2   3  -2  250.19    5.98
  -3  -3   2   53.52    1.29
  -3  -3   2   54.04    1.32
  -3  -3   2   52.75    1.49
  -3  -3   2   52.24    1.41
   3   3  -2   51.58    1.49
   3   3  -2   53.40    1.28
  -4  -3   2    9.33    0.26
  -4  -3   2    9.42    0.25
  -4  -3   2    9.30    0.28
  -4  -3   2    9.09    0.30
   4   3  -2    9.57    0.31
   4   3  -2    9.54    0.24
  -5  -3   2    0.14    0.05
  -5  -3   2    0.03    0.05
  -5  -3   2    0.07    0.06
  -5  -3   2    0.07    0.06
   5   3  -2    0.11    0.09
   5   3  -2    0.10    0.04
  -6  -3   2   25.77    0.72
  -6  -3   2   25.59    0.67
  -6  -3   2   25.52    0.76
  -6  -3   2   25.58    0.65
   6   3  -2   25.94    0.64
   6   3  -2   26.33    0.78
  -7  -3   2    2.30    0.15
  -7  -3   2    2.24    0.14
  -7  -3   2    2.22    0.15
  -7  -3   2    2.39    0.13
   7   3  -2    2.48    0.18
   7   3  -2    2.28    0.11
  -8  -3   2    0.59    0.12
  -8  -3   2    0.82    0.11
  -8  -3   2    0.48    0.11
  -8  -3   2    0.45    0.10
   8   3  -2    0.68    0.15
  -9  -3   2    2.19    0.13
  -9  -3   2    2.38    0.16
  -9  -3   2    2.24    0.17
  -9  -3   2    2.38    0.16
   9   3  -2    1.86    0.18
 -10  -3   2    0.23    0.14
 -10  -3   2    0.22    0.11
 -10  -3   2    0.02    0.12
  10   3  -2    0.08    0.14
 -11  -3   2    0.93    0.14
 -12  -3   2    1.31    0.18
 -12   2  -2    0.33    0.18
 -11   2  -2    2.26    0.20
 -10   2  -2    0.40    0.13
 -10   2  -2    0.69    0.18
   9  -2   2    7.45    0.34
  -9   2  -2    7.86    0.34
  -9   2  -2    8.63    0.34
  -9   2  -2    8.57    0.28
   8  -2   2    0.36    0.14
  -8   2  -2    0.62    0.14
  -8   2  -2    0.48    0.10
  -8   2  -2    0.37    0.14
   7  -2   2   16.67    0.47
   7  -2   2   16.87    0.55
  -7   2  -2   16.82    0.52
  -7   2  -2   16.56    0.45
  -7   2  -2   16.25    0.54
   6  -2   2   13.09    0.38
   6  -2   2   12.98    0.44
   6  -2   2   13.69    0.35
  -6   2  -2   13.35    0.44
  -6   2  -2   13.88    0.37
  -6   2  -2   13.53    0.43
   5  -2   2    2.69    0.16
   5  -2   2    2.50    0.09
   5  -2   2    2.50    0.12
  -5   2  -2    2.60    0.16
  -5   2  -2    2.48    0.14
  -5   2  -2    2.94    0.11
   4  -2   2   14.15    0.44
   4  -2   2   13.72    0.38
   4  -2   2   14.44    0.36
  -4   2  -2   14.52    0.37
  -4   2  -2   14.16    0.43
  -4   2  -2   14.01    0.43
   3  -2   2   65.38    1.55
   3  -2   2   64.26    1.61
   3  -2   2   64.25    1.81
  -3   2  -2   64.28    1.72
  -3   2  -2   62.29    1.80
  -3   2  -2   64.73    1.56
   2  -2   2    3.54    0.13
   2  -2   2    3.47    0.13
   2  -2   2    3.54    0.10
   2  -2   2    3.52    0.12
  -2   2  -2    3.41    0.13
  -2   2  -2    3.35    0.13
  -2   2  -2    3.58    0.10
  -1   2  -2    1.73    0.07
   0  -2   2   -0.01    0.01
   0  -2   2   -0.01    0.01
   0  -2   2   -0.03    0.01
   0   2  -2   -0.02    0.01
  -1  -2   2   -0.02    0.01
  -1  -2   2    0.03    0.02
  -1  -2   2   -0.01    0.01
   1   2  -2    0.03    0.01
  -2  -2   2   27.98    0.65
  -2  -2   2   22.61    0.66
  -2  -2   2   22.58    0.71
   2   2  -2   29.35    0.64
   2   2  -2   24.32    0.75
   2   2  -2   29.62    0.75
   2   2  -2   29.05    0.74
  -3  -2   2    0.84    0.06
  -3  -2   2    0.76    0.05
  -3  -2   2    0.70    0.04
  -3  -2   2    0.73    0.06
   3   2  -2    0.71    0.04
   3   2  -2    0.63    0.06
  -4  -2   2    3.48    0.14
  -4  -2   2    3.68    0.13
  -4  -2   2    3.58    0.12
  -4  -2   2    3.86    0.12
   4   2  -2    3.58    0.15
   4   2  -2    3.58    0.10
  -5  -2   2   75.41    2.12
  -5  -2   2   76.78    1.89
  -5  -2   2   74.59    2.00
  -5  -2   2   76.11    1.83
   5   2  -2   75.97    1.82
   5   2  -2   73.50    2.13
  -6  -2   2   51.03    1.39
  -6  -2   2   50.83    1.27
  -6  -2   2   52.19    1.31
  -6  -2   2   51.81    1.47
   6   2  -2   54.76    1.26
   6   2  -2   49.89    1.49
  -7  -2   2    2.93    0.16
  -7  -2   2    2.79    0.15
  -7  -2   2    3.03    0.15
  -7  -2   2    2.97    0.13
   7   2  -2    2.42    0.18
   7   2  -2    2.82    0.11
  -8  -2   2   18.39    0.50
  -8  -2   2   18.32    0.57
  -8  -2   2   17.84    0.48
  -8  -2   2   17.79    0.53
   8   2  -2   16.99    0.58
  -9  -2   2    8.72    0.34
  -9  -2   2    8.57    0.28
  -9  -2   2    8.99    0.30
   9   2  -2    8.26    0.35
 -10  -2   2    0.11    0.11
 -10  -2   2    0.27    0.16
 -10  -2   2    0.01    0.12
  10   2  -2   -0.01    0.15
 -11  -2   2    1.34    0.15
 -12  -2   2    0.20    0.15
 -12   1  -2    3.89    0.25
 -11   1  -2    0.04    0.14
 -10   1  -2    1.42    0.15
 -10   1  -2    1.32    0.19
 -10   1  -2    1.48    0.17
   9  -1   2    2.49    0.20
  -9   1  -2    2.54    0.20
  -9   1  -2    2.49    0.19
  -9   1  -2    2.47    0.16
  -9   1  -2    2.61    0.17
   8  -1   2    0.09    0.12
  -8   1  -2    0.10    0.13
  -8   1  -2    0.04    0.12
  -8   1  -2    0.06    0.09
   7  -1   2    1.08    0.15
   7  -1   2    1.52    0.08
  -7   1  -2    1.25    0.14
  -7   1  -2    1.34    0.10
  -7   1  -2    1.54    0.14
   6  -1   2   23.52    0.73
   6  -1   2   23.89    0.60
  -6   1  -2   23.80    0.72
  -6   1  -2   24.30    0.61
  -6   1  -2   24.25    0.69
   5  -1   2   28.27    0.85
   5  -1   2   28.72    0.74
   5  -1   2   29.45    0.71
  -5   1  -2   28.14    0.72
  -5   1  -2   29.35    0.81
  -5   1  -2   28.22    0.84
   4  -1   2    2.74    0.09
   4  -1   2    2.81    0.14
   4  -1   2    2.74    0.11
  -4   1  -2    2.95    0.10
  -4   1  -2    2.70    0.13
  -4   1  -2    2.84    0.14
   3  -1   2    0.32    0.06
   3  -1   2    0.30    0.03
   3  -1   2    0.39    0.04
  -3   1  -2    0.24    0.06
  -3   1  -2    0.46    0.04
  -3   1  -2    0.39    0.06
   2  -1   2    0.11    0.05
   2  -1   2    0.37    0.04
  -2   1  -2    0.13    0.04
  -2   1  -2    0.23    0.05
  -2   1  -2    0.11    0.03
   1  -1   2   -0.03    0.01
   1  -1   2   -0.02    0.01
   1  -1   2   -0.01    0.01
  -1   1  -2   -0.02    0.01
  -1   1  -2   -0.03    0.01
  -1   1  -2   -0.02    0.01
   0  -1   2   -0.01    0.00
   0  -1   2   -0.01    0.01
   0  -1   2   -0.01    0.01
   0   1  -2   -0.01    0.01
   0   1  -2    0.01    0.01
   0   1  -2    0.01    0.01
   0   1  -2    0.00    0.01
  -1  -1   2   -0.03    0.01
  -1  -1   2   -0.03    0.01
   1   1  -2   -0.03    0.01
   1   1  -2   -0.03    0.01
   1   1  -2   -0.03    0.01
   2   1  -2   12.94    0.35
   2   1  -2   11.86    0.36
  -3  -1   2    3.79    0.11
  -3  -1   2    4.06    0.12
  -3  -1   2    3.79    0.13
  -3  -1   2    3.80    0.12
   3   1  -2    3.85    0.13
   3   1  -2    3.71    0.14
   3   1  -2    3.90    0.10
  -4  -1   2    0.77    0.05
  -4  -1   2    0.73    0.06
  -4  -1   2    0.82    0.06
  -4  -1   2    0.87    0.05
   4   1  -2    0.74    0.05
   4   1  -2    0.58    0.08
  -5  -1   2    0.00    0.05
  -5  -1   2    0.03    0.04
  -5  -1   2    0.09    0.05
  -5  -1   2    0.09    0.06
   5   1  -2    0.27    0.08
   5   1  -2    0.06    0.04
  -6  -1   2    0.17    0.06
  -6  -1   2    0.19    0.07
  -6  -1   2    0.27    0.08
  -6  -1   2    0.30    0.06
   6   1  -2    0.25    0.05
   6   1  -2    0.29    0.09
  -7  -1   2    8.86    0.26
  -7  -1   2    9.47    0.32
  -7  -1   2    9.29    0.28
  -7  -1   2    9.11    0.29
   7   1  -2    8.55    0.33
  -8  -1   2    0.07    0.09
  -8  -1   2   -0.05    0.12
  -8  -1   2    0.02    0.08
  -8  -1   2   -0.01    0.09
   8   1  -2    0.15    0.12
  -9  -1   2    0.42    0.11
  -9  -1   2    0.23    0.12
  -9  -1   2    0.51    0.11
   9   1  -2    0.29    0.14
 -10  -1   2    8.56    0.35
 -10  -1   2    8.60    0.29
 -10  -1   2    7.73    0.29
  10   1  -2    8.27    0.35
 -11  -1   2    2.25    0.22
 -11  -1   2    2.33    0.18
 -11  -1   2    2.29    0.17
 -12  -1   2    0.66    0.17
 -12   0  -2   -0.12    0.15
 -11   0  -2    0.03    0.15
 -10   0  -2    4.99    0.25
 -10   0  -2    5.33    0.30
   9   0   2    0.11    0.15
  -9   0  -2    0.04    0.14
  -9   0  -2    0.04    0.11
  -9   0  -2   -0.10    0.09
  -9   0  -2   -0.01    0.11
   8   0   2   10.66    0.40
  -8   0  -2   10.83    0.33
  -8   0  -2   10.96    0.40
  -8   0  -2   10.36    0.34
  -8   0  -2   11.23    0.38
   7   0   2   -0.11    0.11
   7   0   2   -0.08    0.06
  -7   0  -2   -0.01    0.10
  -7   0  -2   -0.13    0.08
  -7   0  -2    0.10    0.10
   6   0   2   10.84    0.38
   6   0   2   10.86    0.29
  -6   0  -2   10.85    0.30
  -6   0  -2   10.54    0.36
  -6   0  -2   10.95    0.35
   5   0   2    0.00    0.04
   5   0   2    0.02    0.08
  -5   0  -2   -0.03    0.07
  -5   0  -2    0.05    0.05
  -5   0  -2    0.01    0.07
   4   0   2    0.43    0.04
   4   0   2    0.57    0.08
  -4   0  -2    0.58    0.05
  -4   0  -2    0.43    0.07
  -4   0  -2    0.49    0.07
   3   0   2   -0.04    0.06
   3   0   2    0.01    0.04
   3   0   2    0.01    0.03
  -3   0  -2   -0.02    0.03
  -3   0  -2    0.06    0.05
  -3   0  -2    0.03    0.04
   2   0   2   57.32    1.27
   2   0   2   44.53    1.47
   2   0   2   49.15    1.31
  -2   0  -2   56.88    1.27
  -2   0  -2   51.29    1.47
  -2   0  -2   49.60    1.40
  -2   0  -2   58.61    1.48
   1   0   2   -0.44    0.01
   1   0   2   -0.43    0.01
   1   0   2   -0.43    0.01
  -1   0  -2   -0.42    0.01
  -1   0  -2   -0.43    0.01
  -1   0  -2   -0.44    0.01
   0   0   2    0.00    0.00
   0   0   2    0.01    0.01
   0   0   2    0.00    0.00
   0   0  -2    0.00    0.01
   0   0  -2    0.00    0.01
   0   0  -2    0.00    0.00
  -1   0   2   -1.40    0.01
  -1   0   2   -1.41    0.00
   1   0  -2   -1.40    0.00
   1   0  -2   -1.40    0.01
   1   0  -2   -1.40    0.00
  -3   0   2   -0.01    0.03
  -3   0   2    0.05    0.03
  -3   0   2   -0.01    0.03
   3   0  -2    0.02    0.05
   3   0  -2    0.15    0.04
  -4   0   2    5.22    0.15
  -4   0   2    5.25    0.16
  -4   0   2    5.34    0.18
   4   0  -2    5.54    0.18
   4   0  -2    5.31    0.14
   4   0  -2    5.41    0.19
  -5   0   2    0.00    0.06
  -5   0   2    0.05    0.05
  -5   0   2   -0.01    0.05
   5   0  -2    0.05    0.07
   5   0  -2    0.01    0.03
  -6   0   2    4.55    0.15
  -6   0   2    4.68    0.19
  -6   0   2    4.75    0.17
  -6   0   2    4.68    0.16
   6   0  -2    4.49    0.20
   6   0  -2    4.77    0.14
  -7   0   2   -0.14    0.06
  -7   0   2    0.13    0.10
  -7   0   2   -0.03    0.07
  -7   0   2   -0.11    0.07
   7   0  -2    0.05    0.10
  -8   0   2    6.45    0.24
  -8   0   2    6.18    0.21
  -8   0   2    6.34    0.22
  -8   0   2    6.01    0.26
   8   0  -2    5.96    0.27
  -9   0   2    0.02    0.10
  -9   0   2   -0.05    0.12
  -9   0   2    0.05    0.10
   9   0  -2    0.04    0.13
 -10   0   2    0.11    0.16
 -10   0   2    0.28    0.11
 -10   0   2   -0.02    0.12
  10   0  -2   -0.07    0.14
 -11   0   2   -0.16    0.13
 -11   0   2    0.05    0.16
 -11   0   2    0.14    0.14
 -12   0   2    5.39    0.26
 -12  -1  -2    3.66    0.24
 -11  -1  -2    0.09    0.14
 -10  -1  -2    1.59    0.18
 -10  -1  -2    1.56    0.15
   9   1   2    2.67    0.20
  -9  -1  -2    2.58    0.20
  -9  -1  -2    2.36    0.16
  -9  -1  -2    2.25    0.18
  -9  -1  -2    2.84    0.16
   8   1   2   -0.05    0.06
   8   1   2    0.25    0.14
  -8  -1  -2    0.21    0.11
  -8  -1  -2   -0.03    0.11
  -8  -1  -2    0.20    0.13
  -8  -1  -2   -0.11    0.08
   7   1   2    1.24    0.08
   7   1   2    1.03    0.14
  -7  -1  -2    1.61    0.14
  -7  -1  -2    1.14    0.11
  -7  -1  -2    1.16    0.13
  -7  -1  -2    1.19    0.10
   6   1   2   23.71    0.59
   6   1   2   22.83    0.72
  -6  -1  -2   23.36    0.62
  -6  -1  -2   23.12    0.71
  -6  -1  -2   24.09    0.68
  -6  -1  -2   24.55    0.60
   5   1   2   29.70    0.72
   5   1   2   28.91    0.86
  -5  -1  -2   28.90    0.75
  -5  -1  -2   29.42    0.81
  -5  -1  -2   28.74    0.85
  -5  -1  -2   28.82    0.73
   4   1   2    2.71    0.09
   4   1   2    2.87    0.15
  -4  -1  -2    2.90    0.13
  -4  -1  -2    2.88    0.13
  -4  -1  -2    2.81    0.12
  -4  -1  -2    2.76    0.10
   3   1   2    0.42    0.03
   3   1   2    0.45    0.06
  -3  -1  -2    0.34    0.05
  -3  -1  -2    0.31    0.04
  -3  -1  -2    0.34    0.04
  -3  -1  -2    0.32    0.05
   2   1   2    0.13    0.05
   2   1   2    0.15    0.02
  -2  -1  -2    0.18    0.04
  -2  -1  -2    0.06    0.04
  -2  -1  -2    0.15    0.05
  -2  -1  -2    0.20    0.04
   1   1   2   -0.03    0.01
   1   1   2   -0.03    0.01
   1   1   2   -0.03    0.01
  -1  -1  -2   -0.03    0.01
  -1  -1  -2   -0.01    0.01
  -1  -1  -2   -0.02    0.01
  -1  -1  -2   -0.02    0.01
   0   1   2    0.01    0.01
   0  -1  -2    0.00    0.01
   0  -1  -2    0.00    0.01
   0  -1  -2    0.00    0.01
  -1   1   2   -0.03    0.01
  -1   1   2   -0.03    0.00
   1  -1  -2   -0.03    0.01
  -2   1   2   10.30    0.24
  -2   1   2    8.42    0.28
   2  -1  -2    8.86    0.27
   2  -1  -2    9.95    0.27
  -3   1   2    3.82    0.13
  -3   1   2    3.84    0.12
  -3   1   2    3.65    0.11
   3  -1  -2    3.85    0.12
   3  -1  -2    3.78    0.13
   3  -1  -2    3.80    0.12
  -4   1   2    0.71    0.06
  -4   1   2    0.74    0.05
  -4   1   2    0.67    0.05
   4  -1  -2    0.63    0.05
   4  -1  -2    0.65    0.05
   4  -1  -2    0.75    0.07
  -5   1   2    0.08    0.06
  -5   1   2   -0.04    0.05
  -5   1   2    0.11    0.05
   5  -1  -2   -0.03    0.07
   5  -1  -2    0.09    0.03
  -6   1   2    0.29    0.06
  -6   1   2    0.24    0.06
  -6   1   2    0.22    0.08
   6  -1  -2    0.20    0.04
   6  -1  -2    0.20    0.09
  -7   1   2    8.95    0.28
  -7   1   2    8.88    0.27
  -7   1   2    9.06    0.31
   7  -1  -2    8.54    0.32
  -8   1   2    0.07    0.08
  -8   1   2    0.11    0.12
   8  -1  -2   -0.08    0.11
  -9   1   2    0.09    0.12
  -9   1   2    0.18    0.09
  -9   1   2    0.35    0.13
   9  -1  -2    0.48    0.13
 -10   1   2    8.90    0.36
 -10   1   2    7.90    0.28
 -10   1   2    8.35    0.31
  10  -1  -2    8.44    0.35
 -11   1   2    2.38    0.17
 -11   1   2    2.18    0.18
 -12   1   2    0.45    0.16
 -12   1   2    0.63    0.15
 -12  -2  -2    0.51    0.18
 -11  -2  -2    2.18    0.18
 -10  -2  -2    0.53    0.15
 -10  -2  -2    0.40    0.16
 -10  -2  -2    0.38    0.14
   9   2   2    8.06    0.36
  -9  -2  -2    7.82    0.32
  -9  -2  -2    7.92    0.29
  -9  -2  -2    8.04    0.34
   8   2   2    0.28    0.15
   8   2   2    0.45    0.07
  -8  -2  -2    0.44    0.13
  -8  -2  -2    0.45    0.12
  -8  -2  -2    0.38    0.10
  -8  -2  -2    0.49    0.09
   7   2   2   16.42    0.42
   7   2   2   15.82    0.54
  -7  -2  -2   15.97    0.50
  -7  -2  -2   16.40    0.46
  -7  -2  -2   16.53    0.43
  -7  -2  -2   15.70    0.51
   6   2   2   12.40    0.44
   6   2   2   13.61    0.34
  -6  -2  -2   13.45    0.35
  -6  -2  -2   12.94    0.37
  -6  -2  -2   13.07    0.41
  -6  -2  -2   13.36    0.42
   5   2   2    2.48    0.09
   5   2   2    2.55    0.16
  -5  -2  -2    2.48    0.10
  -5  -2  -2    2.73    0.14
  -5  -2  -2    2.52    0.14
  -5  -2  -2    2.36    0.12
   4   2   2   14.69    0.45
   4   2   2   14.09    0.36
  -4  -2  -2   14.29    0.44
  -4  -2  -2   14.68    0.42
  -4  -2  -2   14.43    0.37
   3   2   2   66.21    1.58
   3   2   2   64.61    1.84
  -3  -2  -2   64.65    1.74
  -3  -2  -2   65.01    1.58
  -3  -2  -2   65.92    1.83
  -3  -2  -2   65.28    1.63
   2   2   2    3.70    0.10
   2   2   2    3.61    0.13
  -2  -2  -2    3.63    0.12
  -2  -2  -2    3.36    0.12
  -2  -2  -2    3.59    0.13
  -2  -2  -2    3.58    0.12
  -1  -2  -2    3.03    0.10
   0  -2  -2   -0.03    0.01
   0  -2  -2   -0.01    0.01
   0  -2  -2   -0.03    0.01
  -1   2   2    0.10    0.02
   1  -2  -2   -0.02    0.01
  -2   2   2   26.41    0.74
  -2   2   2   29.18    0.68
  -2   2   2   26.57    0.78
   2  -2  -2   27.64    0.70
   2  -2  -2   29.53    0.78
  -3   2   2    0.73    0.06
  -3   2   2    0.81    0.05
  -3   2   2    0.82    0.05
   3  -2  -2    0.73    0.05
   3  -2  -2    0.61    0.05
   3  -2  -2    0.78    0.06
  -4   2   2    3.52    0.13
  -4   2   2    3.50    0.14
  -4   2   2    3.60    0.12
   4  -2  -2    3.43    0.12
   4  -2  -2    3.68    0.14
   4  -2  -2    3.58    0.13
  -5   2   2   76.87    2.00
  -5   2   2   73.75    1.83
  -5   2   2   75.02    2.11
   5  -2  -2   77.16    2.12
   5  -2  -2   72.34    1.89
   5  -2  -2   76.63    2.10
  -6   2   2   50.57    1.26
  -6   2   2   52.51    1.38
  -6   2   2   52.39    1.46
   6  -2  -2   50.59    1.30
   6  -2  -2   50.62    1.46
  -7   2   2    2.90    0.13
  -7   2   2    2.73    0.15
  -7   2   2    2.95    0.18
   7  -2  -2    2.68    0.17
  -8   2   2   18.01    0.57
  -8   2   2   16.91    0.47
   8  -2  -2   17.87    0.56
  -9   2   2    8.51    0.34
  -9   2   2    8.51    0.28
   9  -2  -2    8.55    0.33
 -10   2   2   -0.09    0.11
 -10   2   2   -0.08    0.12
  10  -2  -2    0.11    0.15
 -11   2   2    1.53    0.16
 -11   2   2    1.33    0.15
 -12   2   2    0.05    0.16
 -12   2   2    0.15    0.15
 -12  -3  -2   -0.03    0.16
 -11  -3  -2   -0.05    0.14
 -10  -3  -2    1.46    0.15
 -10  -3  -2    1.55    0.17
   9   3   2    2.40    0.21
  -9  -3  -2    2.21    0.17
  -9  -3  -2    2.14    0.19
  -9  -3  -2    2.35    0.15
   8   3   2    5.92    0.19
   8   3   2    5.60    0.29
  -8  -3  -2    6.01    0.27
  -8  -3  -2    6.12    0.26
  -8  -3  -2    5.96    0.22
   7   3   2    0.32    0.06
   7   3   2    0.29    0.14
  -7  -3  -2    0.32    0.09
  -7  -3  -2    0.35    0.09
  -7  -3  -2    0.47    0.11
  -7  -3  -2    0.49    0.12
   6   3   2   23.37    0.58
   6   3   2   23.35    0.72
  -6  -3  -2   22.69    0.61
  -6  -3  -2   23.43    0.59
  -6  -3  -2   22.68    0.69
  -6  -3  -2   23.89    0.67
   5   3   2    7.08    0.27
   5   3   2    7.19    0.20
  -5  -3  -2    7.18    0.25
  -5  -3  -2    7.32    0.21
  -5  -3  -2    7.29    0.26
  -5  -3  -2    7.35    0.22
   4   3   2   37.83    1.10
   4   3   2   37.71    0.93
  -4  -3  -2   37.60    1.04
  -4  -3  -2   38.53    0.96
  -4  -3  -2   38.90    0.93
  -4  -3  -2   37.35    1.08
   3   3   2    5.27    0.20
   3   3   2    5.19    0.14
  -3  -3  -2    5.35    0.18
  -3  -3  -2    5.35    0.18
  -3  -3  -2    5.39    0.15
  -3  -3  -2    5.27    0.17
  -3  -3  -2    5.36    0.16
   2   3   2   33.10    0.94
   2   3   2   33.67    0.80
  -2  -3  -2   33.14    0.94
  -2  -3  -2   32.77    0.89
  -2  -3  -2   33.96    0.92
  -2  -3  -2   32.00    0.93
  -2  -3  -2   33.08    0.83
   1   3   2    4.53    0.11
   1   3   2    4.06    0.15
  -1  -3  -2    4.49    0.14
  -1  -3  -2    4.31    0.14
  -1  -3  -2    4.36    0.14
  -1  -3  -2    3.92    0.16
  -1  -3  -2    4.55    0.13
   0   3   2    3.15    0.10
   0   3   2    3.59    0.08
   0  -3  -2    3.23    0.09
   0  -3  -2    3.24    0.11
  -1   3   2  237.46    6.54
  -1   3   2  210.31    6.27
  -1   3   2  234.77    5.43
  -1   3   2  231.34    6.27
   1  -3  -2  207.03    5.59
  -2   3   2  251.39    6.75
  -2   3   2  242.86    5.86
   2  -3  -2  220.56    6.83
   2  -3  -2  238.21    6.05
   2  -3  -2  259.38    6.88
  -3   3   2   51.49    1.25
  -3   3   2   51.63    1.38
  -3   3   2   52.07    1.45
   3  -3  -2   52.05    1.44
   3  -3  -2   51.29    1.30
  -4   3   2    9.56    0.29
  -4   3   2    9.36    0.25
  -4   3   2    9.51    0.28
   4  -3  -2    9.35    0.29
   4  -3  -2    8.87    0.26
   4  -3  -2    9.33    0.28
  -5   3   2    0.22    0.05
  -5   3   2    0.17    0.07
  -5   3   2    0.03    0.07
   5  -3  -2    0.13    0.06
   5  -3  -2    0.09    0.06
   5  -3  -2    0.11    0.05
  -6   3   2   25.00    0.65
  -6   3   2   26.27    0.76
  -6   3   2   25.76    0.71
   6  -3  -2   25.39    0.67
   6  -3  -2   25.35    0.75
  -7   3   2    2.57    0.15
  -7   3   2    2.25    0.16
  -7   3   2    2.37    0.13
   7  -3  -2    2.06    0.15
   7  -3  -2    2.46    0.15
  -8   3   2    0.47    0.10
  -8   3   2    0.40    0.12
   8  -3  -2    0.57    0.12
   8  -3  -2    0.83    0.12
  -9   3   2    2.13    0.14
   9  -3  -2    2.24    0.16
 -10   3   2    0.15    0.11
  10  -3  -2    0.00    0.13
 -11   3   2    0.84    0.15
 -11   3   2    0.88    0.17
 -12   3   2    1.42    0.19
 -12   3   2    1.24    0.17
 -12  -4  -2    0.05    0.17
 -11  -4  -2    1.96    0.17
 -10  -4  -2    1.37    0.17
 -10  -4  -2    1.09    0.14
   9   4   2    3.82    0.28
  -9  -4  -2    3.96    0.19
  -9  -4  -2    3.63    0.24
  -9  -4  -2    3.71    0.22
   8   4   2    3.84    0.15
   8   4   2    3.84    0.26
  -8  -4  -2    3.53    0.22
  -8  -4  -2    3.82    0.18
  -8  -4  -2    3.78    0.21
   7   4   2    8.63    0.24
   7   4   2    8.51    0.35
  -7  -4  -2    8.70    0.31
  -7  -4  -2    8.70    0.27
  -7  -4  -2    8.32    0.32
   6   4   2    2.45    0.18
   6   4   2    2.38    0.10
  -6  -4  -2    2.32    0.15
  -6  -4  -2    2.38    0.14
  -6  -4  -2    2.51    0.12
  -6  -4  -2    2.60    0.15
   5   4   2    1.52    0.08
   5   4   2    1.53    0.13
  -5  -4  -2    1.48    0.11
  -5  -4  -2    1.46    0.11
  -5  -4  -2    1.51    0.09
  -5  -4  -2    1.44    0.09
  -5  -4  -2    1.51    0.09
   4   4   2    2.06    0.14
   4   4   2    2.32    0.08
  -4  -4  -2    2.37    0.11
  -4  -4  -2    2.35    0.12
  -4  -4  -2    2.24    0.09
  -4  -4  -2    2.39    0.10
  -4  -4  -2    2.10    0.12
   3   4   2    0.18    0.07
   3   4   2    0.11    0.03
  -3  -4  -2    0.15    0.05
  -3  -4  -2    0.07    0.06
  -3  -4  -2    0.16    0.04
  -3  -4  -2    0.11    0.05
  -3  -4  -2    0.09    0.07
  -3  -4  -2    0.18    0.04
   2   4   2   28.33    0.82
   2   4   2   28.67    0.69
  -2  -4  -2   28.80    0.72
  -2  -4  -2   27.84    0.81
  -2  -4  -2   27.22    0.77
  -2  -4  -2   29.56    0.85
  -2  -4  -2   28.78    0.79
  -2  -4  -2   27.91    0.80
   1   4   2    5.32    0.18
   1   4   2    5.37    0.14
  -1  -4  -2    5.33    0.17
  -1  -4  -2    5.18    0.16
  -1  -4  -2    5.25    0.16
  -1  -4  -2    4.97    0.19
  -1  -4  -2    5.42    0.15
  -1  -4  -2    5.15    0.17
   0   4   2   12.69    0.30
   0   4   2   12.45    0.39
   0   4   2   12.77    0.36
   0  -4  -2   12.49    0.32
   0  -4  -2   12.28    0.35
   0  -4  -2   12.11    0.36
   0  -4  -2   12.08    0.38
   0  -4  -2   12.71    0.35
   0  -4  -2   12.05    0.35
  -1   4   2    2.14    0.08
  -1   4   2    2.07    0.06
  -1   4   2    2.04    0.09
   1  -4  -2    2.00    0.08
  -2   4   2    5.04    0.16
  -2   4   2    4.86    0.13
   2  -4  -2    4.79    0.15
   2  -4  -2    5.15    0.15
  -3   4   2   14.15    0.36
  -3   4   2   14.67    0.42
  -3   4   2   14.07    0.40
   3  -4  -2   13.68    0.38
   3  -4  -2   14.54    0.41
  -4   4   2   11.33    0.30
  -4   4   2   12.15    0.35
  -4   4   2   11.56    0.36
   4  -4  -2   11.68    0.33
   4  -4  -2   11.57    0.35
   4  -4  -2   11.91    0.34
  -5   4   2    3.07    0.11
  -5   4   2    3.26    0.15
  -5   4   2    3.04    0.15
   5  -4  -2    3.16    0.13
   5  -4  -2    3.17    0.15
  -6   4   2    7.73    0.23
  -6   4   2    7.91    0.28
  -6   4   2    7.92    0.27
   6  -4  -2    7.84    0.25
   6  -4  -2    7.85    0.27
  -7   4   2    0.54    0.10
  -7   4   2    0.75    0.12
  -7   4   2    0.41    0.08
   7  -4  -2    0.70    0.09
   7  -4  -2    0.44    0.09
  -8   4   2   21.61    0.58
   8  -4  -2   22.32    0.61
   8  -4  -2   22.08    0.67
  -9   4   2    4.09    0.20
   9  -4  -2    4.77    0.22
   9  -4  -2    4.14    0.20
 -10   4   2    0.92    0.14
  10  -4  -2    0.83    0.14
 -11   4   2    2.18    0.18
 -12   4   2    0.26    0.16
 -12   4   2    0.57    0.16
 -11  -5  -2    0.36    0.14
 -10  -5  -2    6.01    0.27
 -10  -5  -2    6.61    0.30
   9   5   2    1.21    0.19
  -9  -5  -2    1.22    0.14
  -9  -5  -2    1.06    0.16
  -9  -5  -2    1.18    0.16
   8   5   2    1.35    0.09
   8   5   2    1.57    0.18
  -8  -5  -2    1.61    0.15
  -8  -5  -2    1.31    0.15
  -8  -5  -2    1.33    0.12
   7   5   2    0.91    0.08
   7   5   2    0.94    0.16
  -7  -5  -2    0.64    0.11
  -7  -5  -2    0.82    0.10
  -7  -5  -2    0.80    0.11
   6   5   2    0.79    0.07
   6   5   2    0.79    0.13
  -6  -5  -2    0.81    0.11
  -6  -5  -2    0.79    0.09
  -6  -5  -2    0.78    0.12
   5   5   2   20.41    0.52
   5   5   2   20.73    0.64
  -5  -5  -2   19.86    0.61
  -5  -5  -2   21.33    0.52
  -5  -5  -2   20.55    0.54
  -5  -5  -2   20.45    0.60
   4   5   2   55.41    1.59
   4   5   2   54.94    1.35
  -4  -5  -2   56.11    1.36
  -4  -5  -2   54.02    1.57
  -4  -5  -2   56.01    1.40
  -4  -5  -2   58.56    1.54
  -4  -5  -2   54.23    1.50
   3   5   2   31.76    0.79
   3   5   2   32.50    0.93
  -3  -5  -2   32.23    0.79
  -3  -5  -2   32.75    0.90
  -3  -5  -2   31.95    0.82
  -3  -5  -2   30.90    0.88
  -3  -5  -2   31.38    0.92
  -3  -5  -2   34.15    0.93
   2   5   2    3.55    0.15
   2   5   2    3.34    0.10
  -2  -5  -2    3.27    0.15
  -2  -5  -2    3.55    0.14
  -2  -5  -2    3.32    0.11
  -2  -5  -2    3.54    0.12
  -2  -5  -2    3.24    0.14
  -2  -5  -2    3.28    0.11
   1   5   2    1.25    0.09
   1   5   2    1.13    0.05
   1   5   2    1.25    0.09
  -1  -5  -2    1.20    0.07
  -1  -5  -2    1.13    0.07
  -1  -5  -2    1.16    0.09
  -1  -5  -2    1.18    0.06
  -1  -5  -2    1.20    0.07
  -1  -5  -2    1.18    0.08
   0   5   2    3.49    0.14
   0   5   2    3.32    0.09
   0   5   2    3.39    0.13
   0  -5  -2    2.97    0.10
   0  -5  -2    3.40    0.13
   0  -5  -2    3.31    0.10
   0  -5  -2    3.44    0.10
   0  -5  -2    3.44    0.12
   0  -5  -2    3.38    0.11
  -1   5   2   32.54    0.88
  -1   5   2   31.41    0.92
  -1   5   2   30.55    0.75
   1  -5  -2   31.17    0.79
   1  -5  -2   29.93    0.74
  -2   5   2  137.14    3.70
  -2   5   2  134.80    3.87
  -2   5   2  128.04    3.22
   2  -5  -2  136.95    3.75
   2  -5  -2  129.46    3.31
  -3   5   2    1.08    0.06
  -3   5   2    1.12    0.08
  -3   5   2    1.08    0.08
   3  -5  -2    1.01    0.08
   3  -5  -2    1.12    0.06
  -4   5   2    6.13    0.21
  -4   5   2    5.82    0.17
  -4   5   2    5.81    0.21
   4  -5  -2    5.53    0.19
   4  -5  -2    6.24    0.19
  -5   5   2   13.79    0.43
  -5   5   2   13.43    0.42
  -5   5   2   13.46    0.36
   5  -5  -2   13.71    0.41
   5  -5  -2   12.93    0.38
   5  -5  -2   14.57    0.41
  -6   5   2   30.84    0.88
  -6   5   2   31.88    0.92
  -6   5   2   30.45    0.79
   6  -5  -2   32.01    0.90
   6  -5  -2   31.90    0.83
  -7   5   2    4.73    0.18
  -7   5   2    5.08    0.23
   7  -5  -2    4.51    0.20
   7  -5  -2    4.88    0.20
  -8   5   2   14.76    0.41
   8  -5  -2   14.51    0.44
  -9   5   2    0.05    0.11
   9  -5  -2    0.01    0.11
 -10   5   2    2.06    0.15
 -11   5   2    0.57    0.14
 -12   5   2    2.85    0.20
 -11  -6  -2    0.38    0.15
 -10  -6  -2    1.31    0.19
 -10  -6  -2    1.23    0.15
   9   6   2   -0.11    0.16
   9   6   2   -0.16    0.09
  -9  -6  -2    0.14    0.14
  -9  -6  -2    0.11    0.12
  -9  -6  -2   -0.09    0.13
   8   6   2    8.80    0.26
   8   6   2    8.65    0.38
  -8  -6  -2    8.98    0.35
  -8  -6  -2    8.94    0.34
  -8  -6  -2    9.00    0.29
   7   6   2   19.32    0.49
   7   6   2   19.03    0.63
  -7  -6  -2   19.15    0.58
  -7  -6  -2   18.88    0.60
  -7  -6  -2   18.84    0.52
   6   6   2    1.74    0.10
   6   6   2    2.04    0.18
  -6  -6  -2    1.95    0.15
  -6  -6  -2    1.88    0.13
  -6  -6  -2    1.99    0.15
   5   6   2    0.53    0.06
   5   6   2    0.69    0.12
  -5  -6  -2    0.67    0.11
  -5  -6  -2    0.66    0.08
  -5  -6  -2    0.54    0.08
   4   6   2   26.43    0.67
   4   6   2   26.59    0.80
  -4  -6  -2   28.27    0.66
  -4  -6  -2   26.38    0.78
  -4  -6  -2   26.24    0.76
  -4  -6  -2   26.97    0.70
  -4  -6  -2   27.74    0.67
   3   6   2    9.03    0.31
   3   6   2    8.95    0.24
  -3  -6  -2   10.24    0.31
  -3  -6  -2    8.57    0.29
  -3  -6  -2    9.45    0.32
  -3  -6  -2    8.98    0.26
  -3  -6  -2    8.91    0.29
  -3  -6  -2    9.00    0.26
   2   6   2    2.20    0.08
   2   6   2    2.38    0.13
  -2  -6  -2    2.28    0.09
  -2  -6  -2    2.26    0.09
  -2  -6  -2    2.34    0.12
  -2  -6  -2    2.05    0.10
  -2  -6  -2    2.33    0.12
  -2  -6  -2    2.21    0.13
   1   6   2   44.91    1.08
   1   6   2   46.77    1.27
   1   6   2   45.46    1.32
  -1  -6  -2   45.78    1.25
  -1  -6  -2   44.35    1.32
  -1  -6  -2   45.94    1.12
  -1  -6  -2   40.40    1.26
  -1  -6  -2   44.12    1.21
  -1  -6  -2   45.12    1.07
   0   6   2  111.16    3.04
   0   6   2  105.73    2.63
   0   6   2  110.21    3.17
   0  -6  -2  110.03    3.03
   0  -6  -2  110.17    2.71
   0  -6  -2  109.53    3.17
   0  -6  -2  109.39    2.88
   0  -6  -2  106.04    2.58
  -1   6   2    0.38    0.06
  -1   6   2    0.38    0.03
  -1   6   2    0.35    0.06
   1  -6  -2    0.37    0.03
   1  -6  -2    0.42    0.06
   1  -6  -2    0.45    0.04
  -2   6   2   32.19    0.80
  -2   6   2   33.66    0.94
  -2   6   2   33.09    0.98
   2  -6  -2   33.02    0.92
   2  -6  -2   32.28    0.84
  -3   6   2   11.21    0.29
  -3   6   2   12.01    0.36
   3  -6  -2   11.47    0.33
   3  -6  -2   10.85    0.33
   3  -6  -2   11.35    0.33
  -4   6   2    2.59    0.10
  -4   6   2    2.97    0.14
  -4   6   2    2.86    0.14
   4  -6  -2    2.84    0.15
   4  -6  -2    2.73    0.10
  -5   6   2   28.21    0.73
  -5   6   2   30.46    0.85
  -5   6   2   28.76    0.81
   5  -6  -2   28.12    0.77
   5  -6  -2   29.53    0.83
  -6   6   2    0.36    0.11
  -6   6   2    0.47    0.11
  -6   6   2    0.62    0.07
   6  -6  -2    0.39    0.10
   6  -6  -2    0.50    0.07
  -7   6   2   -0.05    0.08
   7  -6  -2    0.11    0.08
   7  -6  -2    0.19    0.11
  -8   6   2    4.53    0.19
   8  -6  -2    4.22    0.21
   8  -6  -2    4.21    0.19
  -9   6   2    8.36    0.28
   9  -6  -2    8.68    0.32
   9  -6  -2    8.67    0.31
 -10   6   2    1.89    0.15
  10  -6  -2    2.01    0.15
  10  -6  -2    1.77    0.18
 -11   6   2    0.38    0.15
 -12   6   2    1.71    0.19
 -11  -7  -2    1.65    0.18
 -11  -7  -2    2.08    0.23
 -10  -7  -2    0.70    0.16
 -10  -7  -2    0.99    0.20
   9   7   2    2.75    0.15
   9   7   2    3.41    0.25
  -9  -7  -2    3.03    0.20
  -9  -7  -2    3.18    0.23
   8   7   2    1.46    0.19
   8   7   2    1.40    0.10
  -8  -7  -2    1.08    0.14
  -8  -7  -2    1.43    0.16
  -8  -7  -2    1.46    0.12
   7   7   2    0.69    0.17
   7   7   2    0.68    0.08
  -7  -7  -2    0.48    0.10
  -7  -7  -2    0.56    0.12
  -7  -7  -2    0.49    0.12
   6   7   2    3.42    0.13
   6   7   2    3.44    0.24
  -6  -7  -2    3.46    0.20
  -6  -7  -2    3.38    0.18
  -6  -7  -2    3.33    0.16
   5   7   2    0.03    0.05
   5   7   2    0.03    0.12
  -5  -7  -2   -0.04    0.09
  -5  -7  -2    0.13    0.07
  -5  -7  -2   -0.09    0.08
   4   7   2    4.65    0.22
   4   7   2    4.29    0.13
  -4  -7  -2    4.56    0.15
  -4  -7  -2    4.27    0.18
  -4  -7  -2    4.29    0.19
  -4  -7  -2    4.49    0.21
  -4  -7  -2    4.25    0.16
   3   7   2    0.63    0.05
   3   7   2    0.62    0.10
  -3  -7  -2    0.73    0.10
  -3  -7  -2    0.74    0.06
  -3  -7  -2    0.69    0.07
  -3  -7  -2    0.51    0.09
  -3  -7  -2    0.47    0.07
  -3  -7  -2    0.88    0.10
   2   7   2    2.16    0.08
   2   7   2    2.22    0.13
  -2  -7  -2    2.30    0.14
  -2  -7  -2    2.41    0.10
  -2  -7  -2    2.17    0.10
  -2  -7  -2    2.12    0.10
  -2  -7  -2    2.23    0.12
  -2  -7  -2    2.01    0.13
   1   7   2    0.74    0.08
   1   7   2    0.65    0.04
   1   7   2    0.73    0.09
  -1  -7  -2    0.80    0.08
  -1  -7  -2    0.84    0.06
  -1  -7  -2    0.73    0.06
  -1  -7  -2    0.70    0.08
  -1  -7  -2    0.76    0.07
   0   7   2   13.00    0.42
   0   7   2   13.18    0.33
   0   7   2   13.62    0.41
   0  -7  -2   13.27    0.38
   0  -7  -2   13.31    0.41
   0  -7  -2   12.75    0.33
   0  -7  -2   13.37    0.35
   0  -7  -2   13.29    0.37
   0  -7  -2   11.79    0.37
  -1   7   2   16.78    0.49
  -1   7   2   15.74    0.40
  -1   7   2   16.23    0.50
   1  -7  -2   16.07    0.46
   1  -7  -2   16.44    0.46
   1  -7  -2   15.86    0.40
   1  -7  -2   16.10    0.43
  -2   7   2    2.97    0.09
  -2   7   2    2.76    0.14
   2  -7  -2    2.98    0.10
   2  -7  -2    2.96    0.09
   2  -7  -2    2.84    0.13
  -3   7   2    0.17    0.08
  -3   7   2    0.26    0.04
   3  -7  -2    0.20    0.07
   3  -7  -2    0.22    0.03
   3  -7  -2    0.22    0.03
  -4   7   2   -0.04    0.08
  -4   7   2    0.12    0.05
  -4   7   2    0.12    0.07
   4  -7  -2    0.10    0.08
   4  -7  -2    0.08    0.04
   4  -7  -2    0.11    0.04
  -5   7   2   -0.02    0.09
  -5   7   2    0.04    0.06
  -5   7   2    0.01    0.09
   5  -7  -2    0.07    0.10
   5  -7  -2    0.04    0.05
  -6   7   2    1.04    0.13
  -6   7   2    0.96    0.09
   6  -7  -2    1.07    0.08
   6  -7  -2    1.03    0.12
  -7   7   2    0.04    0.09
   7  -7  -2    0.20    0.08
   7  -7  -2    0.21    0.12
  -8   7   2    2.72    0.15
   8  -7  -2    2.58    0.17
   8  -7  -2    2.57    0.15
  -9   7   2    1.00    0.12
   9  -7  -2    0.97    0.11
   9  -7  -2    0.92    0.15
 -10   7   2    1.45    0.14
  10  -7  -2    1.15    0.16
 -11   7   2    3.02    0.20
  11  -7  -2    2.89    0.23
 -11  -8  -2    1.73    0.19
 -11  -8  -2    2.31    0.23
 -10  -8  -2    0.15    0.15
 -10  -8  -2    0.15    0.16
   9   8   2    0.17    0.10
   9   8   2    0.33    0.18
  -9  -8  -2    0.16    0.15
  -9  -8  -2    0.15    0.12
   8   8   2    0.84    0.20
   8   8   2    0.76    0.10
  -8  -8  -2    0.68    0.14
  -8  -8  -2    0.83    0.12
  -8  -8  -2    0.67    0.14
   7   8   2    2.54    0.13
   7   8   2    2.76    0.21
  -7  -8  -2    2.59    0.16
  -7  -8  -2    2.56    0.18
  -7  -8  -2    2.75    0.18
   6   8   2    5.88    0.19
   6   8   2    6.12    0.29
  -6  -8  -2    5.92    0.22
  -6  -8  -2    6.28    0.27
  -6  -8  -2    6.00    0.24
   5   8   2    3.36    0.22
   5   8   2    3.31    0.12
  -5  -8  -2    3.84    0.21
  -5  -8  -2    3.54    0.19
  -5  -8  -2    3.28    0.17
  -5  -8  -2    3.30    0.15
   4   8   2    5.05    0.23
   4   8   2    4.84    0.15
  -4  -8  -2    4.96    0.22
  -4  -8  -2    4.73    0.19
  -4  -8  -2    5.09    0.24
  -4  -8  -2    5.26    0.17
  -4  -8  -2    4.92    0.18
   3   8   2    0.39    0.05
   3   8   2    0.58    0.11
  -3  -8  -2    0.59    0.06
  -3  -8  -2    0.59    0.10
  -3  -8  -2    0.34    0.07
  -3  -8  -2    0.47    0.07
  -3  -8  -2    0.50    0.09
   2   8   2    3.22    0.10
   2   8   2    3.46    0.18
  -2  -8  -2    3.50    0.15
  -2  -8  -2    3.29    0.13
  -2  -8  -2    3.20    0.16
  -2  -8  -2    3.37    0.12
  -2  -8  -2    3.33    0.13
  -2  -8  -2    3.39    0.16
   1   8   2   98.06    2.40
   1   8   2  100.29    2.80
   1   8   2  101.62    2.90
  -1  -8  -2   98.85    2.48
  -1  -8  -2   98.99    2.65
  -1  -8  -2  101.85    2.90
  -1  -8  -2   97.67    2.36
  -1  -8  -2   98.70    2.76
   0   8   2   31.66    0.92
   0   8   2   31.17    0.95
   0   8   2   31.74    0.77
   0  -8  -2   31.82    0.88
   0  -8  -2   31.99    0.94
   0  -8  -2   30.65    0.76
   0  -8  -2   31.46    0.89
   0  -8  -2   31.53    0.81
  -1   8   2    0.37    0.09
  -1   8   2    0.32    0.04
  -1   8   2    0.49    0.08
   1  -8  -2    0.37    0.04
   1  -8  -2    0.33    0.07
   1  -8  -2    0.41    0.04
   1  -8  -2    0.45    0.05
  -2   8   2    7.48    0.26
  -2   8   2    6.93    0.19
   2  -8  -2    7.28    0.23
   2  -8  -2    7.19    0.20
  -3   8   2   36.88    1.05
  -3   8   2   36.06    0.89
   3  -8  -2   36.32    1.01
   3  -8  -2   35.94    0.94
  -4   8   2    3.46    0.12
  -4   8   2    3.66    0.17
   4  -8  -2    3.38    0.12
   4  -8  -2    3.35    0.18
  -5   8   2    0.17    0.10
  -5   8   2    0.40    0.07
   5  -8  -2    0.24    0.05
   5  -8  -2    0.30    0.11
  -6   8   2   21.54    0.57
   6  -8  -2   22.70    0.63
   6  -8  -2   21.30    0.61
  -7   8   2    1.04    0.10
   7  -8  -2    0.92    0.08
   7  -8  -2    0.80    0.12
  -8   8   2   12.11    0.36
   8  -8  -2   11.89    0.39
   8  -8  -2   12.59    0.38
  -9   8   2   -0.15    0.11
   9  -8  -2    0.01    0.15
 -10   8   2    0.96    0.13
  10  -8  -2    0.41    0.16
 -11   8   2    0.89    0.16
  11  -8  -2    0.51    0.17
 -10  -9  -2    1.05    0.21
 -10  -9  -2    0.48    0.16
   9   9   2    1.16    0.11
  -9  -9  -2    1.23    0.14
  -9  -9  -2    1.28    0.20
   8   9   2    3.40    0.25
   8   9   2    2.96    0.15
  -8  -9  -2    2.97    0.18
  -8  -9  -2    2.83    0.21
  -8  -9  -2    3.35    0.23
   7   9   2    0.58    0.08
   7   9   2    0.25    0.16
  -7  -9  -2    0.44    0.14
  -7  -9  -2    0.26    0.10
  -7  -9  -2    0.57    0.13
   6   9   2   47.26    1.36
   6   9   2   46.36    1.13
  -6  -9  -2   45.68    1.28
  -6  -9  -2   44.48    1.32
  -6  -9  -2   45.18    1.18
   5   9   2    0.03    0.06
   5   9   2   -0.05    0.13
  -5  -9  -2    0.26    0.11
  -5  -9  -2   -0.07    0.09
  -5  -9  -2    0.15    0.08
  -5  -9  -2   -0.01    0.12
   4   9   2    3.93    0.14
   4   9   2    4.28    0.23
  -4  -9  -2    4.38    0.21
  -4  -9  -2    4.01    0.17
  -4  -9  -2    3.99    0.17
  -4  -9  -2    4.34    0.21
   3   9   2   10.01    0.36
   3   9   2   10.05    0.27
  -3  -9  -2    9.64    0.29
  -3  -9  -2   10.10    0.28
  -3  -9  -2    9.80    0.34
  -3  -9  -2   10.44    0.36
  -3  -9  -2   10.10    0.32
   2   9   2    2.60    0.17
   2   9   2    2.47    0.09
  -2  -9  -2    2.43    0.11
  -2  -9  -2    2.55    0.15
  -2  -9  -2    2.61    0.14
  -2  -9  -2    2.38    0.12
  -2  -9  -2    2.50    0.13
   1   9   2    3.94    0.13
   1   9   2    3.95    0.21
  -1  -9  -2    4.13    0.15
  -1  -9  -2    4.24    0.15
  -1  -9  -2    4.12    0.14
  -1  -9  -2    4.40    0.19
  -1  -9  -2    4.18    0.17
   0   9   2    0.53    0.10
   0   9   2    0.51    0.11
   0   9   2    0.46    0.04
   0  -9  -2    0.55    0.06
   0  -9  -2    0.48    0.07
   0  -9  -2    0.46    0.05
   0  -9  -2    0.51    0.05
   0  -9  -2    0.51    0.07
  -1   9   2    0.43    0.04
  -1   9   2    0.43    0.11
   1  -9  -2    0.42    0.04
   1  -9  -2    0.45    0.04
   1  -9  -2    0.43    0.07
   1  -9  -2    0.39    0.06
  -2   9   2    5.94    0.17
  -2   9   2    5.94    0.24
   2  -9  -2    5.67    0.17
   2  -9  -2    6.29    0.22
  -3   9   2    5.20    0.16
   3  -9  -2    5.38    0.20
  -4   9   2    6.18    0.19
  -4   9   2    6.10    0.23
   4  -9  -2    6.42    0.24
  -5   9   2    7.11    0.21
  -5   9   2    7.30    0.28
   5  -9  -2    6.97    0.22
   5  -9  -2    7.72    0.28
  -6   9   2    6.68    0.22
   6  -9  -2    6.17    0.25
  -7   9   2    0.26    0.08
   7  -9  -2    0.24    0.14
  -8   9   2    7.01    0.25
   8  -9  -2    7.05    0.30
  -9   9   2    0.14    0.11
   9  -9  -2   -0.14    0.13
 -10   9   2    0.02    0.13
  10  -9  -2   -0.14    0.17
 -11   9   2    1.73    0.18
  11  -9  -2    1.57    0.22
 -10 -10  -2   -0.05    0.16
   9  10   2    6.78    0.24
  -9 -10  -2    6.00    0.27
  -9 -10  -2    7.12    0.35
   8  10   2    3.91    0.29
   8  10   2    3.55    0.17
  -8 -10  -2    4.15    0.27
  -8 -10  -2    3.84    0.22
   7  10   2    2.53    0.14
   7  10   2    2.83    0.24
  -7 -10  -2    2.49    0.19
  -7 -10  -2    2.47    0.17
  -7 -10  -2    2.62    0.21
   6  10   2    4.11    0.26
   6  10   2    3.89    0.16
  -6 -10  -2    4.19    0.25
  -6 -10  -2    3.83    0.21
  -6 -10  -2    4.11    0.18
   5  10   2    0.85    0.17
   5  10   2    0.54    0.07
  -5 -10  -2    0.60    0.10
  -5 -10  -2    0.54    0.10
  -5 -10  -2    0.53    0.12
   4  10   2    6.47    0.29
   4  10   2    5.86    0.19
  -4 -10  -2    6.30    0.27
  -4 -10  -2    6.35    0.23
  -4 -10  -2    6.25    0.23
   3  10   2   -0.01    0.05
   3  10   2    0.11    0.12
  -3 -10  -2   -0.06    0.07
  -3 -10  -2    0.16    0.09
  -3 -10  -2    0.11    0.07
  -3 -10  -2    0.00    0.09
   2  10   2    0.50    0.13
   2  10   2    0.32    0.05
  -2 -10  -2    0.24    0.07
  -2 -10  -2    0.45    0.07
  -2 -10  -2    0.36    0.09
  -2 -10  -2    0.29    0.10
   1  10   2    0.05    0.04
  -1 -10  -2    0.12    0.07
  -1 -10  -2    0.04    0.07
  -1 -10  -2   -0.01    0.06
  -1 -10  -2    0.08    0.07
   0  10   2   17.22    0.43
   0 -10  -2   17.10    0.46
   0 -10  -2   16.92    0.48
   0 -10  -2   16.14    0.43
  -1  10   2    0.56    0.05
   1 -10  -2    0.54    0.07
   1 -10  -2    0.55    0.04
   1 -10  -2    0.47    0.08
  -2  10   2    1.41    0.08
   2 -10  -2    1.31    0.11
   2 -10  -2    1.31    0.08
  -3  10   2    6.99    0.20
   3 -10  -2    7.17    0.25
  -4  10   2    2.62    0.12
  -4  10   2    2.32    0.17
   4 -10  -2    2.74    0.19
  -5  10   2    5.28    0.19
  -5  10   2    5.82    0.25
   5 -10  -2    5.69    0.24
  -6  10   2   23.66    0.61
   6 -10  -2   23.53    0.66
  -7  10   2    0.52    0.10
   7 -10  -2    0.66    0.15
  -8  10   2    6.69    0.25
   8 -10  -2    6.43    0.29
  -9  10   2    0.17    0.12
   9 -10  -2    0.21    0.16
 -10  10   2    2.58    0.17
  10 -10  -2    2.83    0.23
   9  11   2    0.00    0.10
  -9 -11  -2    0.36    0.20
  -9 -11  -2    0.12    0.14
   8  11   2    0.15    0.10
  -8 -11  -2    0.19    0.13
  -8 -11  -2    0.16    0.18
   7  11   2    1.45    0.11
  -7 -11  -2    1.59    0.18
  -7 -11  -2    1.67    0.15
  -7 -11  -2    1.42    0.14
   6  11   2    0.71    0.09
  -6 -11  -2    0.52    0.12
  -6 -11  -2    0.56    0.15
  -6 -11  -2    0.74    0.11
   5  11   2    0.47    0.07
  -5 -11  -2    0.43    0.11
  -5 -11  -2    0.75    0.14
  -5 -11  -2    0.52    0.11
   4  11   2    1.65    0.10
  -4 -11  -2    1.75    0.12
  -4 -11  -2    1.64    0.12
  -4 -11  -2    1.91    0.15
   3  11   2   64.95    1.58
  -3 -11  -2   65.09    1.65
  -3 -11  -2   64.98    1.78
  -3 -11  -2   64.65    1.56
  -3 -11  -2   64.92    1.83
   2  11   2   -0.02    0.06
  -2 -11  -2    0.16    0.12
  -2 -11  -2    0.15    0.08
  -2 -11  -2    0.03    0.08
  -2 -11  -2    0.16    0.07
   1  11   2    5.15    0.16
  -1 -11  -2    5.39    0.18
  -1 -11  -2    5.22    0.19
  -1 -11  -2    5.41    0.18
   0  11   2    4.42    0.14
   0 -11  -2    4.61    0.17
   0 -11  -2    4.79    0.15
   0 -11  -2    4.67    0.18
  -1  11   2   48.00    1.19
   1 -11  -2   48.03    1.17
   1 -11  -2   49.97    1.25
  -2  11   2    3.93    0.13
   2 -11  -2    3.92    0.14
   2 -11  -2    3.98    0.20
  -3  11   2   10.78    0.29
   3 -11  -2   10.79    0.35
  -4  11   2    0.37    0.12
  -4  11   2    0.33    0.07
   4 -11  -2    0.00    0.12
  -5  11   2   36.17    1.00
  -5  11   2   34.75    0.88
   5 -11  -2   34.43    0.94
  -6  11   2    0.09    0.08
   6 -11  -2   -0.05    0.14
  -7  11   2    0.38    0.10
   7 -11  -2    0.56    0.15
  -8  11   2    1.90    0.13
   8 -11  -2    1.95    0.20
  -9  11   2    0.65    0.12
   9 -11  -2    0.71    0.17
 -10  11   2    1.61    0.16
  10 -11  -2    1.68    0.20
   9  12   2    5.99    0.22
  -9 -12  -2    5.44    0.27
   8  12   2    5.78    0.22
  -8 -12  -2    5.39    0.25
  -8 -12  -2    6.05    0.32
   7  12   2    0.22    0.09
  -7 -12  -2    0.24    0.12
  -7 -12  -2    0.44    0.18
   6  12   2    1.51    0.10
  -6 -12  -2    1.65    0.14
  -6 -12  -2    1.56    0.18
  -6 -12  -2    1.85    0.15
   5  12   2    0.02    0.07
  -5 -12  -2    0.02    0.10
  -5 -12  -2    0.09    0.10
  -5 -12  -2    0.08    0.13
   4  12   2    1.84    0.11
  -4 -12  -2    2.03    0.17
  -4 -12  -2    1.80    0.14
  -4 -12  -2    1.91    0.13
   3  12   2    0.38    0.07
  -3 -12  -2    0.41    0.10
  -3 -12  -2    0.23    0.11
  -3 -12  -2    0.29    0.09
   2  12   2    6.42    0.20
  -2 -12  -2    6.63    0.22
  -2 -12  -2    6.49    0.24
  -2 -12  -2    6.56    0.21
   1  12   2    1.38    0.08
  -1 -12  -2    1.55    0.10
  -1 -12  -2    1.57    0.13
  -1 -12  -2    1.37    0.09
   0  12   2   10.36    0.28
   0 -12  -2   10.53    0.33
   0 -12  -2   10.10    0.29
  -1  12   2    0.02    0.05
   1 -12  -2   -0.11    0.07
   1 -12  -2   -0.02    0.10
  -2  12   2    2.95    0.12
   2 -12  -2    2.97    0.14
   2 -12  -2    2.75    0.17
  -3  12   2    1.15    0.08
   3 -12  -2    1.09    0.13
  -4  12   2    2.19    0.12
  -4  12   2    2.17    0.17
   4 -12  -2    2.07    0.16
  -5  12   2    0.65    0.09
   5 -12  -2    0.41    0.13
  -6  12   2    0.41    0.09
   6 -12  -2    0.32    0.14
  -7  12   2    0.98    0.11
   7 -12  -2    1.21    0.16
  -8  12   2    0.04    0.11
   8 -12  -2    0.03    0.17
  -9  12   2    0.00    0.13
   9 -12  -2   -0.11    0.16
   8  13   2    0.05    0.11
  -8 -13  -2    0.14    0.16
   7  13   2    0.16    0.10
  -7 -13  -2    0.27    0.17
  -7 -13  -2    0.09    0.13
   6  13   2    2.58    0.15
  -6 -13  -2    2.32    0.17
  -6 -13  -2    2.31    0.22
  -6 -13  -2    2.31    0.16
   5  13   2    4.64    0.17
  -5 -13  -2    4.79    0.21
  -5 -13  -2    4.81    0.27
  -5 -13  -2    4.68    0.22
   4  13   2    4.68    0.17
  -4 -13  -2    4.63    0.22
  -4 -13  -2    4.50    0.26
  -4 -13  -2    5.06    0.20
   3  13   2    1.94    0.12
  -3 -13  -2    2.04    0.13
  -3 -13  -2    1.94    0.14
   2  13   2    1.25    0.09
  -2 -13  -2    1.39    0.10
  -2 -13  -2    1.29    0.12
  -2 -13  -2    1.26    0.10
   1  13   2    4.58    0.16
  -1 -13  -2    4.56    0.18
  -1 -13  -2    4.75    0.20
   0  13   2    0.77    0.07
   0 -13  -2    0.65    0.11
   0 -13  -2    0.43    0.09
  -1  13   2    0.81    0.07
   1 -13  -2    0.62    0.09
   1 -13  -2    0.95    0.12
  -2  13   2    2.78    0.12
   2 -13  -2    2.87    0.18
   2 -13  -2    2.62    0.13
  -3  13   2   12.96    0.35
   3 -13  -2   13.37    0.42
  -4  13   2    1.22    0.09
  -4  13   2    1.18    0.15
   4 -13  -2    1.05    0.15
  -5  13   2    3.02    0.15
   5 -13  -2    3.36    0.23
  -6  13   2    4.05    0.18
   6 -13  -2    3.80    0.23
  -7  13   2    0.78    0.12
   7 -13  -2    0.74    0.16
  -8  13   2    9.29    0.31
   8 -13  -2    9.35    0.37
  -9  13   2    0.17    0.14
   9 -13  -2    0.21    0.20
   8  14   2    1.17    0.12
  -8 -14  -2    1.44    0.18
   7  14   2    0.69    0.12
  -7 -14  -2    0.77    0.16
   6  14   2    0.12    0.10
  -6 -14  -2    0.47    0.18
  -6 -14  -2    0.44    0.14
   5  14   2    5.32    0.20
  -5 -14  -2    5.56    0.23
  -5 -14  -2    5.13    0.23
  -5 -14  -2    5.07    0.29
   4  14   2    0.41    0.09
  -4 -14  -2    0.36    0.11
  -4 -14  -2    0.29    0.10
   3  14   2    0.38    0.07
  -3 -14  -2    0.16    0.12
   2  14   2    7.38    0.22
  -2 -14  -2    6.96    0.26
   1  14   2   23.44    0.61
  -1 -14  -2   24.50    0.61
  -1 -14  -2   23.59    0.65
   0  14   2    0.03    0.07
   0 -14  -2    0.17    0.12
   0 -14  -2    0.14    0.09
  -1  14   2    0.18    0.07
   1 -14  -2    0.09    0.08
   1 -14  -2    0.14    0.13
  -2  14   2    0.03    0.06
   2 -14  -2   -0.10    0.08
   2 -14  -2   -0.03    0.13
  -3  14   2   13.87    0.38
   3 -14  -2   14.64    0.45
  -4  14   2    1.03    0.10
  -4  14   2    0.92    0.17
   4 -14  -2    1.21    0.15
  -5  14   2    0.15    0.09
   5 -14  -2   -0.04    0.15
  -6  14   2    0.06    0.10
   6 -14  -2    0.01    0.16
  -7  14   2    2.88    0.18
   7 -14  -2    2.94    0.22
  -8  14   2    0.80    0.14
   8 -14  -2    1.12    0.19
   7  15   2    0.35    0.12
  -7 -15  -2    0.34    0.15
   6  15   2    1.24    0.12
  -6 -15  -2    1.05    0.16
   5  15   2    0.06    0.10
  -5 -15  -2    0.13    0.13
   4  15   2    0.72    0.09
  -4 -15  -2    0.58    0.14
   3  15   2    0.54    0.09
  -3 -15  -2    0.72    0.13
   2  15   2    1.99    0.13
  -2 -15  -2    1.58    0.14
   1  15   2    0.66    0.09
  -1 -15  -2    0.62    0.11
  -1 -15  -2    0.67    0.14
   0  15   2    1.19    0.09
   0 -15  -2    0.98    0.15
   0 -15  -2    1.36    0.11
  -1  15   2    1.33    0.10
   1 -15  -2    1.27    0.14
   1 -15  -2    1.44    0.11
  -2  15   2    2.89    0.14
   2 -15  -2    2.65    0.18
   2 -15  -2    2.63    0.15
  -3  15   2    1.49    0.10
   3 -15  -2    1.36    0.18
  -4  15   2    0.58    0.09
   4 -15  -2    0.80    0.16
  -5  15   2    1.71    0.12
   5 -15  -2    1.52    0.18
  -6  15   2    0.09    0.10
   6 -15  -2   -0.01    0.17
  -7  15   2    1.39    0.14
   7 -15  -2    1.30    0.19
   6  16   2    0.07    0.11
  -6 -16  -2    0.29    0.15
   5  16   2   -0.05    0.10
  -5 -16  -2    0.23    0.14
   4  16   2    1.29    0.11
  -4 -16  -2    1.28    0.15
   3  16   2    3.60    0.17
  -3 -16  -2    3.60    0.22
   2  16   2    2.50    0.14
  -2 -16  -2    2.33    0.18
   1  16   2    5.96    0.20
  -1 -16  -2    5.91    0.27
   0  16   2    0.18    0.08
   0 -16  -2    0.46    0.11
   0 -16  -2    0.39    0.13
  -1  16   2    0.04    0.08
   1 -16  -2   -0.13    0.10
   1 -16  -2   -0.03    0.15
  -2  16   2    1.21    0.10
   2 -16  -2    1.29    0.11
   2 -16  -2    1.19    0.16
  -3  16   2    1.46    0.11
   3 -16  -2    1.90    0.20
  -4  16   2    0.10    0.09
   4 -16  -2   -0.12    0.17
  -5  16   2    7.62    0.27
   5 -16  -2    7.94    0.33
  -6  16   2    3.36    0.19
   6 -16  -2    3.26    0.23
  -5 -17  -2    1.89    0.20
   4  17   2    0.73    0.11
  -4 -17  -2    0.55    0.17
   3  17   2    7.95    0.26
  -3 -17  -2    7.83    0.32
   2  17   2    0.03    0.09
  -2 -17  -2    0.27    0.14
   1  17   2    0.02    0.08
  -1 -17  -2    0.00    0.15
   0  17   2    2.83    0.15
   0 -17  -2    2.87    0.21
  -1  17   2    1.55    0.11
   1 -17  -2    1.59    0.18
   1 -17  -2    1.41    0.13
  -2  17   2    1.07    0.11
   2 -17  -2    1.09    0.17
   2 -17  -2    1.06    0.11
  -3  17   2    0.20    0.10
   3 -17  -2    0.18    0.16
  -4  17   2    0.05    0.10
   4 -17  -2    0.01    0.18
  -5  17   2    6.54    0.25
   5 -17  -2    7.01    0.34
   3  18   2   -0.02    0.10
  -3 -18  -2    0.28    0.16
   2  18   2    0.27    0.11
  -2 -18  -2    0.23    0.17
   1  18   2    1.52    0.12
  -1 -18  -2    1.64    0.19
   0  18   2    3.13    0.16
   0 -18  -2    2.68    0.21
  -1  18   2    0.07    0.10
   1 -18  -2    0.16    0.16
   1 -18  -2    0.17    0.11
  -2  18   2    0.45    0.11
   2 -18  -2    0.07    0.18
  -3  18   2   -0.04    0.11
   3 -18  -2   -0.10    0.19
   3 -18   3    0.55    0.18
   2 -18   3    3.59    0.24
  -2  18  -3    4.09    0.20
   1 -18   3    7.01    0.32
  -1  18  -3    7.39    0.25
   0 -18   3    0.49    0.18
   0  18  -3    0.00    0.10
  -1 -18   3    1.72    0.18
   1  18  -3    1.82    0.14
  -2 -18   3    0.50    0.17
   2  18  -3    0.72    0.12
  -3 -18   3    5.27    0.27
   3  18  -3    6.06    0.23
   4 -17   3    0.24    0.18
  -4  17  -3    0.17    0.19
  -4  17  -3    0.00    0.12
   3 -17   3    0.49    0.16
  -3  17  -3   -0.01    0.11
  -3  17  -3   -0.02    0.20
   2 -17   3    0.04    0.17
  -2  17  -3    0.12    0.11
   1 -17   3    0.71    0.16
  -1  17  -3    0.52    0.11
   0 -17   3    2.88    0.21
   0  17  -3    2.44    0.15
  -1 -17   3    0.08    0.13
   1  17  -3    0.16    0.09
  -2 -17   3    1.01    0.17
   2  17  -3    0.98    0.12
  -3 -17   3    0.39    0.14
   3  17  -3    0.18    0.11
  -4 -17   3    0.92    0.16
   4  17  -3    0.93    0.12
  -5 -17   3    0.17    0.15
   5  17  -3    0.19    0.11
   6 -16   3    0.92    0.19
  -6  16  -3    0.77    0.13
   5 -16   3    0.11    0.18
  -5  16  -3    0.08    0.11
   4 -16   3    6.42    0.29
  -4  16  -3    5.80    0.24
  -4  16  -3    6.45    0.35
   3 -16   3    0.04    0.14
  -3  16  -3    0.01    0.18
  -3  16  -3    0.18    0.10
   2 -16   3    2.87    0.21
  -2  16  -3    2.61    0.15
   1 -16   3    1.10    0.13
   1 -16   3    1.23    0.17
  -1  16  -3    1.10    0.10
   0 -16   3    0.39    0.12
   0 -16   3    0.46    0.14
   0  16  -3    0.35    0.09
  -1 -16   3    0.14    0.11
  -1 -16   3    0.01    0.14
   1  16  -3    0.04    0.09
  -2 -16   3    0.02    0.14
   2  16  -3    0.01    0.09
  -3 -16   3    0.21    0.14
   3  16  -3   -0.05    0.09
  -4 -16   3   -0.15    0.12
   4  16  -3   -0.07    0.09
  -5 -16   3    1.11    0.15
   5  16  -3    0.94    0.11
  -6 -16   3    3.04    0.21
   6  16  -3    3.03    0.18
   7 -15   3    0.36    0.18
  -7  15  -3    0.30    0.13
   6 -15   3    1.17    0.20
  -6  15  -3    0.97    0.13
   5 -15   3    0.57    0.16
  -5  15  -3    0.15    0.19
  -5  15  -3    0.43    0.12
   4 -15   3    4.07    0.26
  -4  15  -3    3.93    0.19
  -4  15  -3    3.92    0.27
   3 -15   3    4.57    0.20
   3 -15   3    4.19    0.24
  -3  15  -3    4.53    0.27
  -3  15  -3    4.58    0.19
   2 -15   3    3.22    0.18
   2 -15   3    3.13    0.20
  -2  15  -3    3.19    0.16
   1 -15   3    3.18    0.22
   1 -15   3    3.27    0.18
  -1  15  -3    3.04    0.15
   0 -15   3   33.35    0.96
   0 -15   3   32.14    0.88
   0  15  -3   32.75    0.83
  -1 -15   3    4.03    0.20
  -1 -15   3    3.77    0.21
   1  15  -3    3.88    0.16
  -2 -15   3    2.43    0.17
  -2 -15   3    2.43    0.18
   2  15  -3    2.25    0.14
  -3 -15   3    1.26    0.14
  -3 -15   3    1.42    0.14
   3  15  -3    1.13    0.11
  -4 -15   3    0.58    0.13
   4  15  -3    0.69    0.10
  -5 -15   3    3.63    0.21
   5  15  -3    3.31    0.17
  -6 -15   3    6.20    0.26
   6  15  -3    5.78    0.23
  -7 -15   3    1.06    0.16
   7 -14   3    0.24    0.18
  -7  14  -3    0.51    0.13
   6 -14   3    0.47    0.17
  -6  14  -3    0.43    0.11
   5 -14   3    1.01    0.13
   5 -14   3    0.78    0.17
  -5  14  -3    0.83    0.11
  -5  14  -3    0.98    0.20
   4 -14   3    0.29    0.11
   4 -14   3    0.29    0.15
  -4  14  -3    0.45    0.15
  -4  14  -3    0.35    0.09
   3 -14   3    7.26    0.30
   3 -14   3    6.93    0.27
  -3  14  -3    6.81    0.23
  -3  14  -3    7.77    0.33
   2 -14   3    0.71    0.13
   2 -14   3    0.51    0.11
  -2  14  -3    0.48    0.09
   1 -14   3    0.03    0.11
   1 -14   3    0.22    0.10
  -1  14  -3    0.04    0.07
   0 -14   3    0.43    0.11
   0 -14   3    0.53    0.13
   0  14  -3    0.42    0.08
  -1 -14   3    0.04    0.10
  -1 -14   3    0.02    0.10
   1  14  -3    0.00    0.07
  -2 -14   3    1.80    0.15
  -2 -14   3    1.76    0.14
   2  14  -3    1.69    0.11
  -3 -14   3    4.99    0.23
  -3 -14   3    4.63    0.21
   3  14  -3    4.69    0.18
  -4 -14   3    4.82    0.23
  -4 -14   3    4.94    0.22
   4  14  -3    5.05    0.18
  -5 -14   3    0.82    0.13
   5  14  -3    1.12    0.11
   5  14  -3    0.91    0.21
  -6 -14   3    0.07    0.12
   6  14  -3    0.24    0.20
   6  14  -3    0.06    0.09
  -7 -14   3    2.21    0.17
   7  14  -3    2.11    0.13
  -8 -14   3    1.24    0.17
   8 -13   3    2.58    0.24
  -8  13  -3    2.81    0.18
   7 -13   3    2.25    0.20
  -7  13  -3    2.12    0.16
   6 -13   3    0.05    0.11
   6 -13   3    0.16    0.15
  -6  13  -3    0.00    0.09
  -6  13  -3    0.07    0.18
   5 -13   3    3.06    0.18
   5 -13   3    2.91    0.21
  -5  13  -3    3.27    0.22
  -5  13  -3    3.29    0.17
   4 -13   3    2.04    0.17
   4 -13   3    2.22    0.16
  -4  13  -3    2.31    0.20
  -4  13  -3    2.51    0.14
   3 -13   3    0.08    0.10
   3 -13   3    0.19    0.14
  -3  13  -3    0.23    0.14
  -3  13  -3    0.12    0.08
   2 -13   3   21.03    0.63
   2 -13   3   21.05    0.60
  -2  13  -3   20.68    0.54
   1 -13   3    3.03    0.17
   1 -13   3    2.92    0.18
  -1  13  -3    3.07    0.14
   0 -13   3   17.03    0.50
   0 -13   3   17.65    0.53
   0  13  -3   17.53    0.45
  -1 -13   3    0.01    0.11
  -1 -13   3   -0.04    0.10
   1  13  -3   -0.07    0.06
  -2 -13   3    2.04    0.14
  -2 -13   3    1.94    0.14
   2  13  -3    1.75    0.22
   2  13  -3    1.81    0.12
  -3 -13   3    6.12    0.25
  -3 -13   3    6.43    0.24
   3  13  -3    6.51    0.35
   3  13  -3    6.52    0.20
  -4 -13   3    2.47    0.16
  -4 -13   3    2.54    0.18
   4  13  -3    2.47    0.13
   4  13  -3    2.63    0.23
  -5 -13   3    4.65    0.21
  -5 -13   3    4.81    0.24
   5  13  -3    5.13    0.31
   5  13  -3    4.71    0.18
  -6 -13   3    1.02    0.13
   6  13  -3    1.14    0.22
   6  13  -3    0.94    0.10
  -7 -13   3    2.46    0.17
   7  13  -3    2.73    0.16
  -8 -13   3    1.59    0.16
  -9 -13   3    0.19    0.16
   9 -12   3    3.37    0.24
  -9  12  -3    3.48    0.21
   8 -12   3    0.12    0.16
  -8  12  -3    0.48    0.14
   7 -12   3    3.83    0.24
  -7  12  -3    4.41    0.21
   6 -12   3    0.72    0.12
   6 -12   3    0.86    0.15
  -6  12  -3    0.78    0.18
  -6  12  -3    0.76    0.11
   5 -12   3    5.67    0.24
   5 -12   3    5.58    0.26
  -5  12  -3    5.91    0.21
  -5  12  -3    5.93    0.29
   4 -12   3    0.18    0.13
   4 -12   3    0.50    0.11
  -4  12  -3    0.48    0.14
  -4  12  -3    0.51    0.08
   3 -12   3    9.71    0.33
   3 -12   3   10.06    0.34
  -3  12  -3    9.83    0.36
  -3  12  -3    9.89    0.28
   2 -12   3   25.65    0.76
   2 -12   3   25.99    0.71
  -2  12  -3   26.13    0.66
   1 -12   3    8.00    0.28
   1 -12   3    7.82    0.27
  -1  12  -3    7.97    0.36
  -1  12  -3    7.83    0.23
   0 -12   3    2.54    0.15
   0 -12   3    2.77    0.16
   0  12  -3    2.56    0.12
   0  12  -3    2.61    0.22
  -1 -12   3    6.97    0.24
  -1 -12   3    6.68    0.25
   1  12  -3    6.86    0.34
   1  12  -3    6.96    0.21
  -2 -12   3    8.00    0.27
  -2 -12   3    8.04    0.29
   2  12  -3    8.71    0.38
   2  12  -3    8.39    0.24
  -3 -12   3    1.17    0.11
  -3 -12   3    1.07    0.12
   3  12  -3    0.90    0.08
   3  12  -3    1.06    0.18
  -4 -12   3   20.79    0.64
  -4 -12   3   20.72    0.57
   4  12  -3   21.05    0.54
   4  12  -3   20.53    0.69
  -5 -12   3    8.02    0.27
  -5 -12   3    8.06    0.31
   5  12  -3    8.15    0.37
   5  12  -3    7.71    0.24
  -6 -12   3    2.03    0.15
  -6 -12   3    1.75    0.16
   6  12  -3    1.84    0.12
   6  12  -3    2.10    0.23
  -7 -12   3    0.22    0.13
   7  12  -3    0.13    0.20
   7  12  -3    0.32    0.10
  -8 -12   3    0.73    0.13
  -8 -12   3    0.87    0.17
  -9 -12   3    5.96    0.32
  -9 -12   3    5.75    0.26
   9 -11   3   -0.01    0.18
  -9  11  -3    0.35    0.14
   8 -11   3    8.35    0.35
  -8  11  -3    8.69    0.30
   7 -11   3   -0.19    0.12
   7 -11   3    0.19    0.14
  -7  11  -3    0.21    0.11
   6 -11   3    0.42    0.12
   6 -11   3    0.48    0.15
  -6  11  -3    0.52    0.16
  -6  11  -3    0.46    0.10
   5 -11   3    0.84    0.12
   5 -11   3    0.89    0.14
  -5  11  -3    0.94    0.09
  -5  11  -3    0.85    0.16
   4 -11   3    1.33    0.12
   4 -11   3    1.62    0.14
  -4  11  -3    1.40    0.15
  -4  11  -3    1.53    0.10
   3 -11   3    0.16    0.11
   3 -11   3    0.16    0.09
  -3  11  -3    0.32    0.16
  -3  11  -3    0.24    0.07
  -3  11  -3    0.18    0.11
   2 -11   3    8.26    0.28
   2 -11   3    7.73    0.28
  -2  11  -3    8.58    0.35
  -2  11  -3    8.14    0.24
   1 -11   3   -0.02    0.08
   1 -11   3    0.11    0.09
  -1  11  -3    0.04    0.14
  -1  11  -3    0.08    0.06
   0 -11   3    5.88    0.22
   0 -11   3    5.68    0.22
   0  11  -3    5.69    0.30
   0  11  -3    5.81    0.18
  -1 -11   3    1.73    0.13
  -1 -11   3    1.68    0.12
   1  11  -3    1.69    0.10
   1  11  -3    1.88    0.19
  -2 -11   3    3.41    0.17
  -2 -11   3    3.71    0.17
   2  11  -3    3.14    0.23
   2  11  -3    3.37    0.13
  -3 -11   3    4.03    0.19
  -3 -11   3    4.07    0.17
   3  11  -3    3.91    0.14
   3  11  -3    3.63    0.24
  -4 -11   3    2.66    0.17
  -4 -11   3    2.58    0.15
   4  11  -3    2.60    0.12
   4  11  -3    2.41    0.21
  -5 -11   3    3.34    0.20
  -5 -11   3    3.81    0.18
   5  11  -3    3.45    0.14
   5  11  -3    3.39    0.25
  -6 -11   3    2.79    0.20
  -6 -11   3    3.05    0.17
  -6 -11   3    2.93    0.21
   6  11  -3    3.12    0.14
   6  11  -3    3.39    0.25
  -7 -11   3    1.83    0.17
  -7 -11   3    2.12    0.18
  -7 -11   3    1.67    0.14
   7  11  -3    2.14    0.24
   7  11  -3    1.85    0.12
  -8 -11   3    0.55    0.12
  -8 -11   3    0.37    0.17
  -9 -11   3   -0.08    0.14
  -9 -11   3    0.01    0.16
 -10 -11   3    2.59    0.19
 -10 -11   3    2.80    0.23
  10 -10   3    0.13    0.19
 -10  10  -3    0.28    0.14
   9 -10   3    0.02    0.16
  -9  10  -3    0.08    0.12
   8 -10   3    0.31    0.15
  -8  10  -3    0.32    0.11
   7 -10   3    1.57    0.16
   7 -10   3    1.41    0.15
  -7  10  -3    1.52    0.21
  -7  10  -3    1.61    0.13
   6 -10   3    2.23    0.16
   6 -10   3    2.31    0.18
  -6  10  -3    2.01    0.14
  -6  10  -3    2.24    0.19
   5 -10   3   19.78    0.61
   5 -10   3   19.66    0.57
  -5  10  -3   19.74    0.66
  -5  10  -3   20.66    0.53
  -5  10  -3   20.33    0.63
   4 -10   3    1.56    0.14
   4 -10   3    1.39    0.12
  -4  10  -3    1.31    0.16
  -4  10  -3    1.46    0.09
  -4  10  -3    1.48    0.15
   3 -10   3    0.49    0.12
   3 -10   3    0.49    0.09
  -3  10  -3    0.45    0.14
  -3  10  -3    0.55    0.07
  -3  10  -3    0.44    0.11
   2 -10   3   38.92    1.12
   2 -10   3   39.78    1.02
  -2  10  -3   38.53    1.16
  -2  10  -3   38.83    0.96
   1 -10   3    2.09    0.13
   1 -10   3    1.81    0.12
  -1  10  -3    2.18    0.10
  -1  10  -3    2.20    0.18
   0 -10   3    4.23    0.17
   0 -10   3    4.11    0.17
   0  10  -3    4.36    0.23
   0  10  -3    3.95    0.14
  -1 -10   3    3.43    0.16
  -1 -10   3    3.61    0.15
   1  10  -3    3.57    0.22
   1  10  -3    3.74    0.12
  -2 -10   3   15.55    0.43
  -2 -10   3   15.61    0.48
   2  10  -3   16.00    0.40
   2  10  -3   15.16    0.52
  -3 -10   3    0.14    0.08
  -3 -10   3    0.21    0.09
   3  10  -3    0.30    0.14
   3  10  -3    0.26    0.06
  -4 -10   3   20.96    0.65
  -4 -10   3   21.59    0.58
   4  10  -3   20.95    0.69
   4  10  -3   21.77    0.54
  -5 -10   3   16.05    0.51
  -5 -10   3   16.45    0.45
  -5 -10   3   15.77    0.51
   5  10  -3   16.34    0.42
   5  10  -3   15.33    0.55
  -6 -10   3    6.87    0.24
  -6 -10   3    7.29    0.30
  -6 -10   3    6.96    0.29
   6  10  -3    6.94    0.33
   6  10  -3    7.26    0.22
  -7 -10   3    0.27    0.12
  -7 -10   3    0.21    0.11
  -7 -10   3    0.38    0.14
   7  10  -3    0.12    0.18
   7  10  -3    0.39    0.09
  -8 -10   3   -0.20    0.11
  -8 -10   3   -0.18    0.14
   8  10  -3    0.32    0.18
  -9 -10   3    1.59    0.16
  -9 -10   3    1.37    0.19
 -10 -10   3    1.80    0.20
 -10 -10   3    1.43    0.17
  10  -9   3    1.17    0.19
 -10   9  -3    1.53    0.16
   9  -9   3    2.60    0.20
  -9   9  -3    2.85    0.18
   8  -9   3    1.70    0.16
   8  -9   3    1.57    0.17
  -8   9  -3    1.30    0.14
   7  -9   3    6.74    0.28
   7  -9   3    6.87    0.28
  -7   9  -3    6.82    0.34
  -7   9  -3    6.94    0.24
   6  -9   3    1.43    0.16
   6  -9   3    1.48    0.13
  -6   9  -3    1.54    0.17
  -6   9  -3    1.77    0.17
  -6   9  -3    1.47    0.11
   5  -9   3   25.48    0.69
   5  -9   3   24.47    0.74
  -5   9  -3   23.33    0.77
  -5   9  -3   24.26    0.63
  -5   9  -3   25.29    0.74
   4  -9   3    2.28    0.14
   4  -9   3    2.34    0.15
  -4   9  -3    2.38    0.12
  -4   9  -3    2.16    0.18
  -4   9  -3    2.33    0.17
   3  -9   3   20.75    0.57
   3  -9   3   20.55    0.62
  -3   9  -3   21.41    0.53
  -3   9  -3   21.11    0.62
  -3   9  -3   20.43    0.66
   2  -9   3    3.51    0.16
   2  -9   3    3.67    0.16
   2  -9   3    3.86    0.16
  -2   9  -3    3.50    0.20
  -2   9  -3    3.51    0.12
   1  -9   3    1.94    0.12
   1  -9   3    2.09    0.12
   1  -9   3    2.11    0.12
  -1   9  -3    2.00    0.09
  -1   9  -3    2.21    0.16
   0  -9   3    8.51    0.29
   0  -9   3    8.58    0.26
   0  -9   3    8.97    0.24
   0   9  -3    8.66    0.33
   0   9  -3    8.43    0.23
  -1  -9   3   14.31    0.37
  -1  -9   3   14.41    0.37
  -1  -9   3   13.52    0.43
  -1  -9   3   13.85    0.38
   1   9  -3   13.77    0.36
   1   9  -3   13.04    0.46
  -2  -9   3    2.66    0.14
  -2  -9   3    2.56    0.11
  -2  -9   3    2.56    0.13
   2   9  -3    2.57    0.10
   2   9  -3    2.93    0.18
  -3  -9   3    8.28    0.28
  -3  -9   3    8.53    0.25
  -3  -9   3    8.30    0.24
   3   9  -3    8.36    0.23
   3   9  -3    8.32    0.33
  -4  -9   3    2.48    0.15
  -4  -9   3    2.78    0.13
   4   9  -3    2.88    0.21
   4   9  -3    2.78    0.11
  -5  -9   3    0.11    0.10
  -5  -9   3    0.19    0.08
  -5  -9   3    0.16    0.11
   5   9  -3    0.28    0.07
   5   9  -3    0.34    0.15
  -6  -9   3    6.05    0.25
  -6  -9   3    5.94    0.26
  -6  -9   3    6.08    0.22
   6   9  -3    6.17    0.31
   6   9  -3    6.10    0.19
  -7  -9   3   35.54    1.01
  -7  -9   3   34.10    1.04
  -7  -9   3   35.91    0.93
   7   9  -3   35.49    1.09
   7   9  -3   35.66    0.88
  -8  -9   3    0.88    0.13
  -8  -9   3    0.95    0.14
  -8  -9   3    1.21    0.16
   8   9  -3    1.01    0.19
  -9  -9   3    1.25    0.15
  -9  -9   3    1.17    0.17
 -10  -9   3    0.15    0.15
 -10  -9   3    0.24    0.15
 -11  -9   3    1.67    0.19
  11  -8   3    1.36    0.22
  10  -8   3    2.75    0.21
 -10   8  -3    2.67    0.18
   9  -8   3    0.07    0.15
  -9   8  -3    0.44    0.13
   8  -8   3    1.73    0.17
   8  -8   3    1.87    0.16
  -8   8  -3    1.88    0.14
   7  -8   3    3.38    0.20
   7  -8   3    3.18    0.20
  -7   8  -3    3.51    0.18
  -7   8  -3    3.62    0.26
  -7   8  -3    3.45    0.23
   6  -8   3    6.08    0.25
   6  -8   3    6.14    0.26
  -6   8  -3    6.83    0.31
  -6   8  -3    6.33    0.22
  -6   8  -3    6.36    0.30
   5  -8   3    8.37    0.31
   5  -8   3    8.44    0.30
  -5   8  -3    9.09    0.33
  -5   8  -3    9.03    0.26
  -5   8  -3    8.69    0.35
   4  -8   3    1.41    0.11
   4  -8   3    1.43    0.13
  -4   8  -3    1.41    0.14
  -4   8  -3    1.27    0.14
  -4   8  -3    1.34    0.08
   3  -8   3    0.60    0.08
   3  -8   3    0.66    0.09
   3  -8   3    0.50    0.08
  -3   8  -3    0.51    0.06
  -3   8  -3    0.69    0.10
  -3   8  -3    0.45    0.11
   2  -8   3    0.96    0.09
   2  -8   3    0.93    0.09
   2  -8   3    0.98    0.08
  -2   8  -3    1.17    0.12
  -2   8  -3    0.86    0.06
   1  -8   3   12.90    0.40
   1  -8   3   12.90    0.36
   1  -8   3   13.10    0.34
  -1   8  -3   12.80    0.33
  -1   8  -3   13.21    0.40
  -1   8  -3   13.40    0.44
   0  -8   3    2.79    0.12
   0  -8   3    2.71    0.11
   0  -8   3    2.86    0.13
   0   8  -3    2.88    0.10
   0   8  -3    2.82    0.17
  -1  -8   3    5.38    0.17
  -1  -8   3    5.91    0.17
  -1  -8   3    5.41    0.20
   1   8  -3    5.38    0.15
   1   8  -3    4.96    0.23
  -2  -8   3   16.14    0.49
  -2  -8   3   15.56    0.43
  -2  -8   3   16.76    0.42
   2   8  -3   16.43    0.41
   2   8  -3   15.76    0.52
  -3  -8   3    1.22    0.09
  -3  -8   3    1.23    0.09
  -3  -8   3    1.42    0.09
  -3  -8   3    1.11    0.08
   3   8  -3    1.28    0.13
   3   8  -3    1.19    0.08
  -4  -8   3    8.14    0.28
  -4  -8   3    8.24    0.24
  -4  -8   3    7.90    0.25
  -4  -8   3    8.21    0.29
   4   8  -3    8.28    0.32
   4   8  -3    8.18    0.23
  -5  -8   3   13.80    0.36
  -5  -8   3   13.38    0.42
  -5  -8   3   13.43    0.37
  -5  -8   3   12.84    0.42
   5   8  -3   12.92    0.46
   5   8  -3   12.92    0.34
  -6  -8   3    1.97    0.13
  -6  -8   3    1.88    0.14
  -6  -8   3    1.92    0.14
   6   8  -3    1.94    0.18
   6   8  -3    2.12    0.11
  -7  -8   3    2.64    0.19
  -7  -8   3    2.52    0.18
  -7  -8   3    2.65    0.15
   7   8  -3    3.09    0.23
   7   8  -3    2.51    0.12
  -8  -8   3    2.40    0.17
  -8  -8   3    2.35    0.16
  -8  -8   3    2.43    0.18
   8   8  -3    2.72    0.23
  -9  -8   3    0.12    0.11
  -9  -8   3    0.12    0.15
  -9  -8   3    0.13    0.13
   9   8  -3    0.04    0.16
 -10  -8   3    0.00    0.14
 -11  -8   3    0.18    0.14
  11  -7   3    0.01    0.17
 -11   7  -3    0.61    0.16
  10  -7   3    0.34    0.17
 -10   7  -3    0.19    0.14
   9  -7   3    0.13    0.14
  -9   7  -3    0.08    0.12
   8  -7   3    1.83    0.17
   8  -7   3    2.02    0.17
  -8   7  -3    2.06    0.20
  -8   7  -3    2.09    0.14
   7  -7   3    0.12    0.12
   7  -7   3    0.14    0.11
  -7   7  -3    0.08    0.16
  -7   7  -3    0.17    0.13
  -7   7  -3    0.15    0.09
   6  -7   3    0.81    0.12
   6  -7   3    0.85    0.13
  -6   7  -3    0.81    0.16
  -6   7  -3    0.92    0.09
  -6   7  -3    0.82    0.15
   5  -7   3    3.37    0.19
   5  -7   3    3.21    0.17
  -5   7  -3    3.11    0.14
  -5   7  -3    3.23    0.20
  -5   7  -3    3.06    0.19
   4  -7   3   22.45    0.61
   4  -7   3   22.61    0.67
  -4   7  -3   22.56    0.69
  -4   7  -3   23.03    0.58
  -4   7  -3   22.05    0.66
   3  -7   3    2.19    0.13
   3  -7   3    2.25    0.09
   3  -7   3    1.86    0.12
  -3   7  -3    1.92    0.14
  -3   7  -3    2.02    0.14
  -3   7  -3    2.18    0.10
   2  -7   3    3.87    0.16
   2  -7   3    3.83    0.15
  -2   7  -3    3.81    0.16
  -2   7  -3    3.99    0.13
  -2   7  -3    3.61    0.19
   1  -7   3    1.83    0.08
   1  -7   3    1.73    0.11
   1  -7   3    2.01    0.10
  -1   7  -3    2.10    0.15
  -1   7  -3    1.73    0.07
   0  -7   3  139.28    3.38
   0  -7   3  138.52    3.89
   0  -7   3  140.48    3.48
   0   7  -3  137.45    3.37
   0   7  -3  143.54    3.91
  -1  -7   3   39.44    1.02
  -1  -7   3   40.87    1.15
  -1  -7   3   41.39    1.00
   1   7  -3   39.51    1.17
   1   7  -3   41.21    0.99
  -2  -7   3   17.74    0.44
  -2  -7   3   17.33    0.52
  -2  -7   3   17.18    0.52
  -2  -7   3   17.13    0.46
   2   7  -3   17.37    0.43
   2   7  -3   17.19    0.54
  -3  -7   3   27.68    0.82
  -3  -7   3   27.99    0.73
  -3  -7   3   29.04    0.71
   3   7  -3   28.47    0.70
   3   7  -3   28.27    0.84
  -4  -7   3   12.12    0.34
  -4  -7   3   12.60    0.38
  -4  -7   3   12.73    0.33
  -4  -7   3   12.51    0.39
   4   7  -3   11.67    0.41
   4   7  -3   12.39    0.32
  -5  -7   3    0.88    0.11
  -5  -7   3    0.89    0.10
  -5  -7   3    0.96    0.08
  -5  -7   3    0.82    0.08
   5   7  -3    1.15    0.13
   5   7  -3    0.80    0.06
  -6  -7   3    6.75    0.22
  -6  -7   3    6.40    0.26
  -6  -7   3    6.89    0.21
  -6  -7   3    6.63    0.25
   6   7  -3    6.40    0.19
   6   7  -3    6.29    0.29
  -7  -7   3    4.98    0.19
  -7  -7   3    5.51    0.23
  -7  -7   3    5.45    0.24
  -7  -7   3    5.55    0.21
   7   7  -3    5.03    0.17
   7   7  -3    5.22    0.27
  -8  -7   3    0.14    0.12
  -8  -7   3    0.31    0.12
  -8  -7   3    0.02    0.10
   8   7  -3    0.15    0.15
  -9  -7   3    1.08    0.14
  -9  -7   3    0.81    0.15
  -9  -7   3    1.13    0.16
   9   7  -3    0.95    0.18
 -10  -7   3    1.18    0.14
 -11  -7   3    0.76    0.15
  10  -6   3    2.10    0.20
 -10   6  -3    1.81    0.16
 -10   6  -3    2.36    0.24
   9  -6   3   11.65    0.39
   9  -6   3   11.04    0.42
  -9   6  -3   10.83    0.36
  -9   6  -3   11.55    0.46
   8  -6   3    2.62    0.20
   8  -6   3    2.50    0.17
  -8   6  -3    3.06    0.22
  -8   6  -3    3.13    0.23
  -8   6  -3    2.98    0.18
   7  -6   3    5.34    0.24
   7  -6   3    4.98    0.22
  -7   6  -3    5.13    0.27
  -7   6  -3    5.01    0.20
  -7   6  -3    4.91    0.27
   6  -6   3    2.82    0.17
  -6   6  -3    3.04    0.20
  -6   6  -3    3.49    0.16
  -6   6  -3    3.16    0.21
   5  -6   3    0.31    0.09
   5  -6   3    0.25    0.09
  -5   6  -3    0.30    0.11
  -5   6  -3    0.01    0.10
  -5   6  -3    0.31    0.07
   4  -6   3   11.35    0.34
   4  -6   3   11.08    0.37
   4  -6   3   12.21    0.31
  -4   6  -3   11.67    0.38
  -4   6  -3   11.76    0.31
  -4   6  -3   11.13    0.38
   3  -6   3   22.92    0.67
   3  -6   3   23.66    0.57
   3  -6   3   23.31    0.61
  -3   6  -3   22.72    0.58
  -3   6  -3   22.00    0.65
  -3   6  -3   22.94    0.69
   2  -6   3    0.12    0.06
   2  -6   3    0.08    0.06
  -2   6  -3    0.10    0.04
  -2   6  -3    0.17    0.07
  -2   6  -3    0.10    0.07
   1  -6   3    4.21    0.13
   1  -6   3    3.95    0.14
   1  -6   3    3.90    0.15
  -1   6  -3    3.94    0.12
  -1   6  -3    3.69    0.17
   0  -6   3    6.66    0.22
   0  -6   3    6.97    0.20
   0  -6   3    6.88    0.19
   0   6  -3    6.33    0.18
   0   6  -3    6.84    0.25
  -1  -6   3   20.25    0.51
  -1  -6   3   20.22    0.59
  -1  -6   3   20.49    0.53
   1   6  -3   20.34    0.50
   1   6  -3   20.17    0.61
  -2  -6   3    0.59    0.07
  -2  -6   3    0.67    0.05
  -2  -6   3    0.79    0.06
   2   6  -3    0.55    0.09
   2   6  -3    0.66    0.04
  -3  -6   3    4.79    0.15
  -3  -6   3    4.57    0.18
  -3  -6   3    4.65    0.15
  -3  -6   3    4.67    0.18
   3   6  -3    4.59    0.20
   3   6  -3    4.61    0.15
   3   6  -3    4.71    0.13
  -4  -6   3    0.07    0.07
  -4  -6   3    0.13    0.05
  -4  -6   3    0.06    0.07
  -4  -6   3    0.09    0.05
   4   6  -3    0.09    0.09
   4   6  -3    0.06    0.04
  -5  -6   3   18.86    0.59
  -5  -6   3   19.84    0.50
  -5  -6   3   19.62    0.52
  -5  -6   3   19.63    0.56
   5   6  -3   19.09    0.61
   5   6  -3   19.89    0.49
  -6  -6   3    9.10    0.32
  -6  -6   3    8.93    0.32
  -6  -6   3    9.54    0.27
  -6  -6   3    9.44    0.28
   6   6  -3    9.80    0.26
   6   6  -3    9.54    0.35
  -7  -6   3    0.04    0.08
  -7  -6   3    0.06    0.10
  -7  -6   3    0.12    0.10
  -7  -6   3    0.08    0.09
   7   6  -3    0.11    0.06
   7   6  -3    0.17    0.14
  -8  -6   3    2.77    0.20
  -8  -6   3    2.46    0.17
  -8  -6   3    2.59    0.16
  -8  -6   3    2.55    0.15
   8   6  -3    2.67    0.21
  -9  -6   3   17.18    0.58
  -9  -6   3   17.80    0.55
  -9  -6   3   17.70    0.50
   9   6  -3   17.21    0.61
 -10  -6   3    0.47    0.12
 -11  -6   3    0.55    0.14
 -12  -6   3    0.56    0.16
  10  -5   3    0.90    0.16
 -10   5  -3    0.76    0.21
 -10   5  -3    0.91    0.15
   9  -5   3    1.68    0.16
   9  -5   3    1.55    0.18
  -9   5  -3    1.69    0.15
  -9   5  -3    1.40    0.19
   8  -5   3    6.40    0.27
   8  -5   3    6.03    0.28
  -8   5  -3    6.03    0.29
  -8   5  -3    6.36    0.31
  -8   5  -3    6.13    0.23
   7  -5   3    4.68    0.24
   7  -5   3    4.70    0.21
  -7   5  -3    4.77    0.27
  -7   5  -3    4.73    0.24
  -7   5  -3    4.47    0.18
   6  -5   3   18.43    0.51
   6  -5   3   17.64    0.57
  -6   5  -3   18.16    0.48
  -6   5  -3   18.38    0.58
  -6   5  -3   18.54    0.58
   5  -5   3    0.01    0.09
   5  -5   3    0.26    0.08
   5  -5   3    0.20    0.05
  -5   5  -3    0.16    0.07
  -5   5  -3    0.15    0.10
  -5   5  -3    0.11    0.10
   4  -5   3    1.86    0.12
   4  -5   3    1.98    0.13
   4  -5   3    2.22    0.09
  -4   5  -3    2.09    0.14
  -4   5  -3    1.95    0.10
  -4   5  -3    2.13    0.14
   3  -5   3    0.79    0.05
   3  -5   3    0.79    0.08
   3  -5   3    0.69    0.08
  -3   5  -3    0.88    0.06
  -3   5  -3    0.93    0.10
  -3   5  -3    1.09    0.10
   2  -5   3    2.32    0.11
   2  -5   3    2.29    0.11
  -2   5  -3    2.19    0.12
  -2   5  -3    2.22    0.08
  -2   5  -3    2.25    0.12
   1  -5   3   16.88    0.50
   1  -5   3   16.87    0.44
   1  -5   3   16.79    0.42
  -1   5  -3   16.75    0.42
  -1   5  -3   17.10    0.51
   0  -5   3    2.06    0.09
   0  -5   3    2.04    0.08
   0  -5   3    2.18    0.09
   0   5  -3    2.17    0.13
   0   5  -3    2.22    0.07
  -1  -5   3    0.97    0.06
  -1  -5   3    1.09    0.07
  -1  -5   3    1.32    0.06
   1   5  -3    1.00    0.05
   1   5  -3    1.01    0.08
  -2  -5   3    2.71    0.10
  -2  -5   3    2.78    0.12
   2   5  -3    2.78    0.14
   2   5  -3    2.79    0.09
  -3  -5   3    8.33    0.26
  -3  -5   3    8.36    0.27
  -3  -5   3    8.37    0.23
  -3  -5   3    8.17    0.23
   3   5  -3    8.28    0.22
   3   5  -3    8.09    0.28
   3   5  -3    8.42    0.24
  -4  -5   3    1.14    0.09
  -4  -5   3    1.32    0.08
  -4  -5   3    1.15    0.09
  -4  -5   3    1.22    0.08
   4   5  -3    1.29    0.11
   4   5  -3    1.19    0.06
  -5  -5   3   21.24    0.54
  -5  -5   3   20.24    0.62
  -5  -5   3   20.75    0.59
  -5  -5   3   21.25    0.53
   5   5  -3   20.37    0.64
   5   5  -3   20.27    0.52
  -6  -5   3   21.98    0.67
  -6  -5   3   22.58    0.57
  -6  -5   3   22.60    0.64
  -6  -5   3   22.26    0.59
   6   5  -3   21.96    0.69
   6   5  -3   22.32    0.56
  -7  -5   3    0.03    0.10
  -7  -5   3    0.02    0.08
  -7  -5   3   -0.08    0.09
  -7  -5   3   -0.01    0.08
   7   5  -3   -0.09    0.06
   7   5  -3   -0.12    0.12
  -8  -5   3    5.88    0.22
  -8  -5   3    5.73    0.24
  -8  -5   3    5.24    0.25
  -8  -5   3    5.17    0.20
   8   5  -3    5.44    0.27
  -9  -5   3    3.60    0.18
  -9  -5   3    3.74    0.19
  -9  -5   3    3.96    0.21
  -9  -5   3    3.48    0.22
   9   5  -3    3.65    0.26
 -10  -5   3    4.35    0.21
 -10  -5   3    4.87    0.28
 -11  -5   3    0.47    0.14
 -12  -5   3    0.14    0.16
 -10   4  -3    1.29    0.14
 -10   4  -3    1.57    0.22
   9  -4   3    9.04    0.38
   9  -4   3   10.06    0.35
  -9   4  -3    9.58    0.40
  -9   4  -3    9.75    0.31
   8  -4   3    1.55    0.17
   8  -4   3    1.82    0.15
  -8   4  -3    1.64    0.18
  -8   4  -3    1.54    0.18
  -8   4  -3    1.70    0.12
   7  -4   3    0.32    0.12
   7  -4   3    0.44    0.12
  -7   4  -3    0.17    0.13
  -7   4  -3    0.17    0.13
  -7   4  -3    0.24    0.09
   6  -4   3    1.14    0.12
   6  -4   3    1.13    0.12
   6  -4   3    1.23    0.08
  -6   4  -3    1.24    0.09
  -6   4  -3    1.08    0.13
  -6   4  -3    1.35    0.15
   5  -4   3   32.78    0.79
   5  -4   3   31.66    0.83
   5  -4   3   30.17    0.94
  -5   4  -3   32.55    0.94
  -5   4  -3   32.14    0.91
  -5   4  -3   31.91    0.80
   4  -4   3    8.50    0.23
   4  -4   3    8.68    0.26
   4  -4   3    8.38    0.30
  -4   4  -3    8.80    0.30
  -4   4  -3    8.52    0.29
  -4   4  -3    8.86    0.24
   3  -4   3   89.61    2.57
   3  -4   3   90.70    2.30
   3  -4   3   94.44    2.22
  -3   4  -3   92.02    2.45
  -3   4  -3   92.19    2.23
  -3   4  -3   92.38    2.58
   2  -4   3   25.03    0.72
   2  -4   3   25.29    0.64
  -2   4  -3   24.45    0.72
  -2   4  -3   24.68    0.69
  -2   4  -3   25.11    0.62
   1  -4   3   21.78    0.54
   1  -4   3   21.04    0.63
   1  -4   3   21.99    0.56
  -1   4  -3   22.61    0.64
  -1   4  -3   20.93    0.60
  -1   4  -3   22.75    0.54
   0  -4   3   30.93    0.87
   0  -4   3   30.75    0.78
   0  -4   3   31.37    0.76
   0   4  -3   30.82    0.75
   0   4  -3   30.35    0.89
  -1  -4   3    0.01    0.03
  -1  -4   3    0.05    0.03
   1   4  -3    0.16    0.06
   1   4  -3    0.03    0.02
  -2  -4   3   96.77    2.35
  -2  -4   3   94.66    2.29
  -2  -4   3   96.03    2.64
   2   4  -3   93.28    2.65
   2   4  -3   94.77    2.62
   2   4  -3   93.29    2.28
  -3  -4   3  175.75    4.86
  -3  -4   3  173.27    4.34
  -3  -4   3  170.28    4.22
  -3  -4   3  173.65    4.60
   3   4  -3  177.85    4.87
   3   4  -3  176.29    4.23
   3   4  -3  178.59    4.84
  -4  -4   3    4.24    0.14
  -4  -4   3    4.44    0.17
  -4  -4   3    4.39    0.16
  -4  -4   3    4.42    0.14
   4   4  -3    4.17    0.19
   4   4  -3    4.60    0.13
  -5  -4   3    0.27    0.07
  -5  -4   3    0.36    0.07
  -5  -4   3    0.36    0.06
  -5  -4   3    0.34    0.05
   5   4  -3    0.24    0.10
   5   4  -3    0.26    0.04
  -6  -4   3    9.63    0.28
  -6  -4   3    9.46    0.31
  -6  -4   3    9.58    0.27
  -6  -4   3    9.33    0.32
   6   4  -3    9.42    0.34
   6   4  -3    9.69    0.25
  -7  -4   3    0.01    0.09
  -7  -4   3    0.08    0.08
  -7  -4   3    0.07    0.08
  -7  -4   3    0.06    0.09
   7   4  -3    0.03    0.05
   7   4  -3   -0.09    0.11
  -8  -4   3    2.82    0.18
  -8  -4   3    3.19    0.15
  -8  -4   3    2.84    0.15
  -8  -4   3    3.00    0.18
   8   4  -3    2.64    0.20
  -9  -4   3    6.52    0.29
  -9  -4   3    6.53    0.27
  -9  -4   3    6.36    0.23
  -9  -4   3    6.60    0.24
   9   4  -3    6.70    0.32
 -10  -4   3    1.00    0.14
 -10  -4   3    0.87    0.17
 -10  -4   3    1.05    0.13
  10   4  -3    1.15    0.19
 -11  -4   3    4.05    0.21
 -12  -4   3    0.32    0.16
 -12   3  -3    0.94    0.20
 -10   3  -3    0.62    0.18
 -10   3  -3    0.68    0.14
   9  -3   3   11.64    0.45
  -9   3  -3   11.95    0.37
  -9   3  -3   12.03    0.46
  -9   3  -3   12.42    0.45
   8  -3   3    3.02    0.18
   8  -3   3    3.27    0.21
  -8   3  -3    2.90    0.21
  -8   3  -3    3.07    0.17
  -8   3  -3    2.85    0.21
   7  -3   3    0.11    0.12
   7  -3   3    0.20    0.10
  -7   3  -3    0.28    0.09
  -7   3  -3    0.23    0.11
  -7   3  -3    0.21    0.13
   6  -3   3    5.93    0.21
   6  -3   3    5.86    0.18
   6  -3   3    5.57    0.25
  -6   3  -3    5.87    0.19
  -6   3  -3    6.25    0.26
  -6   3  -3    5.78    0.24
   5  -3   3   12.89    0.42
   5  -3   3   12.80    0.33
   5  -3   3   12.62    0.37
  -5   3  -3   12.69    0.41
  -5   3  -3   13.47    0.35
  -5   3  -3   12.25    0.42
   4  -3   3    7.69    0.24
   4  -3   3    8.18    0.22
   4  -3   3    7.91    0.28
  -4   3  -3    7.71    0.28
  -4   3  -3    8.16    0.22
  -4   3  -3    8.16    0.29
   3  -3   3   32.43    0.83
   3  -3   3   31.36    0.93
   3  -3   3   33.28    0.79
  -3   3  -3   31.38    0.93
  -3   3  -3   33.06    0.90
  -3   3  -3   32.37    0.80
   2  -3   3   34.78    0.96
   2  -3   3   33.75    0.86
  -2   3  -3   33.65    0.96
  -2   3  -3   33.43    0.82
  -2   3  -3   32.83    0.92
   1  -3   3   34.85    0.88
   1  -3   3   35.44    0.98
   1  -3   3   34.17    0.85
  -1   3  -3   35.02    0.84
  -1   3  -3   34.93    0.99
  -1   3  -3   32.65    0.93
   0  -3   3    6.09    0.21
   0  -3   3    7.18    0.18
   0  -3   3    5.92    0.18
   0   3  -3    6.99    0.17
   0   3  -3    7.19    0.21
   0   3  -3    6.95    0.22
  -1  -3   3   -0.04    0.02
  -1  -3   3    0.01    0.04
  -1  -3   3    0.00    0.03
  -1  -3   3   -0.02    0.03
   1   3  -3   -0.01    0.02
   1   3  -3    0.20    0.06
  -2  -3   3   12.65    0.32
  -2  -3   3   12.41    0.37
  -2  -3   3   12.62    0.32
   2   3  -3   12.78    0.31
   2   3  -3   12.31    0.38
   2   3  -3   12.39    0.36
  -3  -3   3   22.29    0.64
  -3  -3   3   21.94    0.61
  -3  -3   3   22.21    0.55
  -3  -3   3   22.00    0.56
   3   3  -3   22.42    0.62
   3   3  -3   22.51    0.54
   3   3  -3   21.88    0.65
  -4  -3   3    5.24    0.18
  -4  -3   3    5.32    0.19
  -4  -3   3    5.13    0.15
  -4  -3   3    5.55    0.16
   4   3  -3    5.12    0.14
   4   3  -3    5.25    0.20
  -5  -3   3    9.33    0.26
  -5  -3   3    9.17    0.30
  -5  -3   3    9.74    0.27
  -5  -3   3    9.55    0.29
   5   3  -3    9.39    0.25
   5   3  -3    9.47    0.32
  -6  -3   3    5.66    0.18
  -6  -3   3    5.80    0.19
  -6  -3   3    5.61    0.20
  -6  -3   3    5.62    0.22
   6   3  -3    5.69    0.24
   6   3  -3    5.84    0.16
  -7  -3   3   32.69    0.84
  -7  -3   3   33.36    0.86
  -7  -3   3   33.15    0.98
  -7  -3   3   33.87    0.92
   7   3  -3   34.51    0.82
   7   3  -3   32.58    1.00
  -8  -3   3    3.04    0.15
  -8  -3   3    2.92    0.20
  -8  -3   3    3.39    0.17
  -8  -3   3    3.28    0.17
   8   3  -3    2.96    0.22
  -9  -3   3    8.35    0.28
  -9  -3   3    8.23    0.27
  -9  -3   3    8.91    0.34
   9   3  -3    8.40    0.35
 -10  -3   3    0.24    0.12
 -10  -3   3    0.07    0.12
 -10  -3   3    0.19    0.15
  10   3  -3    0.16    0.16
 -11  -3   3    0.16    0.14
 -12  -3   3    1.56    0.17
 -12   2  -3    0.01    0.16
 -11   2  -3    2.41    0.19
 -10   2  -3    0.44    0.18
   9  -2   3    0.89    0.17
  -9   2  -3    1.01    0.15
  -9   2  -3    1.07    0.16
  -9   2  -3    1.15    0.12
   8  -2   3   29.08    0.91
  -8   2  -3   29.89    0.76
  -8   2  -3   29.70    0.86
  -8   2  -3   28.52    0.90
   7  -2   3    2.75    0.19
   7  -2   3    2.67    0.15
   7  -2   3    2.85    0.13
  -7   2  -3    2.98    0.20
  -7   2  -3    2.90    0.14
  -7   2  -3    3.16    0.20
   6  -2   3    0.13    0.10
   6  -2   3    0.05    0.08
   6  -2   3    0.13    0.06
  -6   2  -3    0.06    0.11
  -6   2  -3    0.11    0.10
  -6   2  -3    0.13    0.07
   5  -2   3   46.84    1.34
   5  -2   3   46.45    1.18
   5  -2   3   46.92    1.13
  -5   2  -3   44.92    1.27
  -5   2  -3   45.90    1.33
  -5   2  -3   46.68    1.14
   4  -2   3   45.62    1.17
   4  -2   3   47.04    1.13
   4  -2   3   46.52    1.33
  -4   2  -3   45.65    1.31
  -4   2  -3   46.46    1.13
  -4   2  -3   45.71    1.26
   3  -2   3   44.62    1.12
   3  -2   3   44.13    1.27
   3  -2   3   45.06    1.08
  -3   2  -3   44.56    1.21
  -3   2  -3   44.83    1.09
  -3   2  -3   43.44    1.26
   2  -2   3    2.74    0.12
   2  -2   3    2.52    0.08
   2  -2   3    2.69    0.10
  -2   2  -3    2.64    0.09
  -2   2  -3    2.70    0.12
  -2   2  -3    2.60    0.11
   1  -2   3    0.55    0.04
   1  -2   3    0.25    0.05
   1  -2   3    0.41    0.04
  -1   2  -3    0.52    0.05
  -1   2  -3    0.59    0.05
  -1   2  -3    0.54    0.05
  -1   2  -3    0.51    0.04
   1   2  -3    5.06    0.15
   1   2  -3    4.30    0.14
  -2  -2   3    1.16    0.07
  -2  -2   3    1.30    0.06
  -2  -2   3    1.34    0.05
  -2  -2   3    1.11    0.05
   2   2  -3    1.39    0.08
   2   2  -3    1.27    0.06
   2   2  -3    1.31    0.06
  -3  -2   3   21.38    0.61
  -3  -2   3   20.71    0.57
  -3  -2   3   21.33    0.54
  -3  -2   3   20.99    0.52
   3   2  -3   20.74    0.60
   3   2  -3   21.02    0.52
   3   2  -3   21.06    0.61
   3   2  -3   21.38    0.59
  -4  -2   3   27.18    0.79
  -4  -2   3   27.66    0.68
  -4  -2   3   27.40    0.75
  -4  -2   3   28.11    0.70
   4   2  -3   27.55    0.80
   4   2  -3   27.96    0.68
  -5  -2   3   10.00    0.28
  -5  -2   3   10.20    0.32
  -5  -2   3    9.95    0.30
  -5  -2   3    9.78    0.27
   5   2  -3   10.06    0.26
   5   2  -3   10.44    0.34
  -6  -2   3    0.70    0.09
  -6  -2   3    0.71    0.07
  -6  -2   3    0.82    0.07
  -6  -2   3    0.93    0.08
   6   2  -3    0.88    0.06
   6   2  -3    0.77    0.10
  -7  -2   3    1.33    0.10
  -7  -2   3    1.67    0.10
  -7  -2   3    1.67    0.11
  -7  -2   3    1.70    0.13
   7   2  -3    1.42    0.14
  -8  -2   3   34.07    0.94
  -8  -2   3   34.47    0.88
  -8  -2   3   33.72    1.01
  -8  -2   3   33.96    0.86
   8   2  -3   33.23    1.02
  -9  -2   3    0.69    0.12
  -9  -2   3    0.99    0.11
  -9  -2   3    1.20    0.15
   9   2  -3    1.04    0.14
 -10  -2   3    7.41    0.27
 -10  -2   3    7.01    0.26
 -10  -2   3    7.21    0.33
  10   2  -3    6.60    0.33
 -11  -2   3    0.10    0.13
 -11  -2   3    0.06    0.14
 -11  -2   3   -0.05    0.16
 -12  -2   3    1.62    0.18
 -12   1  -3    0.21    0.16
 -11   1  -3    1.12    0.18
 -10   1  -3    2.83    0.23
 -10   1  -3    2.93    0.20
   9  -1   3    0.57    0.16
  -9   1  -3    0.64    0.15
  -9   1  -3    0.35    0.11
  -9   1  -3    0.61    0.16
   8  -1   3    0.43    0.15
  -8   1  -3    0.64    0.14
  -8   1  -3    0.67    0.11
  -8   1  -3    0.41    0.14
   7  -1   3    1.66    0.16
   7  -1   3    1.55    0.09
  -7   1  -3    1.50    0.11
  -7   1  -3    1.77    0.15
  -7   1  -3    1.63    0.14
   6  -1   3   19.78    0.49
   6  -1   3   18.76    0.61
  -6   1  -3   18.42    0.59
  -6   1  -3   19.25    0.50
  -6   1  -3   19.48    0.58
   5  -1   3   33.41    0.81
   5  -1   3   32.46    0.97
   5  -1   3   33.03    0.85
  -5   1  -3   33.09    0.92
  -5   1  -3   31.99    0.96
  -5   1  -3   33.69    0.82
   4  -1   3    0.41    0.06
   4  -1   3    0.44    0.04
   4  -1   3    0.45    0.09
  -4   1  -3    0.55    0.06
  -4   1  -3    0.48    0.07
  -4   1  -3    0.32    0.08
   3  -1   3   19.09    0.56
   3  -1   3   18.55    0.46
   3  -1   3   18.66    0.49
  -3   1  -3   18.07    0.53
  -3   1  -3   19.15    0.47
  -3   1  -3   18.72    0.55
   2  -1   3   50.94    1.27
   2  -1   3   51.48    1.44
   2  -1   3   50.75    1.23
  -2   1  -3   50.04    1.37
  -2   1  -3   50.66    1.43
  -2   1  -3   51.77    1.24
   1  -1   3   -0.08    0.02
   1  -1   3   -0.02    0.03
   1  -1   3   -0.02    0.02
  -1   1  -3    0.08    0.03
  -1   1  -3    0.00    0.02
  -1   1  -3   -0.04    0.02
   0  -1   3   -0.04    0.01
   0  -1   3   -0.05    0.01
   0  -1   3   -0.03    0.01
   0  -1   3   -0.06    0.01
   0   1  -3   -0.04    0.01
   0   1  -3   -0.06    0.01
   0   1  -3   -0.02    0.01
   0   1  -3   -0.05    0.01
  -1  -1   3   -0.06    0.01
  -1  -1   3   -0.06    0.01
  -1  -1   3   -0.05    0.01
   1   1  -3   -0.01    0.01
  -2  -1   3   18.40    0.48
   2   1  -3   17.66    0.56
   2   1  -3   22.36    0.56
   2   1  -3   20.67    0.56
  -3  -1   3   17.79    0.48
  -3  -1   3   17.54    0.44
  -3  -1   3   17.56    0.51
   3   1  -3   18.14    0.51
   3   1  -3   18.26    0.51
   3   1  -3   17.48    0.52
  -4  -1   3   27.47    0.75
  -4  -1   3   28.30    0.80
  -4  -1   3   28.07    0.71
  -4  -1   3   27.26    0.69
   4   1  -3   28.32    0.80
   4   1  -3   28.27    0.81
   4   1  -3   27.98    0.68
  -5  -1   3    7.32    0.21
  -5  -1   3    7.44    0.25
  -5  -1   3    7.47    0.21
  -5  -1   3    7.09    0.22
   5   1  -3    7.16    0.26
   5   1  -3    7.38    0.19
  -6  -1   3    5.63    0.18
  -6  -1   3    5.25    0.21
  -6  -1   3    5.58    0.19
  -6  -1   3    5.81    0.19
   6   1  -3    5.80    0.23
   6   1  -3    5.83    0.16
  -7  -1   3   34.71    0.87
  -7  -1   3   34.60    1.01
  -7  -1   3   34.10    0.94
  -7  -1   3   34.80    0.89
   7   1  -3   34.53    1.02
  -8  -1   3    6.04    0.23
  -8  -1   3    6.58    0.21
  -8  -1   3    6.59    0.22
  -8  -1   3    6.28    0.27
   8   1  -3    5.70    0.27
  -9  -1   3    3.74    0.18
  -9  -1   3    3.82    0.19
  -9  -1   3    3.88    0.22
   9   1  -3    3.90    0.23
 -10  -1   3    4.80    0.28
 -10  -1   3    4.45    0.20
 -10  -1   3    4.84    0.22
  10   1  -3    4.83    0.28
 -11  -1   3    0.27    0.13
 -11  -1   3    0.09    0.16
 -11  -1   3    0.14    0.11
 -12  -1   3    0.75    0.16
 -12  -1   3    0.83    0.15
 -12   0  -3    0.10    0.16
 -11   0  -3   12.67    0.42
 -10   0  -3    0.05    0.15
 -10   0  -3    0.02    0.12
   9   0   3    1.06    0.16
  -9   0  -3    1.07    0.16
  -9   0  -3    1.07    0.14
  -9   0  -3    0.89    0.16
   8   0   3   -0.06    0.13
  -8   0  -3    0.06    0.12
  -8   0  -3   -0.04    0.11
  -8   0  -3   -0.15    0.09
  -8   0  -3   -0.09    0.11
   7   0   3    0.34    0.06
   7   0   3    0.26    0.13
  -7   0  -3    0.24    0.11
  -7   0  -3    0.36    0.08
  -7   0  -3    0.41    0.12
   6   0   3    0.02    0.10
   6   0   3   -0.10    0.05
  -6   0  -3   -0.05    0.06
  -6   0  -3   -0.13    0.08
  -6   0  -3   -0.08    0.09
   5   0   3    6.99    0.27
   5   0   3    7.08    0.20
  -5   0  -3    7.02    0.21
  -5   0  -3    6.83    0.25
  -5   0  -3    7.08    0.25
   4   0   3    0.07    0.07
   4   0   3    0.04    0.04
  -4   0  -3    0.01    0.06
  -4   0  -3   -0.03    0.06
  -4   0  -3   -0.03    0.05
   3   0   3    5.54    0.17
   3   0   3    5.93    0.21
   3   0   3    5.75    0.15
  -3   0  -3    5.58    0.20
  -3   0  -3    6.06    0.20
  -3   0  -3    5.78    0.16
   2   0   3    0.06    0.04
   2   0   3    0.03    0.03
   2   0   3    0.05    0.06
  -2   0  -3    0.06    0.05
  -2   0  -3    0.00    0.04
  -2   0  -3    0.02    0.03
  -2   0  -3    0.02    0.05
   1   0   3   -0.14    0.01
   1   0   3   -0.13    0.02
   1   0   3   -0.13    0.02
   0   0   3   -0.68    0.01
   0   0   3   -0.68    0.01
   0   0   3   -0.68    0.01
   0   0  -3   -0.68    0.01
   0   0  -3   -0.66    0.01
   0   0  -3   -0.68    0.00
   0   0  -3   -0.68    0.01
   0   0  -3   -0.68    0.00
  -1   0   3   -0.28    0.01
   1   0  -3   -0.25    0.01
   1   0  -3   -0.28    0.01
   1   0  -3   -0.26    0.01
  -2   0   3    0.00    0.01
  -2   0   3   -0.01    0.02
  -2   0   3   -0.01    0.02
  -2   0   3    0.04    0.02
   2   0  -3   -0.01    0.02
   2   0  -3    0.00    0.02
   2   0  -3   -0.03    0.02
  -3   0   3    5.65    0.16
  -3   0   3    5.79    0.18
  -3   0   3    5.87    0.17
   3   0  -3    5.87    0.19
   3   0  -3    5.92    0.18
   3   0  -3    5.68    0.18
  -4   0   3    0.00    0.03
  -4   0   3   -0.02    0.03
  -4   0   3   -0.06    0.04
   4   0  -3   -0.03    0.05
   4   0  -3    0.04    0.04
  -5   0   3    0.16    0.06
  -5   0   3    0.19    0.05
  -5   0   3    0.36    0.05
  -5   0   3    0.29    0.05
   5   0  -3    0.24    0.06
   5   0  -3    0.33    0.04
   5   0  -3    0.23    0.07
  -6   0   3    0.00    0.05
  -6   0   3   -0.03    0.06
  -6   0   3    0.03    0.07
  -6   0   3   -0.03    0.06
   6   0  -3   -0.08    0.08
   6   0  -3   -0.04    0.04
  -7   0   3    0.27    0.08
  -7   0   3    0.31    0.08
  -7   0   3    0.26    0.08
  -7   0   3    0.17    0.09
   7   0  -3    0.37    0.10
  -8   0   3   -0.15    0.11
  -8   0   3   -0.07    0.09
  -8   0   3    0.01    0.08
   8   0  -3    0.02    0.11
  -9   0   3    2.98    0.20
  -9   0   3    3.16    0.17
  -9   0   3    2.75    0.18
   9   0  -3    3.10    0.21
 -10   0   3   -0.11    0.10
 -10   0   3    0.09    0.15
 -10   0   3    0.14    0.11
  10   0  -3    0.01    0.14
 -11   0   3    6.28    0.25
 -11   0   3    5.25    0.24
 -12   0   3   -0.06    0.13
 -12   0   3    0.05    0.15
 -12  -1  -3    0.08    0.16
 -11  -1  -3    1.09    0.17
 -10  -1  -3    3.28    0.25
 -10  -1  -3    3.28    0.23
 -10  -1  -3    3.17    0.20
   9   1   3    0.42    0.17
  -9  -1  -3    0.30    0.15
  -9  -1  -3    0.35    0.13
  -9  -1  -3    0.48    0.14
   8   1   3    0.56    0.15
   8   1   3    0.52    0.08
  -8  -1  -3    0.52    0.13
  -8  -1  -3    0.39    0.13
  -8  -1  -3    0.49    0.10
  -8  -1  -3    0.46    0.10
   7   1   3    1.48    0.16
   7   1   3    1.52    0.09
  -7  -1  -3    1.36    0.13
  -7  -1  -3    1.50    0.11
  -7  -1  -3    1.52    0.14
  -7  -1  -3    1.56    0.10
   6   1   3   19.46    0.62
   6   1   3   19.48    0.49
  -6  -1  -3   19.71    0.58
  -6  -1  -3   19.64    0.60
  -6  -1  -3   19.92    0.51
  -6  -1  -3   18.86    0.52
   5   1   3   32.15    0.98
   5   1   3   33.08    0.82
  -5  -1  -3   34.47    0.93
  -5  -1  -3   33.58    0.82
  -5  -1  -3   32.92    0.96
  -5  -1  -3   32.76    0.85
   4   1   3    0.38    0.04
   4   1   3    0.50    0.08
  -4  -1  -3    0.44    0.07
  -4  -1  -3    0.41    0.06
  -4  -1  -3    0.41    0.07
  -4  -1  -3    0.48    0.05
   3   1   3   18.96    0.56
   3   1   3   18.62    0.46
  -3  -1  -3   18.64    0.55
  -3  -1  -3   18.66    0.47
  -3  -1  -3   18.67    0.53
   2   1   3   51.22    1.23
   2   1   3   50.44    1.43
  -2  -1  -3   52.10    1.43
  -2  -1  -3   50.00    1.42
  -2  -1  -3   52.58    1.27
  -2  -1  -3   48.96    1.36
   1   1   3   -0.05    0.02
   1   1   3    0.02    0.01
   1   1   3   -0.05    0.02
  -1  -1  -3    0.07    0.02
  -1  -1  -3    0.02    0.02
  -1  -1  -3    0.02    0.02
  -1  -1  -3    0.02    0.02
  -1  -1  -3   -0.04    0.01
  -1  -1  -3   -0.03    0.02
   0   1   3   -0.05    0.02
   0  -1  -3   -0.05    0.01
   0  -1  -3   -0.03    0.01
   0  -1  -3   -0.05    0.01
  -1   1   3   -0.06    0.02
   1  -1  -3   -0.04    0.01
   1  -1  -3   -0.04    0.01
   1  -1  -3   -0.04    0.01
  -2   1   3   16.21    0.48
  -2   1   3   17.20    0.42
   2  -1  -3   17.65    0.43
  -3   1   3   17.61    0.44
  -3   1   3   18.19    0.51
  -3   1   3   17.74    0.48
   3  -1  -3   17.33    0.51
   3  -1  -3   17.74    0.51
   3  -1  -3   17.60    0.45
   3  -1  -3   17.72    0.50
  -4   1   3   26.63    0.67
  -4   1   3   27.18    0.78
  -4   1   3   28.03    0.73
   4  -1  -3   27.35    0.69
   4  -1  -3   26.89    0.77
   4  -1  -3   27.03    0.78
  -5   1   3    7.12    0.22
  -5   1   3    7.19    0.21
  -5   1   3    7.52    0.24
   5  -1  -3    7.47    0.23
   5  -1  -3    7.27    0.25
  -6   1   3    5.76    0.21
  -6   1   3    5.57    0.17
  -6   1   3    5.56    0.19
   6  -1  -3    5.55    0.22
  -7   1   3   34.42    0.94
  -7   1   3   34.79    0.86
  -7   1   3   34.29    1.00
   7  -1  -3   33.95    1.01
  -8   1   3    6.15    0.26
  -8   1   3    6.10    0.22
  -8   1   3    5.84    0.21
   8  -1  -3    6.17    0.26
  -9   1   3    4.03    0.18
  -9   1   3    3.88    0.19
  -9   1   3    3.71    0.22
   9  -1  -3    3.93    0.22
 -10   1   3    4.46    0.21
 -10   1   3    4.85    0.22
  10  -1  -3    4.72    0.25
 -11   1   3    0.39    0.12
 -11   1   3    0.25    0.13
 -12   1   3    0.64    0.14
 -12   1   3    0.85    0.16
 -12  -2  -3    0.34    0.16
 -11  -2  -3    2.21    0.19
 -10  -2  -3    0.49    0.16
 -10  -2  -3    0.53    0.13
   9   2   3    0.94    0.17
  -9  -2  -3    1.20    0.17
  -9  -2  -3    0.94    0.12
  -9  -2  -3    0.92    0.15
   8   2   3   28.20    0.71
   8   2   3   27.93    0.89
  -8  -2  -3   29.75    0.83
  -8  -2  -3   27.79    0.75
  -8  -2  -3   27.42    0.86
   7   2   3    2.98    0.13
   7   2   3    2.94    0.20
  -7  -2  -3    2.85    0.16
  -7  -2  -3    3.05    0.14
  -7  -2  -3    2.95    0.18
  -7  -2  -3    2.85    0.18
   6   2   3    0.27    0.12
   6   2   3    0.08    0.06
  -6  -2  -3    0.10    0.07
  -6  -2  -3    0.21    0.09
  -6  -2  -3    0.07    0.07
  -6  -2  -3    0.10    0.09
   5   2   3   47.40    1.35
   5   2   3   45.59    1.14
  -5  -2  -3   47.55    1.27
  -5  -2  -3   45.62    1.18
  -5  -2  -3   48.13    1.14
  -5  -2  -3   44.94    1.33
   4   2   3   46.52    1.33
   4   2   3   45.26    1.13
  -4  -2  -3   48.25    1.14
  -4  -2  -3   46.46    1.26
  -4  -2  -3   46.17    1.32
   3   2   3   45.39    1.29
   3   2   3   45.38    1.10
  -3  -2  -3   46.96    1.10
  -3  -2  -3   44.41    1.22
  -3  -2  -3   45.44    1.28
  -3  -2  -3   44.35    1.14
   2   2   3    2.67    0.11
   2   2   3    2.76    0.08
  -2  -2  -3    2.68    0.11
  -2  -2  -3    2.58    0.10
  -2  -2  -3    2.60    0.10
  -2  -2  -3    2.67    0.11
  -2  -2  -3    2.65    0.09
   1   2   3    0.45    0.03
  -1  -2  -3    0.41    0.03
  -1  -2  -3    0.46    0.03
  -1  -2  -3    0.55    0.04
  -1  -2  -3    0.25    0.03
  -1  -2  -3    0.31    0.04
   0  -2  -3    0.00    0.01
   0  -2  -3    0.00    0.02
  -1   2   3    3.69    0.12
   1  -2  -3    2.96    0.09
  -2   2   3    1.41    0.05
  -2   2   3    1.42    0.05
  -2   2   3    1.35    0.05
   2  -2  -3    1.26    0.07
   2  -2  -3    1.30    0.06
  -3   2   3   20.94    0.51
  -3   2   3   20.28    0.56
  -3   2   3   20.97    0.59
   3  -2  -3   21.14    0.53
  -4   2   3   27.89    0.76
  -4   2   3   26.00    0.66
  -4   2   3   26.82    0.72
   4  -2  -3   26.04    0.75
   4  -2  -3   26.45    0.68
   4  -2  -3   27.23    0.76
  -5   2   3    9.89    0.27
  -5   2   3   10.18    0.32
  -5   2   3    9.91    0.29
   5  -2  -3    9.91    0.29
   5  -2  -3   10.54    0.31
   5  -2  -3   10.02    0.32
  -6   2   3    0.86    0.07
  -6   2   3    0.91    0.09
  -6   2   3    0.79    0.07
   6  -2  -3    0.83    0.08
   6  -2  -3    0.86    0.09
  -7   2   3    1.53    0.11
  -7   2   3    1.79    0.13
  -7   2   3    1.53    0.09
   7  -2  -3    1.45    0.12
  -8   2   3   34.65    1.01
  -8   2   3   33.93    0.87
   8  -2  -3   33.87    1.01
  -9   2   3    0.92    0.15
  -9   2   3    0.87    0.10
   9  -2  -3    0.64    0.13
 -10   2   3    6.58    0.25
 -10   2   3    6.92    0.28
  10  -2  -3    7.33    0.31
 -11   2   3    0.02    0.13
 -11   2   3    0.09    0.13
 -12   2   3    1.41    0.16
 -12   2   3    1.30    0.18
 -12  -3  -3    1.00    0.19
 -11  -3  -3    0.00    0.15
 -10  -3  -3    0.53    0.17
 -10  -3  -3    0.59    0.15
   9   3   3   10.35    0.44
  -9  -3  -3   11.95    0.41
  -9  -3  -3   11.45    0.42
  -9  -3  -3   11.20    0.36
   8   3   3    2.71    0.22
   8   3   3    3.04    0.13
  -8  -3  -3    2.94    0.20
  -8  -3  -3    2.73    0.17
  -8  -3  -3    3.20    0.20
   7   3   3    0.15    0.13
   7   3   3    0.10    0.06
  -7  -3  -3    0.19    0.11
  -7  -3  -3    0.19    0.09
  -7  -3  -3    0.14    0.11
   6   3   3    5.38    0.25
   6   3   3    5.72    0.17
  -6  -3  -3    5.74    0.21
  -6  -3  -3    5.84    0.23
  -6  -3  -3    6.15    0.24
   5   3   3   12.80    0.42
   5   3   3   12.52    0.33
  -5  -3  -3   13.07    0.34
  -5  -3  -3   12.82    0.40
  -5  -3  -3   12.80    0.40
  -5  -3  -3   12.51    0.35
   4   3   3    8.05    0.21
   4   3   3    7.92    0.28
  -4  -3  -3    8.28    0.22
  -4  -3  -3    7.90    0.23
  -4  -3  -3    7.70    0.26
  -4  -3  -3    7.67    0.26
  -4  -3  -3    8.14    0.25
   3   3   3   33.10    0.80
   3   3   3   32.61    0.94
  -3  -3  -3   32.23    0.93
  -3  -3  -3   32.28    0.90
  -3  -3  -3   33.12    0.92
  -3  -3  -3   32.24    0.80
  -3  -3  -3   33.95    0.94
   2   3   3   34.60    0.83
   2   3   3   34.27    0.97
  -2  -3  -3   35.06    0.96
  -2  -3  -3   33.82    0.86
  -2  -3  -3   34.17    0.97
  -2  -3  -3   34.35    0.97
  -2  -3  -3   33.81    0.93
   1   3   3   36.53    0.87
   1   3   3   36.52    1.01
  -1  -3  -3   35.58    0.90
  -1  -3  -3   34.74    1.07
  -1  -3  -3   37.09    1.01
  -1  -3  -3   35.92    1.01
  -1  -3  -3   35.02    0.97
   0   3   3    7.14    0.16
   0   3   3    6.83    0.23
   0  -3  -3    7.20    0.18
   0  -3  -3    5.91    0.22
   0  -3  -3    6.94    0.20
   0  -3  -3    5.84    0.20
  -1   3   3    0.09    0.04
   1  -3  -3    0.02    0.03
   1  -3  -3   -0.03    0.03
   1  -3  -3   -0.02    0.03
   1  -3  -3    0.23    0.03
  -2   3   3   12.74    0.39
  -2   3   3   12.26    0.30
  -2   3   3   12.64    0.35
   2  -3  -3   11.90    0.33
  -3   3   3   21.65    0.54
  -3   3   3   22.07    0.60
  -3   3   3   22.08    0.62
   3  -3  -3   22.71    0.62
   3  -3  -3   21.41    0.57
  -4   3   3    5.12    0.15
  -4   3   3    5.53    0.18
  -4   3   3    5.00    0.17
   4  -3  -3    5.16    0.17
   4  -3  -3    5.23    0.17
  -5   3   3    9.19    0.27
  -5   3   3    8.96    0.25
  -5   3   3    9.14    0.29
   5  -3  -3    8.89    0.27
   5  -3  -3    9.06    0.27
   5  -3  -3    9.04    0.28
  -6   3   3    5.83    0.20
  -6   3   3    6.23    0.22
  -6   3   3    5.38    0.18
   6  -3  -3    5.57    0.21
   6  -3  -3    5.93    0.20
  -7   3   3   33.90    0.98
  -7   3   3   32.62    0.84
   7  -3  -3   32.82    0.96
   7  -3  -3   33.31    0.87
  -8   3   3    2.99    0.21
  -8   3   3    3.09    0.15
   8  -3  -3    2.98    0.17
  -9   3   3    8.10    0.27
   9  -3  -3    8.43    0.31
 -10   3   3    0.03    0.12
  10  -3  -3    0.15    0.13
 -11   3   3   -0.14    0.14
 -11   3   3   -0.09    0.12
 -12   3   3    1.54    0.16
 -12   3   3    1.68    0.19
 -11  -4  -3    0.03    0.15
 -10  -4  -3    1.29    0.19
 -10  -4  -3    1.22    0.15
   9   4   3    9.52    0.42
  -9  -4  -3    8.96    0.37
  -9  -4  -3    9.88    0.37
  -9  -4  -3    9.44    0.32
   8   4   3    1.43    0.10
   8   4   3    1.76    0.18
  -8  -4  -3    1.64    0.15
  -8  -4  -3    1.76    0.16
  -8  -4  -3    1.82    0.13
   7   4   3    0.34    0.14
   7   4   3    0.18    0.07
  -7  -4  -3    0.25    0.12
  -7  -4  -3    0.23    0.09
  -7  -4  -3    0.15    0.11
   6   4   3    0.96    0.14
   6   4   3    1.14    0.07
  -6  -4  -3    1.29    0.12
  -6  -4  -3    1.13    0.12
  -6  -4  -3    1.18    0.10
  -6  -4  -3    1.29    0.08
   5   4   3   32.56    0.80
   5   4   3   32.02    0.95
  -5  -4  -3   32.79    0.80
  -5  -4  -3   32.03    0.93
  -5  -4  -3   31.44    0.83
  -5  -4  -3   33.13    0.91
  -5  -4  -3   31.37    0.90
   4   4   3    8.54    0.23
   4   4   3    8.82    0.30
  -4  -4  -3    8.19    0.28
  -4  -4  -3    9.02    0.24
  -4  -4  -3    8.55    0.28
  -4  -4  -3    9.03    0.27
  -4  -4  -3    8.59    0.25
   3   4   3   90.79    2.23
   3   4   3   90.30    2.58
  -3  -4  -3   91.46    2.57
  -3  -4  -3   91.91    2.29
  -3  -4  -3   90.12    2.45
  -3  -4  -3   96.28    2.58
  -3  -4  -3   94.64    2.55
   2   4   3   25.31    0.63
   2   4   3   26.47    0.75
  -2  -4  -3   25.85    0.74
  -2  -4  -3   25.58    0.71
  -2  -4  -3   25.79    0.66
  -2  -4  -3   26.19    0.79
  -2  -4  -3   26.61    0.73
  -2  -4  -3   26.13    0.74
   1   4   3   21.87    0.68
   1   4   3   23.22    0.65
   1   4   3   22.61    0.55
  -1  -4  -3   22.83    0.57
  -1  -4  -3   21.59    0.62
  -1  -4  -3   22.97    0.64
  -1  -4  -3   22.04    0.68
  -1  -4  -3   22.91    0.63
   0   4   3   32.68    0.89
   0   4   3   30.86    0.94
   0   4   3   32.06    0.77
   0  -4  -3   30.44    0.85
   0  -4  -3   32.17    0.94
   0  -4  -3   31.09    0.89
   0  -4  -3   32.35    0.80
  -1   4   3    0.06    0.02
  -1   4   3    0.06    0.05
  -1   4   3    0.05    0.01
   1  -4  -3    0.13    0.05
   1  -4  -3    0.14    0.04
   1  -4  -3    0.07    0.04
   1  -4  -3    0.07    0.04
   1  -4  -3    0.15    0.02
  -2   4   3   92.30    2.29
  -2   4   3   96.35    2.75
  -2   4   3   98.66    2.62
   2  -4  -3   90.68    2.35
  -3   4   3  181.66    4.78
  -3   4   3  169.92    4.54
  -3   4   3  168.17    4.17
   3  -4  -3  170.22    4.28
  -4   4   3    4.32    0.16
  -4   4   3    4.20    0.16
  -4   4   3    4.28    0.13
   4  -4  -3    4.42    0.15
   4  -4  -3    4.59    0.14
  -5   4   3    0.24    0.07
  -5   4   3    0.35    0.07
  -5   4   3    0.37    0.05
   5  -4  -3    0.14    0.03
   5  -4  -3    0.25    0.07
   5  -4  -3    0.33    0.05
  -6   4   3    8.71    0.27
  -6   4   3    9.64    0.30
  -6   4   3   10.17    0.32
   6  -4  -3    9.67    0.29
  -7   4   3    0.03    0.07
  -7   4   3    0.05    0.10
   7  -4  -3    0.04    0.08
   7  -4  -3    0.09    0.09
  -8   4   3    2.52    0.14
   8  -4  -3    2.88    0.16
   8  -4  -3    2.79    0.16
  -9   4   3    6.28    0.23
   9  -4  -3    6.50    0.26
 -10   4   3    0.85    0.13
  10  -4  -3    1.14    0.14
 -11   4   3    3.93    0.21
 -12   4   3    0.16    0.15
 -12   4   3    0.26    0.16
 -11  -5  -3   -0.07    0.15
 -10  -5  -3    0.64    0.18
 -10  -5  -3    0.79    0.15
   9   5   3    1.58    0.11
   9   5   3    1.72    0.22
  -9  -5  -3    1.51    0.15
  -9  -5  -3    1.53    0.17
  -9  -5  -3    1.67    0.17
   8   5   3    5.82    0.19
   8   5   3    6.27    0.32
  -8  -5  -3    5.62    0.26
  -8  -5  -3    5.79    0.23
  -8  -5  -3    6.10    0.27
   7   5   3    4.65    0.16
   7   5   3    4.48    0.27
  -7  -5  -3    4.33    0.22
  -7  -5  -3    4.63    0.19
  -7  -5  -3    4.80    0.23
   6   5   3   18.86    0.60
   6   5   3   18.95    0.48
  -6  -5  -3   18.76    0.56
  -6  -5  -3   18.57    0.51
  -6  -5  -3   18.30    0.57
   5   5   3    0.03    0.05
   5   5   3    0.38    0.11
  -5  -5  -3    0.20    0.06
  -5  -5  -3    0.20    0.07
  -5  -5  -3    0.16    0.08
  -5  -5  -3    0.17    0.09
   4   5   3    1.98    0.14
   4   5   3    2.07    0.08
  -4  -5  -3    2.24    0.10
  -4  -5  -3    1.99    0.10
  -4  -5  -3    2.26    0.09
  -4  -5  -3    1.92    0.13
  -4  -5  -3    2.25    0.10
  -4  -5  -3    2.13    0.12
   3   5   3    0.96    0.09
   3   5   3    0.88    0.05
  -3  -5  -3    1.01    0.06
  -3  -5  -3    0.93    0.07
  -3  -5  -3    0.89    0.07
  -3  -5  -3    0.96    0.09
  -3  -5  -3    0.85    0.07
  -3  -5  -3    0.86    0.08
   2   5   3    2.24    0.08
   2   5   3    2.57    0.12
  -2  -5  -3    2.32    0.10
  -2  -5  -3    2.32    0.10
  -2  -5  -3    2.43    0.13
  -2  -5  -3    2.39    0.10
  -2  -5  -3    2.38    0.09
  -2  -5  -3    2.27    0.12
  -2  -5  -3    2.50    0.11
   1   5   3   16.94    0.42
   1   5   3   17.29    0.50
   1   5   3   16.98    0.53
  -1  -5  -3   17.11    0.48
  -1  -5  -3   16.67    0.53
  -1  -5  -3   16.88    0.49
  -1  -5  -3   16.60    0.48
  -1  -5  -3   17.02    0.44
  -1  -5  -3   16.87    0.41
   0   5   3    1.97    0.12
   0   5   3    2.09    0.06
   0   5   3    2.10    0.10
   0  -5  -3    2.17    0.08
   0  -5  -3    2.21    0.10
   0  -5  -3    2.21    0.11
   0  -5  -3    2.07    0.07
   0  -5  -3    2.11    0.10
  -1   5   3    1.08    0.09
  -1   5   3    1.14    0.06
  -1   5   3    1.11    0.04
   1  -5  -3    0.95    0.08
   1  -5  -3    1.08    0.05
   1  -5  -3    1.06    0.06
   1  -5  -3    1.07    0.07
   1  -5  -3    1.05    0.08
  -2   5   3    2.88    0.10
  -2   5   3    2.75    0.12
  -2   5   3    2.66    0.08
   2  -5  -3    2.67    0.11
  -3   5   3    8.50    0.25
  -3   5   3    7.85    0.21
   3  -5  -3    7.84    0.24
  -4   5   3    1.29    0.09
  -4   5   3    1.28    0.09
  -4   5   3    1.29    0.07
   4  -5  -3    1.22    0.09
   4  -5  -3    1.14    0.05
   4  -5  -3    1.24    0.05
  -5   5   3   21.78    0.61
  -5   5   3   20.01    0.58
  -5   5   3   20.29    0.52
   5  -5  -3   19.79    0.55
   5  -5  -3   20.56    0.58
  -6   5   3   20.94    0.56
  -6   5   3   22.62    0.66
  -6   5   3   21.78    0.63
   6  -5  -3   22.45    0.64
   6  -5  -3   22.04    0.60
  -7   5   3    0.04    0.08
   7  -5  -3    0.17    0.09
   7  -5  -3    0.04    0.07
  -8   5   3    5.18    0.20
   8  -5  -3    5.51    0.21
   8  -5  -3    5.21    0.22
  -9   5   3    3.44    0.19
   9  -5  -3    3.60    0.18
   9  -5  -3    3.29    0.19
 -10   5   3    4.45    0.22
  10  -5  -3    4.61    0.22
 -11   5   3    0.32    0.13
 -12   5   3    0.12    0.16
 -11  -6  -3    6.52    0.29
 -11  -6  -3    7.49    0.35
 -10  -6  -3    2.45    0.21
 -10  -6  -3    1.83    0.16
   9   6   3   11.86    0.47
   9   6   3   10.69    0.32
  -9  -6  -3   11.23    0.42
  -9  -6  -3   10.69    0.36
   8   6   3    2.81    0.13
   8   6   3    2.79    0.23
  -8  -6  -3    3.11    0.21
  -8  -6  -3    2.72    0.17
  -8  -6  -3    2.82    0.20
   7   6   3    5.07    0.27
   7   6   3    5.10    0.17
  -7  -6  -3    5.12    0.23
  -7  -6  -3    5.02    0.24
  -7  -6  -3    5.13    0.21
   6   6   3    3.50    0.22
   6   6   3    3.42    0.13
  -6  -6  -3    3.11    0.19
  -6  -6  -3    3.30    0.17
  -6  -6  -3    3.41    0.17
   5   6   3    0.40    0.12
   5   6   3    0.33    0.05
  -5  -6  -3    0.29    0.08
  -5  -6  -3    0.39    0.10
  -5  -6  -3    0.30    0.08
   4   6   3   12.48    0.40
   4   6   3   11.28    0.30
  -4  -6  -3   12.35    0.31
  -4  -6  -3   11.57    0.33
  -4  -6  -3   11.43    0.37
  -4  -6  -3   11.47    0.37
   3   6   3   23.70    0.70
   3   6   3   22.87    0.58
  -3  -6  -3   21.98    0.66
  -3  -6  -3   23.89    0.66
  -3  -6  -3   23.39    0.57
  -3  -6  -3   25.08    0.69
  -3  -6  -3   23.22    0.61
  -3  -6  -3   24.48    0.73
  -3  -6  -3   23.03    0.68
   2   6   3    0.14    0.07
   2   6   3    0.05    0.03
  -2  -6  -3   -0.03    0.05
  -2  -6  -3    0.06    0.07
  -2  -6  -3    0.01    0.05
  -2  -6  -3    0.01    0.06
  -2  -6  -3    0.13    0.04
  -2  -6  -3    0.09    0.05
  -2  -6  -3    0.18    0.06
   1   6   3    4.06    0.16
   1   6   3    4.12    0.17
   1   6   3    3.98    0.11
  -1  -6  -3    3.75    0.15
  -1  -6  -3    3.92    0.13
  -1  -6  -3    3.95    0.17
  -1  -6  -3    4.05    0.14
  -1  -6  -3    3.99    0.13
  -1  -6  -3    4.05    0.12
  -1  -6  -3    3.64    0.13
   0   6   3    6.64    0.25
   0   6   3    6.68    0.23
   0   6   3    6.72    0.17
   0  -6  -3    6.71    0.22
   0  -6  -3    6.75    0.22
   0  -6  -3    6.94    0.19
   0  -6  -3    6.74    0.18
   0  -6  -3    6.79    0.23
  -1   6   3   20.88    0.63
  -1   6   3   21.09    0.59
  -1   6   3   20.11    0.50
   1  -6  -3   20.25    0.53
   1  -6  -3   19.89    0.62
   1  -6  -3   20.38    0.49
  -2   6   3    0.67    0.04
  -2   6   3    0.77    0.06
   2  -6  -3    0.57    0.07
  -3   6   3    4.77    0.17
  -3   6   3    4.73    0.13
   3  -6  -3    4.49    0.17
  -4   6   3    0.05    0.07
  -4   6   3    0.12    0.04
  -4   6   3    0.09    0.06
   4  -6  -3    0.13    0.07
  -5   6   3   18.82    0.50
  -5   6   3   20.13    0.59
  -5   6   3   19.18    0.56
   5  -6  -3   19.69    0.53
   5  -6  -3   19.72    0.55
  -6   6   3    9.02    0.31
  -6   6   3    8.95    0.27
   6  -6  -3    9.45    0.30
   6  -6  -3    9.74    0.29
  -7   6   3    0.15    0.08
   7  -6  -3    0.04    0.07
   7  -6  -3    0.02    0.10
  -8   6   3    2.55    0.16
   8  -6  -3    2.68    0.14
   8  -6  -3    2.72    0.17
  -9   6   3   16.90    0.49
   9  -6  -3   17.79    0.53
   9  -6  -3   17.95    0.54
 -10   6   3    0.43    0.13
  10  -6  -3    0.50    0.15
 -11   6   3    0.26    0.14
 -12   6   3    0.66    0.17
 -11  -7  -3    0.22    0.19
 -11  -7  -3    0.61    0.16
 -10  -7  -3    0.14    0.18
 -10  -7  -3    0.16    0.15
   9   7   3    0.19    0.10
   9   7   3   -0.10    0.17
  -9  -7  -3    0.16    0.15
  -9  -7  -3    0.01    0.13
   8   7   3    1.75    0.11
   8   7   3    1.81    0.21
  -8  -7  -3    1.69    0.17
  -8  -7  -3    1.55    0.16
  -8  -7  -3    2.02    0.15
   7   7   3   -0.06    0.07
   7   7   3    0.19    0.16
  -7  -7  -3    0.12    0.09
  -7  -7  -3    0.34    0.14
  -7  -7  -3    0.25    0.11
   6   7   3    0.74    0.07
   6   7   3    0.99    0.15
  -6  -7  -3    0.98    0.11
  -6  -7  -3    0.96    0.13
  -6  -7  -3    0.86    0.11
   5   7   3    3.32    0.20
   5   7   3    3.20    0.12
  -5  -7  -3    2.86    0.18
  -5  -7  -3    3.04    0.16
  -5  -7  -3    3.23    0.14
   4   7   3   23.28    0.71
   4   7   3   23.20    0.58
  -4  -7  -3   23.99    0.68
  -4  -7  -3   22.30    0.68
  -4  -7  -3   23.41    0.74
  -4  -7  -3   22.39    0.61
  -4  -7  -3   24.29    0.58
   3   7   3    2.08    0.14
   3   7   3    2.14    0.09
  -3  -7  -3    2.26    0.09
  -3  -7  -3    2.04    0.10
  -3  -7  -3    2.25    0.10
  -3  -7  -3    2.12    0.11
  -3  -7  -3    2.14    0.15
  -3  -7  -3    2.13    0.14
   2   7   3    3.69    0.12
   2   7   3    4.11    0.18
  -2  -7  -3    3.87    0.18
  -2  -7  -3    3.95    0.17
  -2  -7  -3    3.94    0.14
  -2  -7  -3    4.11    0.15
  -2  -7  -3    3.86    0.14
  -2  -7  -3    3.84    0.14
  -2  -7  -3    4.04    0.13
   1   7   3    2.03    0.07
   1   7   3    2.00    0.13
   1   7   3    1.85    0.13
  -1  -7  -3    1.88    0.09
  -1  -7  -3    1.98    0.12
  -1  -7  -3    1.78    0.11
  -1  -7  -3    1.93    0.08
  -1  -7  -3    1.97    0.08
  -1  -7  -3    1.90    0.08
   0   7   3  137.25    4.07
   0   7   3  140.64    3.89
   0   7   3  136.57    3.37
   0  -7  -3  141.11    3.47
   0  -7  -3  143.25    4.05
   0  -7  -3  139.75    3.69
   0  -7  -3  138.99    3.30
  -1   7   3   40.44    1.20
  -1   7   3   41.79    1.15
  -1   7   3   39.43    0.98
   1  -7  -3   41.29    1.03
   1  -7  -3   39.14    0.96
  -2   7   3   17.91    0.52
  -2   7   3   16.94    0.43
   2  -7  -3   17.69    0.47
  -3   7   3   27.85    0.70
  -3   7   3   29.48    0.82
   3  -7  -3   28.05    0.74
  -4   7   3   12.81    0.38
  -4   7   3   12.20    0.32
  -4   7   3   12.97    0.40
   4  -7  -3   12.00    0.36
  -5   7   3    1.07    0.11
  -5   7   3    0.98    0.07
   5  -7  -3    0.77    0.11
   5  -7  -3    0.99    0.04
  -6   7   3    6.42    0.21
   6  -7  -3    6.06    0.25
   6  -7  -3    6.83    0.20
  -7   7   3    5.00    0.19
   7  -7  -3    5.09    0.18
   7  -7  -3    4.64    0.21
  -8   7   3    0.12    0.10
   8  -7  -3    0.25    0.08
   8  -7  -3    0.54    0.13
  -9   7   3    1.02    0.13
   9  -7  -3    1.02    0.16
 -10   7   3    1.10    0.14
  10  -7  -3    0.86    0.17
 -11   7   3    0.58    0.15
  11  -7  -3    0.90    0.18
 -11  -8  -3    0.81    0.17
 -10  -8  -3    2.87    0.25
 -10  -8  -3    2.53    0.18
   9   8   3    0.11    0.10
   9   8   3    0.16    0.18
  -9  -8  -3   -0.05    0.15
  -9  -8  -3   -0.06    0.13
   8   8   3    1.80    0.23
   8   8   3    1.69    0.11
  -8  -8  -3    1.77    0.16
  -8  -8  -3    1.84    0.14
  -8  -8  -3    1.94    0.19
   7   8   3    3.27    0.15
   7   8   3    3.73    0.25
  -7  -8  -3    3.32    0.19
  -7  -8  -3    3.27    0.22
  -7  -8  -3    3.48    0.19
   6   8   3    6.00    0.29
   6   8   3    6.09    0.20
  -6  -8  -3    6.37    0.27
  -6  -8  -3    6.22    0.25
  -6  -8  -3    6.16    0.22
   5   8   3    8.79    0.24
   5   8   3    8.93    0.34
  -5  -8  -3    8.65    0.30
  -5  -8  -3    8.70    0.35
  -5  -8  -3    8.36    0.27
  -5  -8  -3    8.90    0.32
   4   8   3    1.59    0.15
   4   8   3    1.31    0.09
  -4  -8  -3    1.42    0.09
  -4  -8  -3    1.27    0.10
  -4  -8  -3    1.48    0.13
  -4  -8  -3    1.31    0.10
  -4  -8  -3    1.68    0.14
   3   8   3    0.54    0.05
   3   8   3    0.53    0.11
  -3  -8  -3    0.55    0.08
  -3  -8  -3    0.73    0.12
  -3  -8  -3    0.58    0.07
  -3  -8  -3    0.71    0.07
  -3  -8  -3    0.68    0.10
   2   8   3    0.96    0.06
   2   8   3    1.15    0.11
  -2  -8  -3    0.88    0.10
  -2  -8  -3    0.85    0.07
  -2  -8  -3    1.01    0.10
  -2  -8  -3    0.90    0.07
  -2  -8  -3    0.93    0.07
   1   8   3   13.28    0.42
   1   8   3   12.95    0.33
  -1  -8  -3   12.84    0.38
  -1  -8  -3   12.80    0.40
  -1  -8  -3   13.23    0.38
  -1  -8  -3   13.05    0.36
  -1  -8  -3   13.95    0.43
  -1  -8  -3   12.54    0.33
   0   8   3    2.84    0.09
   0   8   3    3.00    0.16
   0   8   3    3.01    0.17
   0  -8  -3    3.02    0.14
   0  -8  -3    2.96    0.14
   0  -8  -3    3.10    0.13
   0  -8  -3    2.85    0.11
  -1   8   3    5.51    0.22
  -1   8   3    5.27    0.15
   1  -8  -3    5.41    0.18
   1  -8  -3    5.43    0.15
  -2   8   3   17.16    0.51
  -2   8   3   15.83    0.41
   2  -8  -3   16.60    0.45
   2  -8  -3   16.67    0.41
  -3   8   3    1.22    0.06
  -3   8   3    1.19    0.10
   3  -8  -3    1.23    0.11
  -4   8   3    7.96    0.22
  -4   8   3    8.04    0.27
   4  -8  -3    7.70    0.26
  -5   8   3   13.68    0.42
  -5   8   3   12.99    0.35
   5  -8  -3   13.04    0.39
  -6   8   3    1.89    0.12
   6  -8  -3    1.83    0.14
  -7   8   3    2.45    0.14
   7  -8  -3    2.64    0.16
  -8   8   3    2.72    0.16
   8  -8  -3    2.84    0.19
  -9   8   3    0.07    0.11
   9  -8  -3    0.08    0.13
 -10   8   3   -0.08    0.12
  10  -8  -3   -0.03    0.16
 -11   8   3    0.10    0.14
  11  -8  -3    0.17    0.18
 -10  -9  -3    1.59    0.23
 -10  -9  -3    1.12    0.16
   9   9   3    2.75    0.15
  -9  -9  -3    2.24    0.17
  -9  -9  -3    2.87    0.23
   8   9   3    1.46    0.11
   8   9   3    1.96    0.22
  -8  -9  -3    1.58    0.14
  -8  -9  -3    1.69    0.20
   7   9   3    6.91    0.35
   7   9   3    6.96    0.22
  -7  -9  -3    6.84    0.25
  -7  -9  -3    6.52    0.30
  -7  -9  -3    6.81    0.28
   6   9   3    1.40    0.17
   6   9   3    1.41    0.09
  -6  -9  -3    1.62    0.16
  -6  -9  -3    1.66    0.13
  -6  -9  -3    1.57    0.13
   5   9   3   25.52    0.78
   5   9   3   23.72    0.62
  -5  -9  -3   25.04    0.73
  -5  -9  -3   25.15    0.79
  -5  -9  -3   23.48    0.65
  -5  -9  -3   23.95    0.73
   4   9   3    1.99    0.10
   4   9   3    1.96    0.17
  -4  -9  -3    2.30    0.18
  -4  -9  -3    2.17    0.14
  -4  -9  -3    2.21    0.15
  -4  -9  -3    2.00    0.13
  -4  -9  -3    2.26    0.13
   3   9   3   22.41    0.67
   3   9   3   20.91    0.54
  -3  -9  -3   20.78    0.62
  -3  -9  -3   21.13    0.63
  -3  -9  -3   22.30    0.69
  -3  -9  -3   21.57    0.53
  -3  -9  -3   21.41    0.57
   2   9   3    3.65    0.12
   2   9   3    3.78    0.20
  -2  -9  -3    3.66    0.18
  -2  -9  -3    3.29    0.14
  -2  -9  -3    3.96    0.18
  -2  -9  -3    3.48    0.14
  -2  -9  -3    3.53    0.13
   1   9   3    2.12    0.08
   1   9   3    2.13    0.16
  -1  -9  -3    2.12    0.09
  -1  -9  -3    1.97    0.11
  -1  -9  -3    2.03    0.15
  -1  -9  -3    2.19    0.13
  -1  -9  -3    1.92    0.10
   0   9   3    8.26    0.31
   0   9   3    8.69    0.23
   0  -9  -3    8.74    0.24
   0  -9  -3    8.76    0.26
   0  -9  -3    8.86    0.30
  -1   9   3   13.70    0.44
  -1   9   3   13.21    0.34
   1  -9  -3   13.61    0.37
   1  -9  -3   13.19    0.34
  -2   9   3    2.61    0.09
   2  -9  -3    2.65    0.10
   2  -9  -3    2.61    0.14
  -3   9   3    8.48    0.23
   3  -9  -3    8.71    0.28
  -4   9   3    2.81    0.16
  -4   9   3    2.88    0.12
   4  -9  -3    2.74    0.16
  -5   9   3    0.28    0.07
  -5   9   3    0.21    0.10
   5  -9  -3    0.08    0.11
  -6   9   3    6.10    0.21
   6  -9  -3    6.28    0.25
  -7   9   3   35.87    0.91
   7  -9  -3   36.29    0.97
  -8   9   3    1.03    0.12
   8  -9  -3    0.96    0.16
  -9   9   3    1.06    0.13
   9  -9  -3    1.00    0.17
 -10   9   3    0.16    0.13
  10  -9  -3   -0.14    0.15
 -11   9   3    1.41    0.17
  11  -9  -3    1.40    0.21
 -10 -10  -3    0.32    0.15
   9  10   3   -0.13    0.10
  -9 -10  -3    0.13    0.18
  -9 -10  -3    0.16    0.14
   8  10   3    0.23    0.10
  -8 -10  -3    0.45    0.14
  -8 -10  -3    0.39    0.17
   7  10   3    1.55    0.10
  -7 -10  -3    1.26    0.16
  -7 -10  -3    1.63    0.14
  -7 -10  -3    1.52    0.15
   6  10   3    1.98    0.12
  -6 -10  -3    2.05    0.18
  -6 -10  -3    2.15    0.14
  -6 -10  -3    2.25    0.16
   5  10   3   19.55    0.51
  -5 -10  -3   19.57    0.54
  -5 -10  -3   19.81    0.60
  -5 -10  -3   20.22    0.61
   4  10   3    1.35    0.08
  -4 -10  -3    1.46    0.11
  -4 -10  -3    1.44    0.14
  -4 -10  -3    1.35    0.11
   3  10   3    0.46    0.06
  -3 -10  -3    0.40    0.09
  -3 -10  -3    0.51    0.12
  -3 -10  -3    0.55    0.08
  -3 -10  -3    0.49    0.08
   2  10   3   39.55    0.98
  -2 -10  -3   40.13    1.12
  -2 -10  -3   39.01    0.96
  -2 -10  -3   39.74    1.02
  -2 -10  -3   41.23    1.20
  -2 -10  -3   38.91    1.11
   1  10   3    2.11    0.09
  -1 -10  -3    2.01    0.11
  -1 -10  -3    2.10    0.15
  -1 -10  -3    2.01    0.09
  -1 -10  -3    2.32    0.14
  -1 -10  -3    1.91    0.13
   0  10   3    4.09    0.13
   0 -10  -3    4.22    0.18
   0 -10  -3    4.02    0.14
   0 -10  -3    4.00    0.17
  -1  10   3    3.58    0.12
   1 -10  -3    3.69    0.13
   1 -10  -3    3.84    0.16
  -2  10   3   15.80    0.40
   2 -10  -3   16.33    0.45
   2 -10  -3   15.65    0.40
  -3  10   3    0.16    0.05
   3 -10  -3    0.29    0.11
  -4  10   3   21.90    0.56
   4 -10  -3   22.13    0.61
  -5  10   3   16.43    0.51
  -5  10   3   16.39    0.43
   5 -10  -3   16.26    0.49
  -6  10   3    7.37    0.23
   6 -10  -3    7.08    0.29
  -7  10   3    0.39    0.10
   7 -10  -3    0.23    0.14
  -8  10   3   -0.01    0.10
   8 -10  -3    0.10    0.15
  -9  10   3    1.31    0.14
   9 -10  -3    1.20    0.17
 -10  10   3    1.39    0.15
  10 -10  -3    1.05    0.18
   9  11   3   -0.06    0.11
  -9 -11  -3   -0.04    0.14
  -9 -11  -3    0.08    0.19
   8  11   3    7.97    0.26
  -8 -11  -3    8.89    0.37
  -8 -11  -3    7.53    0.30
   7  11   3    0.03    0.09
  -7 -11  -3    0.03    0.13
  -7 -11  -3   -0.04    0.15
  -7 -11  -3    0.05    0.12
   6  11   3    0.48    0.09
  -6 -11  -3    0.59    0.12
  -6 -11  -3    0.51    0.15
  -6 -11  -3    0.32    0.12
   5  11   3    0.75    0.08
  -5 -11  -3    0.92    0.15
  -5 -11  -3    0.80    0.11
  -5 -11  -3    0.92    0.11
   4  11   3    1.40    0.09
  -4 -11  -3    1.48    0.16
  -4 -11  -3    1.59    0.11
  -4 -11  -3    1.49    0.12
   3  11   3    0.17    0.06
  -3 -11  -3    0.12    0.08
  -3 -11  -3    0.07    0.12
  -3 -11  -3    0.28    0.10
  -3 -11  -3    0.24    0.08
   2  11   3    8.35    0.23
  -2 -11  -3    8.41    0.26
  -2 -11  -3    8.58    0.26
  -2 -11  -3    8.32    0.25
  -2 -11  -3    8.14    0.31
   1  11   3    0.08    0.05
  -1 -11  -3    0.11    0.08
  -1 -11  -3    0.01    0.04
  -1 -11  -3    0.07    0.07
   0  11   3    5.97    0.17
   0 -11  -3    6.18    0.22
   0 -11  -3    5.81    0.19
  -1  11   3    1.72    0.09
   1 -11  -3    1.70    0.12
   1 -11  -3    1.90    0.10
  -2  11   3    3.56    0.12
   2 -11  -3    3.70    0.13
   2 -11  -3    3.49    0.18
  -3  11   3    3.59    0.13
   3 -11  -3    3.74    0.20
  -4  11   3    2.61    0.12
   4 -11  -3    2.61    0.17
  -5  11   3    3.61    0.15
   5 -11  -3    3.70    0.22
  -6  11   3    2.87    0.15
   6 -11  -3    3.08    0.19
  -7  11   3    2.10    0.13
   7 -11  -3    1.88    0.17
  -8  11   3    0.49    0.11
   8 -11  -3    0.40    0.17
  -9  11   3    0.04    0.12
   9 -11  -3   -0.12    0.17
 -10  11   3    2.40    0.18
  10 -11  -3    2.58    0.24
   9  12   3    3.24    0.18
  -9 -12  -3    3.29    0.22
   8  12   3    0.53    0.11
  -8 -12  -3    0.38    0.14
  -8 -12  -3    0.27    0.19
   7  12   3    3.69    0.17
  -7 -12  -3    3.88    0.20
  -7 -12  -3    4.19    0.27
   6  12   3    0.83    0.10
  -6 -12  -3    0.99    0.13
  -6 -12  -3    0.92    0.13
  -6 -12  -3    0.71    0.17
   5  12   3    5.57    0.19
  -5 -12  -3    5.72    0.28
  -5 -12  -3    5.81    0.23
  -5 -12  -3    5.77    0.23
   4  12   3    0.42    0.08
  -4 -12  -3    0.65    0.14
  -4 -12  -3    0.58    0.10
  -4 -12  -3    0.44    0.11
   3  12   3    9.83    0.28
  -3 -12  -3    9.70    0.37
  -3 -12  -3   10.06    0.31
  -3 -12  -3    9.83    0.31
  -3 -12  -3   10.06    0.28
   2  12   3   25.98    0.65
  -2 -12  -3   25.71    0.69
  -2 -12  -3   26.35    0.65
  -2 -12  -3   25.77    0.77
   1  12   3    7.74    0.22
  -1 -12  -3    7.59    0.24
  -1 -12  -3    7.99    0.26
   0  12   3    2.72    0.11
   0 -12  -3    2.28    0.15
   0 -12  -3    2.67    0.14
  -1  12   3    7.04    0.20
   1 -12  -3    6.63    0.24
   1 -12  -3    6.68    0.21
  -2  12   3    8.58    0.24
   2 -12  -3    8.50    0.24
   2 -12  -3    8.61    0.30
  -3  12   3    0.98    0.08
   3 -12  -3    1.00    0.13
  -4  12   3   21.13    0.55
   4 -12  -3   21.84    0.61
  -5  12   3    8.58    0.25
   5 -12  -3    7.90    0.31
  -6  12   3    1.94    0.12
   6 -12  -3    1.84    0.18
  -7  12   3   -0.01    0.10
   7 -12  -3    0.37    0.15
  -8  12   3    0.91    0.12
   8 -12  -3    0.72    0.18
  -9  12   3    6.23    0.26
   9 -12  -3    6.57    0.32
   8  13   3    2.54    0.16
  -8 -13  -3    2.84    0.20
   7  13   3    2.03    0.13
  -7 -13  -3    2.29    0.23
  -7 -13  -3    2.01    0.18
   6  13   3    0.12    0.09
  -6 -13  -3   -0.03    0.16
  -6 -13  -3    0.06    0.12
  -6 -13  -3    0.12    0.12
   5  13   3    3.12    0.14
  -5 -13  -3    3.09    0.17
  -5 -13  -3    2.98    0.22
  -5 -13  -3    3.16    0.19
   4  13   3    2.18    0.12
  -4 -13  -3    2.03    0.19
  -4 -13  -3    2.10    0.14
  -4 -13  -3    2.19    0.14
   3  13   3    0.26    0.07
  -3 -13  -3    0.24    0.11
  -3 -13  -3    0.12    0.13
   2  13   3   21.10    0.53
  -2 -13  -3   20.64    0.53
  -2 -13  -3   20.41    0.57
   1  13   3    2.79    0.12
  -1 -13  -3    2.94    0.14
  -1 -13  -3    2.94    0.18
   0  13   3   18.12    0.46
   0 -13  -3   17.66    0.47
   0 -13  -3   18.36    0.51
  -1  13   3   -0.06    0.06
   1 -13  -3    0.01    0.11
   1 -13  -3    0.14    0.08
  -2  13   3    1.84    0.10
   2 -13  -3    1.92    0.15
   2 -13  -3    1.96    0.11
  -3  13   3    6.40    0.20
   3 -13  -3    6.39    0.27
  -4  13   3    2.64    0.13
   4 -13  -3    2.42    0.18
  -5  13   3    4.92    0.18
   5 -13  -3    4.54    0.24
  -6  13   3    1.13    0.11
   6 -13  -3    0.98    0.17
  -7  13   3    2.77    0.17
   7 -13  -3    2.79    0.22
  -8  13   3    1.71    0.14
   8 -13  -3    1.78    0.19
  -9  13   3    0.33    0.14
   9 -13  -3    0.34    0.20
   7  14   3    0.14    0.11
  -7 -14  -3    0.14    0.15
   6  14   3    0.39    0.11
  -6 -14  -3    0.57    0.17
  -6 -14  -3    0.58    0.15
   5  14   3    0.99    0.10
  -5 -14  -3    0.75    0.13
  -5 -14  -3    0.94    0.18
   4  14   3    0.38    0.09
  -4 -14  -3    0.63    0.17
  -4 -14  -3    0.46    0.13
   3  14   3    6.69    0.21
  -3 -14  -3    6.87    0.26
   2  14   3    0.47    0.08
  -2 -14  -3    0.56    0.11
  -2 -14  -3    0.50    0.13
   1  14   3    0.28    0.07
  -1 -14  -3    0.36    0.10
  -1 -14  -3    0.26    0.11
   0  14   3    0.47    0.07
   0 -14  -3    0.38    0.09
   0 -14  -3    0.55    0.12
  -1  14   3    0.05    0.07
   1 -14  -3    0.02    0.08
   1 -14  -3   -0.07    0.11
  -2  14   3    1.63    0.11
   2 -14  -3    1.84    0.16
   2 -14  -3    1.52    0.10
  -3  14   3    5.23    0.18
   3 -14  -3    4.55    0.23
  -4  14   3    5.27    0.20
   4 -14  -3    5.71    0.26
  -5  14   3    1.11    0.10
   5 -14  -3    0.82    0.15
  -6  14   3    0.23    0.10
   6 -14  -3    0.00    0.16
  -7  14   3    2.13    0.15
   7 -14  -3    2.26    0.20
  -8  14   3    1.37    0.14
   8 -14  -3    1.68    0.20
   7  15   3    0.19    0.12
  -7 -15  -3    0.24    0.15
   6  15   3    0.68    0.11
  -6 -15  -3    0.75    0.15
   5  15   3    0.34    0.10
  -5 -15  -3    0.41    0.14
  -5 -15  -3    0.61    0.19
   4  15   3    3.57    0.17
  -4 -15  -3    4.00    0.22
   3  15   3    4.87    0.18
  -3 -15  -3    4.76    0.22
   2  15   3    3.08    0.14
  -2 -15  -3    3.21    0.21
  -2 -15  -3    3.39    0.17
   1  15   3    2.89    0.14
  -1 -15  -3    3.52    0.19
  -1 -15  -3    3.22    0.17
   0  15   3   33.32    0.83
   0 -15  -3   32.63    0.82
   0 -15  -3   32.64    0.89
  -1  15   3    4.30    0.16
   1 -15  -3    4.29    0.16
   1 -15  -3    3.95    0.23
  -2  15   3    2.53    0.13
   2 -15  -3    2.40    0.17
   2 -15  -3    2.08    0.13
  -3  15   3    1.20    0.10
   3 -15  -3    1.07    0.17
  -4  15   3    0.67    0.09
   4 -15  -3    0.76    0.17
  -5  15   3    3.66    0.17
   5 -15  -3    3.83    0.26
  -6  15   3    6.22    0.23
   6 -15  -3    6.19    0.31
  -7  15   3    0.88    0.13
   7 -15  -3    0.84    0.20
   6  16   3    0.79    0.13
  -6 -16  -3    0.96    0.16
   5  16   3   -0.06    0.10
  -5 -16  -3   -0.01    0.14
   4  16   3    5.69    0.21
  -4 -16  -3    5.19    0.25
   3  16   3   -0.07    0.09
  -3 -16  -3   -0.12    0.12
   2  16   3    2.59    0.13
  -2 -16  -3    2.46    0.18
   1  16   3    0.97    0.10
  -1 -16  -3    1.05    0.16
  -1 -16  -3    1.22    0.12
   0  16   3    0.30    0.09
   0 -16  -3    0.47    0.10
   0 -16  -3    0.29    0.13
  -1  16   3    0.07    0.08
   1 -16  -3   -0.01    0.15
   1 -16  -3    0.06    0.09
  -2  16   3    0.07    0.08
   2 -16  -3    0.04    0.14
   2 -16  -3   -0.01    0.08
  -3  16   3    0.13    0.09
   3 -16  -3    0.13    0.15
  -4  16   3    0.15    0.09
   4 -16  -3    0.01    0.17
  -5  16   3    1.24    0.13
   5 -16  -3    1.50    0.20
  -6  16   3    3.15    0.18
   6 -16  -3    3.12    0.24
   4  17   3   -0.22    0.09
  -4 -17  -3   -0.05    0.16
   3  17   3    0.03    0.10
  -3 -17  -3    0.26    0.16
   2  17   3    0.09    0.09
  -2 -17  -3    0.05    0.14
   1  17   3    0.73    0.09
  -1 -17  -3    0.68    0.12
  -1 -17  -3    0.61    0.16
   0  17   3    2.51    0.15
   0 -17  -3    2.82    0.20
   0 -17  -3    2.76    0.16
  -1  17   3    0.19    0.09
   1 -17  -3    0.25    0.10
   1 -17  -3    0.13    0.15
  -2  17   3    0.82    0.10
   2 -17  -3    1.11    0.18
  -3  17   3    0.33    0.10
   3 -17  -3    0.25    0.18
  -4  17   3    1.15    0.12
   4 -17  -3    0.97    0.20
  -5  17   3    0.18    0.11
   5 -17  -3    0.42    0.20
   2  18   3    3.85    0.19
  -2 -18  -3    4.51    0.27
   1  18   3    7.81    0.26
  -1 -18  -3    7.79    0.27
  -1 -18  -3    8.19    0.34
   0  18   3    0.16    0.10
   0 -18  -3    0.51    0.11
   0 -18  -3    0.08    0.16
  -1  18   3    1.91    0.13
   1 -18  -3    1.90    0.20
   1 -18  -3    1.95    0.13
  -2  18   3    0.72    0.11
   2 -18  -3    1.14    0.20
  -3  18   3    5.69    0.22
   3 -18  -3    5.90    0.30
   2 -18   4    0.96    0.20
  -2  18  -4    1.10    0.13
   1 -18   4    2.69    0.21
  -1  18  -4    2.83    0.18
   0 -18   4    1.02    0.17
   0  18  -4    0.95    0.12
  -1 -18   4    0.37    0.16
   1  18  -4    0.63    0.12
  -2 -18   4    4.73    0.25
   2  18  -4    4.54    0.21
  -3 -18   4    0.23    0.15
   3  18  -4    0.02    0.10
   4 -17   4    0.16    0.18
  -4  17  -4    0.21    0.21
  -4  17  -4    0.06    0.12
   3 -17   4    5.83    0.31
  -3  17  -4    6.30    0.34
  -3  17  -4    6.50    0.24
   2 -17   4    0.21    0.16
  -2  17  -4    0.26    0.11
  -2  17  -4    0.29    0.18
   1 -17   4    0.79    0.17
  -1  17  -4    0.63    0.12
   0 -17   4    2.23    0.20
   0  17  -4    2.12    0.13
  -1 -17   4    1.36    0.17
   1  17  -4    1.20    0.12
  -2 -17   4    0.24    0.15
   2  17  -4    0.24    0.11
  -3 -17   4    0.49    0.14
   3  17  -4    0.48    0.11
  -4 -17   4    0.27    0.14
   4  17  -4    0.13    0.10
  -5 -17   4    0.78    0.15
   5  17  -4    0.56    0.11
   5 -16   4    2.68    0.22
  -5  16  -4    3.00    0.18
  -5  16  -4    3.20    0.27
   4 -16   4    1.14    0.18
  -4  16  -4    1.26    0.12
  -4  16  -4    1.43    0.21
   3 -16   4    0.52    0.17
  -3  16  -4    0.80    0.11
  -3  16  -4    0.87    0.19
   2 -16   4    0.22    0.16
  -2  16  -4    0.08    0.17
  -2  16  -4    0.20    0.09
   1 -16   4    5.64    0.28
  -1  16  -4    5.47    0.21
   0 -16   4    0.50    0.14
   0  16  -4    0.70    0.11
  -1 -16   4    1.75    0.17
   1  16  -4    1.77    0.11
  -2 -16   4    0.05    0.14
   2  16  -4   -0.03    0.09
  -3 -16   4    1.97    0.17
   3  16  -4    1.70    0.12
  -4 -16   4    0.11    0.13
   4  16  -4    0.20    0.10
  -5 -16   4    5.81    0.26
   5  16  -4    6.14    0.23
  -6 -16   4    0.37    0.14
   6  16  -4    0.37    0.11
   6 -15   4    0.11    0.16
  -6  15  -4    0.16    0.13
   5 -15   4   -0.12    0.15
  -5  15  -4   -0.24    0.18
  -5  15  -4    0.00    0.11
   4 -15   4    3.96    0.23
  -4  15  -4    3.14    0.24
  -4  15  -4    3.26    0.17
   3 -15   4    2.14    0.18
   3 -15   4    2.20    0.16
  -3  15  -4    2.63    0.23
  -3  15  -4    2.13    0.13
   2 -15   4    1.32    0.16
   2 -15   4    1.33    0.13
  -2  15  -4    1.30    0.11
   1 -15   4    0.52    0.15
   1 -15   4    0.45    0.12
  -1  15  -4    0.33    0.09
   0 -15   4    3.45    0.21
   0 -15   4    2.88    0.19
   0  15  -4    2.44    0.14
  -1 -15   4    0.13    0.11
  -1 -15   4   -0.02    0.11
   1  15  -4   -0.04    0.08
  -2 -15   4    1.76    0.15
  -2 -15   4    2.02    0.15
   2  15  -4    1.94    0.12
  -3 -15   4    3.18    0.19
   3  15  -4    3.10    0.16
  -4 -15   4    3.56    0.21
   4  15  -4    3.36    0.17
  -5 -15   4    0.38    0.14
   5  15  -4    0.45    0.09
  -6 -15   4    2.96    0.20
   6  15  -4    3.17    0.17
  -7 -15   4    0.54    0.15
   7 -14   4    1.23    0.21
  -7  14  -4    1.66    0.15
   6 -14   4    1.15    0.17
  -6  14  -4    1.15    0.13
   5 -14   4    1.52    0.17
  -5  14  -4    1.26    0.12
  -5  14  -4    1.60    0.21
   4 -14   4    0.15    0.15
   4 -14   4   -0.14    0.11
  -4  14  -4   -0.04    0.16
  -4  14  -4    0.09    0.10
   3 -14   4    0.94    0.13
   3 -14   4    1.06    0.16
  -3  14  -4    1.11    0.18
  -3  14  -4    0.79    0.09
   2 -14   4    0.55    0.12
   2 -14   4    0.50    0.13
  -2  14  -4    0.45    0.08
   1 -14   4   22.71    0.66
   1 -14   4   23.54    0.71
  -1  14  -4   23.96    0.61
   0 -14   4   -0.05    0.11
   0 -14   4   -0.05    0.11
   0  14  -4    0.14    0.08
  -1 -14   4   12.03    0.40
  -1 -14   4   12.06    0.37
   1  14  -4   11.81    0.33
  -2 -14   4    1.98    0.15
  -2 -14   4    1.84    0.14
   2  14  -4    1.86    0.12
  -3 -14   4    5.33    0.22
  -3 -14   4    5.31    0.24
   3  14  -4    5.52    0.19
   3  14  -4    5.01    0.32
  -4 -14   4    3.47    0.20
  -4 -14   4    3.23    0.20
   4  14  -4    3.21    0.15
   4  14  -4    3.06    0.28
  -5 -14   4    0.11    0.12
   5  14  -4    0.59    0.21
   5  14  -4    0.41    0.09
  -6 -14   4    0.08    0.12
   6  14  -4    0.16    0.10
  -7 -14   4    3.48    0.21
  -8 -14   4    0.88    0.17
   8 -13   4    1.25    0.21
  -8  13  -4    1.27    0.16
   7 -13   4    0.01    0.16
  -7  13  -4   -0.08    0.11
   6 -13   4    4.42    0.27
  -6  13  -4    4.61    0.21
  -6  13  -4    5.21    0.30
   5 -13   4    3.19    0.19
   5 -13   4    3.20    0.22
  -5  13  -4    3.48    0.17
  -5  13  -4    3.45    0.25
   4 -13   4    3.53    0.21
   4 -13   4    3.22    0.19
  -4  13  -4    3.55    0.24
  -4  13  -4    3.46    0.17
   3 -13   4    0.06    0.13
   3 -13   4    0.03    0.10
  -3  13  -4   -0.06    0.08
  -3  13  -4    0.19    0.13
   2 -13   4   12.63    0.42
   2 -13   4   13.27    0.42
  -2  13  -4   13.05    0.36
   1 -13   4    0.65    0.13
   1 -13   4    0.59    0.11
  -1  13  -4    0.81    0.08
   0 -13   4    0.29    0.10
   0 -13   4    0.38    0.12
   0  13  -4    0.55    0.19
   0  13  -4    0.37    0.08
  -1 -13   4    1.24    0.12
  -1 -13   4    1.40    0.13
   1  13  -4    1.55    0.10
   1  13  -4    1.90    0.22
  -2 -13   4    2.37    0.16
  -2 -13   4    2.11    0.15
   2  13  -4    2.27    0.22
   2  13  -4    2.36    0.12
  -3 -13   4    5.93    0.25
  -3 -13   4    5.65    0.22
   3  13  -4    6.07    0.19
   3  13  -4    5.99    0.34
  -4 -13   4    3.37    0.20
  -4 -13   4    3.09    0.17
   4  13  -4    3.08    0.14
   4  13  -4    3.33    0.25
  -5 -13   4   11.87    0.37
  -5 -13   4   11.33    0.41
   5  13  -4   12.12    0.33
   5  13  -4   11.77    0.49
  -6 -13   4    1.93    0.15
   6  13  -4    1.81    0.11
   6  13  -4    1.94    0.23
  -7 -13   4    1.74    0.15
  -8 -13   4    0.89    0.15
  -9 -13   4    0.48    0.16
   9 -12   4    1.47    0.22
  -9  12  -4    1.50    0.16
   8 -12   4    0.92    0.17
  -8  12  -4    0.58    0.14
   7 -12   4    2.11    0.20
  -7  12  -4    2.27    0.15
   6 -12   4    2.51    0.18
   6 -12   4    2.25    0.17
  -6  12  -4    2.12    0.13
  -6  12  -4    2.39    0.23
   5 -12   4   -0.05    0.11
   5 -12   4    0.11    0.14
  -5  12  -4    0.11    0.09
  -5  12  -4   -0.08    0.14
   4 -12   4    2.15    0.16
   4 -12   4    2.20    0.17
  -4  12  -4    2.11    0.13
  -4  12  -4    2.37    0.19
   3 -12   4    6.52    0.26
   3 -12   4    6.55    0.26
  -3  12  -4    7.14    0.30
  -3  12  -4    6.48    0.22
   2 -12   4    2.82    0.19
   2 -12   4    2.78    0.17
  -2  12  -4    2.93    0.14
  -2  12  -4    2.73    0.22
   1 -12   4    1.58    0.13
   1 -12   4    1.74    0.14
  -1  12  -4    1.90    0.11
  -1  12  -4    1.56    0.19
   0 -12   4    0.09    0.10
   0 -12   4    0.04    0.09
   0  12  -4   -0.08    0.15
   0  12  -4   -0.01    0.06
  -1 -12   4    0.00    0.09
  -1 -12   4   -0.11    0.09
   1  12  -4   -0.15    0.16
   1  12  -4    0.02    0.06
  -2 -12   4    5.86    0.22
  -2 -12   4    5.53    0.23
   2  12  -4    5.72    0.18
   2  12  -4    5.87    0.31
  -3 -12   4    0.10    0.09
  -3 -12   4    0.19    0.10
   3  12  -4    0.01    0.16
   3  12  -4    0.13    0.07
  -4 -12   4   11.53    0.35
  -4 -12   4   11.72    0.40
   4  12  -4   11.02    0.45
   4  12  -4   11.82    0.32
  -5 -12   4    2.69    0.17
  -5 -12   4    2.53    0.17
   5  12  -4    2.74    0.23
   5  12  -4    2.61    0.14
  -6 -12   4   -0.08    0.13
  -6 -12   4    0.06    0.11
   6  12  -4    0.07    0.17
   6  12  -4   -0.01    0.09
  -7 -12   4    1.16    0.13
   7  12  -4    1.15    0.22
  -8 -12   4    5.06    0.23
  -9 -12   4    0.94    0.15
   9 -11   4    0.17    0.18
  -9  11  -4    0.54    0.13
   8 -11   4   -0.11    0.17
  -8  11  -4    0.26    0.11
   7 -11   4    0.55    0.15
  -7  11  -4    0.39    0.18
  -7  11  -4    0.78    0.11
   6 -11   4   -0.03    0.12
   6 -11   4    0.25    0.13
  -6  11  -4    0.17    0.09
  -6  11  -4    0.06    0.17
   5 -11   4    4.29    0.22
   5 -11   4    4.86    0.23
  -5  11  -4    5.01    0.19
  -5  11  -4    4.66    0.26
   4 -11   4    7.69    0.28
   4 -11   4    7.04    0.28
  -4  11  -4    7.31    0.35
  -4  11  -4    7.42    0.23
  -4  11  -4    7.15    0.30
   3 -11   4    6.03    0.24
   3 -11   4    6.11    0.24
  -3  11  -4    5.82    0.19
  -3  11  -4    5.90    0.30
  -3  11  -4    5.86    0.26
   2 -11   4    5.89    0.23
   2 -11   4    6.19    0.25
  -2  11  -4    5.77    0.19
  -2  11  -4    6.37    0.30
   1 -11   4   41.51    1.20
   1 -11   4   42.09    1.09
  -1  11  -4   41.39    1.25
  -1  11  -4   41.80    1.03
   0 -11   4    5.53    0.22
   0 -11   4    5.42    0.22
   0  11  -4    5.54    0.29
   0  11  -4    5.71    0.18
  -1 -11   4   32.71    0.85
  -1 -11   4   32.41    0.94
   1  11  -4   32.48    0.81
   1  11  -4   31.70    0.99
  -2 -11   4    1.99    0.13
  -2 -11   4    1.96    0.14
   2  11  -4    2.04    0.20
   2  11  -4    2.01    0.10
  -3 -11   4    9.48    0.33
  -3 -11   4    9.84    0.30
   3  11  -4    9.77    0.27
   3  11  -4    9.38    0.38
  -4 -11   4    4.46    0.20
  -4 -11   4    4.13    0.18
   4  11  -4    4.42    0.15
   4  11  -4    4.30    0.28
  -5 -11   4   10.29    0.32
  -5 -11   4   10.51    0.36
   5  11  -4   10.12    0.42
   5  11  -4   10.11    0.29
  -6 -11   4    0.48    0.12
  -6 -11   4    0.30    0.11
   6  11  -4    0.37    0.16
   6  11  -4    0.41    0.08
  -7 -11   4    0.82    0.12
  -7 -11   4    0.86    0.15
   7  11  -4    0.84    0.09
   7  11  -4    0.83    0.19
  -8 -11   4    0.12    0.12
  -8 -11   4   -0.02    0.16
  -9 -11   4    0.12    0.14
  -9 -11   4    0.11    0.16
 -10 -11   4    0.32    0.15
  10 -10   4    0.10    0.18
 -10  10  -4    0.16    0.15
   9 -10   4    2.24    0.22
  -9  10  -4    2.42    0.17
   8 -10   4    3.61    0.23
  -8  10  -4    3.50    0.20
   7 -10   4    4.02    0.22
   7 -10   4    4.15    0.23
  -7  10  -4    3.90    0.27
  -7  10  -4    4.22    0.19
   6 -10   4    0.48    0.13
   6 -10   4    0.33    0.13
  -6  10  -4    0.37    0.09
  -6  10  -4    0.54    0.17
  -6  10  -4    0.67    0.18
   5 -10   4    4.35    0.23
   5 -10   4    4.19    0.21
  -5  10  -4    4.08    0.17
  -5  10  -4    3.98    0.25
  -5  10  -4    4.27    0.25
   4 -10   4   11.08    0.37
   4 -10   4   11.02    0.35
  -4  10  -4   11.10    0.31
  -4  10  -4   10.96    0.42
  -4  10  -4   10.91    0.39
   3 -10   4    6.29    0.24
   3 -10   4    6.23    0.24
  -3  10  -4    6.06    0.26
  -3  10  -4    6.13    0.19
  -3  10  -4    6.28    0.29
   2 -10   4    0.35    0.09
   2 -10   4    0.23    0.09
  -2  10  -4    0.10    0.06
  -2  10  -4    0.23    0.11
  -2  10  -4    0.26    0.14
   1 -10   4    2.47    0.14
   1 -10   4    2.47    0.14
  -1  10  -4    2.30    0.10
  -1  10  -4    2.23    0.18
   0 -10   4    0.61    0.09
   0 -10   4    0.59    0.08
   0  10  -4    0.56    0.14
   0  10  -4    0.57    0.06
  -1 -10   4    0.68    0.09
  -1 -10   4    0.80    0.10
   1  10  -4    0.46    0.13
   1  10  -4    0.75    0.06
  -2 -10   4    7.53    0.24
  -2 -10   4    8.01    0.28
   2  10  -4    7.20    0.33
   2  10  -4    7.89    0.22
  -3 -10   4    0.19    0.09
  -3 -10   4    0.17    0.08
   3  10  -4    0.15    0.14
   3  10  -4    0.15    0.06
  -4 -10   4    1.68    0.13
  -4 -10   4    1.61    0.12
   4  10  -4    1.69    0.17
   4  10  -4    1.62    0.10
  -5 -10   4   10.84    0.32
  -5 -10   4    9.94    0.36
   5  10  -4    9.56    0.41
   5  10  -4   10.75    0.29
  -6 -10   4    0.08    0.12
  -6 -10   4    0.18    0.11
  -6 -10   4    0.23    0.12
   6  10  -4    0.30    0.07
   6  10  -4    0.34    0.17
  -7 -10   4    3.38    0.17
  -7 -10   4    3.26    0.23
  -7 -10   4    3.24    0.20
   7  10  -4    3.28    0.14
   7  10  -4    2.98    0.23
  -8 -10   4    7.92    0.33
  -8 -10   4    7.92    0.28
   8  10  -4    8.66    0.40
  -9 -10   4    0.44    0.17
  -9 -10   4   -0.12    0.13
 -10 -10   4    0.11    0.15
  10  -9   4   -0.12    0.18
 -10   9  -4    0.31    0.15
   9  -9   4    2.06    0.20
  -9   9  -4    1.92    0.15
   8  -9   4    1.12    0.17
  -8   9  -4    0.93    0.12
   7  -9   4    0.10    0.13
   7  -9   4    0.22    0.13
  -7   9  -4    0.37    0.17
  -7   9  -4    0.09    0.17
  -7   9  -4    0.30    0.11
   6  -9   4   20.44    0.59
   6  -9   4   19.79    0.63
  -6   9  -4   21.34    0.66
  -6   9  -4   20.73    0.54
  -6   9  -4   19.39    0.67
   5  -9   4    6.14    0.25
   5  -9   4    6.18    0.25
  -5   9  -4    6.58    0.21
  -5   9  -4    6.04    0.28
  -5   9  -4    5.93    0.29
   4  -9   4   18.80    0.53
   4  -9   4   18.39    0.57
  -4   9  -4   18.94    0.61
  -4   9  -4   18.55    0.58
  -4   9  -4   18.67    0.49
   3  -9   4    3.76    0.18
   3  -9   4    4.14    0.19
  -3   9  -4    4.08    0.22
  -3   9  -4    4.01    0.20
  -3   9  -4    4.31    0.15
   2  -9   4    1.00    0.10
   2  -9   4    1.23    0.10
  -2   9  -4    1.16    0.11
  -2   9  -4    0.98    0.07
  -2   9  -4    1.23    0.14
   1  -9   4    3.41    0.16
   1  -9   4    3.23    0.15
  -1   9  -4    3.47    0.12
  -1   9  -4    3.38    0.20
   0  -9   4    5.29    0.17
   0  -9   4    5.23    0.20
   0  -9   4    5.18    0.18
   0   9  -4    5.14    0.16
   0   9  -4    5.15    0.24
  -1  -9   4    8.41    0.26
  -1  -9   4    9.14    0.25
  -1  -9   4    8.70    0.29
   1   9  -4    8.41    0.23
   1   9  -4    8.52    0.33
  -2  -9   4    0.05    0.07
  -2  -9   4    0.09    0.06
  -2  -9   4    0.15    0.08
   2   9  -4    0.12    0.11
   2   9  -4    0.02    0.05
  -3  -9   4    0.30    0.08
  -3  -9   4    0.30    0.09
  -3  -9   4    0.32    0.07
   3   9  -4    0.26    0.05
   3   9  -4    0.42    0.12
  -4  -9   4   10.83    0.29
  -4  -9   4   10.15    0.30
  -4  -9   4   10.15    0.35
   4   9  -4   10.21    0.28
   4   9  -4    9.46    0.38
  -5  -9   4    3.70    0.18
  -5  -9   4    3.55    0.17
   5   9  -4    3.13    0.22
   5   9  -4    3.59    0.13
  -6  -9   4   42.90    1.27
  -6  -9   4   45.21    1.22
  -6  -9   4   43.70    1.13
   6   9  -4   43.09    1.30
   6   9  -4   44.00    1.08
  -7  -9   4    0.69    0.14
  -7  -9   4    0.70    0.14
  -7  -9   4    0.58    0.10
   7   9  -4    0.69    0.09
   7   9  -4    0.86    0.18
  -8  -9   4    0.27    0.14
  -8  -9   4    0.03    0.11
  -8  -9   4    0.05    0.13
   8   9  -4    0.04    0.16
  -9  -9   4    0.55    0.14
  -9  -9   4    0.56    0.16
 -10  -9   4    3.50    0.22
 -11  -9   4    3.07    0.21
  10  -8   4   -0.17    0.17
 -10   8  -4    0.37    0.13
   9  -8   4    0.44    0.17
  -9   8  -4    0.75    0.13
   8  -8   4    7.92    0.31
   8  -8   4    7.98    0.32
  -8   8  -4    6.73    0.35
  -8   8  -4    7.67    0.36
  -8   8  -4    8.09    0.28
   7  -8   4    1.04    0.14
   7  -8   4    0.76    0.15
  -7   8  -4    0.82    0.10
  -7   8  -4    0.99    0.16
  -7   8  -4    0.69    0.17
   6  -8   4    1.76    0.15
   6  -8   4    1.76    0.15
  -6   8  -4    1.78    0.18
  -6   8  -4    1.92    0.13
  -6   8  -4    1.81    0.17
   5  -8   4    1.92    0.15
   5  -8   4    1.53    0.13
  -5   8  -4    1.54    0.16
  -5   8  -4    1.96    0.12
  -5   8  -4    1.45    0.15
   4  -8   4   24.92    0.67
   4  -8   4   23.38    0.73
  -4   8  -4   24.81    0.62
  -4   8  -4   24.53    0.76
  -4   8  -4   24.85    0.72
   3  -8   4    2.60    0.16
   3  -8   4    2.35    0.14
  -3   8  -4    2.42    0.11
  -3   8  -4    2.37    0.17
  -3   8  -4    2.25    0.17
   2  -8   4   12.11    0.38
   2  -8   4   11.83    0.35
  -2   8  -4   11.87    0.32
  -2   8  -4   11.87    0.38
  -2   8  -4   11.90    0.41
   1  -8   4   60.21    1.73
   1  -8   4   61.60    1.50
   1  -8   4   61.57    1.55
  -1   8  -4   60.90    1.50
  -1   8  -4   63.31    1.76
   0  -8   4    0.05    0.05
   0  -8   4    0.18    0.06
   0  -8   4    0.12    0.06
   0   8  -4    0.14    0.04
   0   8  -4    0.02    0.09
  -1  -8   4   51.88    1.32
  -1  -8   4   53.84    1.28
  -1  -8   4   52.79    1.48
   1   8  -4   51.30    1.27
   1   8  -4   52.03    1.51
  -2  -8   4   34.56    0.83
  -2  -8   4   33.78    0.86
  -2  -8   4   32.77    0.96
   2   8  -4   32.37    0.99
   2   8  -4   33.71    0.82
  -3  -8   4   23.53    0.63
  -3  -8   4   23.78    0.71
  -3  -8   4   24.12    0.61
  -3  -8   4   24.69    0.71
   3   8  -4   25.00    0.60
   3   8  -4   22.98    0.73
  -4  -8   4    3.56    0.17
  -4  -8   4    3.63    0.15
   4   8  -4    3.77    0.22
   4   8  -4    3.60    0.12
  -5  -8   4    1.26    0.12
  -5  -8   4    1.56    0.11
  -5  -8   4    1.51    0.13
  -5  -8   4    1.61    0.10
   5   8  -4    1.48    0.09
   5   8  -4    1.44    0.15
  -6  -8   4    0.43    0.09
  -6  -8   4    0.59    0.09
  -6  -8   4    0.62    0.11
  -6  -8   4    0.67    0.11
   6   8  -4    0.50    0.16
   6   8  -4    0.69    0.08
  -7  -8   4    5.14    0.24
  -7  -8   4    5.34    0.20
  -7  -8   4    5.09    0.24
   7   8  -4    4.89    0.29
   7   8  -4    5.18    0.17
  -8  -8   4   10.44    0.37
  -8  -8   4   10.17    0.39
  -8  -8   4   10.93    0.34
   8   8  -4   11.19    0.43
  -9  -8   4    0.30    0.14
  -9  -8   4    0.13    0.15
  -9  -8   4    0.09    0.12
   9   8  -4    0.03    0.18
 -10  -8   4    0.85    0.15
 -11  -8   4    2.12    0.19
  11  -7   4    0.12    0.19
  10  -7   4    5.93    0.30
 -10   7  -4    6.75    0.28
   9  -7   4    5.22    0.28
  -9   7  -4    5.78    0.34
  -9   7  -4    5.82    0.24
   8  -7   4    0.37    0.14
   8  -7   4    0.17    0.13
  -8   7  -4    0.40    0.11
  -8   7  -4    0.25    0.16
  -8   7  -4    0.06    0.18
   7  -7   4    5.10    0.25
   7  -7   4    5.04    0.23
  -7   7  -4    5.09    0.30
  -7   7  -4    5.09    0.20
  -7   7  -4    5.04    0.27
   6  -7   4    0.22    0.11
   6  -7   4   -0.02    0.11
  -6   7  -4    0.40    0.09
  -6   7  -4   -0.09    0.14
  -6   7  -4   -0.03    0.13
   5  -7   4    0.12    0.10
   5  -7   4    0.12    0.10
  -5   7  -4    0.05    0.11
  -5   7  -4    0.00    0.07
  -5   7  -4    0.04    0.11
   4  -7   4   14.93    0.48
   4  -7   4   15.48    0.44
  -4   7  -4   15.41    0.40
  -4   7  -4   15.27    0.48
  -4   7  -4   14.87    0.50
   3  -7   4    1.54    0.11
   3  -7   4    1.40    0.11
  -3   7  -4    1.68    0.09
  -3   7  -4    1.48    0.12
  -3   7  -4    1.31    0.12
   2  -7   4   25.48    0.66
   2  -7   4   24.46    0.73
  -2   7  -4   25.23    0.62
  -2   7  -4   24.69    0.71
  -2   7  -4   25.07    0.75
   1  -7   4   12.50    0.40
   1  -7   4   13.58    0.34
   1  -7   4   13.08    0.36
  -1   7  -4   12.79    0.42
  -1   7  -4   12.65    0.33
   0  -7   4    5.47    0.16
   0  -7   4    5.16    0.19
   0  -7   4    5.22    0.17
   0   7  -4    5.42    0.23
   0   7  -4    5.35    0.15
  -1  -7   4    3.73    0.15
  -1  -7   4    3.49    0.12
  -1  -7   4    3.45    0.13
   1   7  -4    3.62    0.11
   1   7  -4    3.68    0.18
  -2  -7   4   19.55    0.58
  -2  -7   4   19.68    0.50
  -2  -7   4   19.57    0.51
   2   7  -4   19.12    0.60
   2   7  -4   19.49    0.49
  -3  -7   4   16.84    0.45
  -3  -7   4   17.41    0.44
  -3  -7   4   17.17    0.52
   3   7  -4   16.85    0.43
   3   7  -4   16.68    0.54
   3   7  -4   17.08    0.49
  -4  -7   4   12.25    0.34
  -4  -7   4   12.20    0.39
  -4  -7   4   12.56    0.38
   4   7  -4   12.33    0.42
   4   7  -4   12.61    0.32
  -5  -7   4    0.01    0.08
  -5  -7   4   -0.10    0.09
  -5  -7   4   -0.05    0.07
  -5  -7   4   -0.01    0.07
   5   7  -4    0.03    0.05
   5   7  -4    0.11    0.12
  -6  -7   4    0.09    0.10
  -6  -7   4    0.04    0.08
  -6  -7   4   -0.04    0.08
  -6  -7   4   -0.04    0.10
   6   7  -4    0.09    0.06
   6   7  -4   -0.01    0.13
  -7  -7   4    0.19    0.10
  -7  -7   4    0.18    0.09
  -7  -7   4    0.32    0.12
  -7  -7   4    0.18    0.10
   7   7  -4    0.27    0.07
   7   7  -4    0.16    0.14
  -8  -7   4    1.22    0.14
  -8  -7   4    1.46    0.15
  -8  -7   4    1.28    0.13
   8   7  -4    1.09    0.18
  -9  -7   4    1.38    0.16
  -9  -7   4    1.19    0.17
  -9  -7   4    1.11    0.14
   9   7  -4    1.12    0.19
 -10  -7   4    1.35    0.15
 -11  -7   4    0.04    0.13
  10  -6   4    1.65    0.18
 -10   6  -4    1.50    0.15
   9  -6   4    1.61    0.18
  -9   6  -4    1.54    0.14
  -9   6  -4    1.74    0.20
   8  -6   4    1.84    0.17
   8  -6   4    1.94    0.17
  -8   6  -4    1.99    0.13
  -8   6  -4    1.58    0.18
  -8   6  -4    1.81    0.21
   7  -6   4    2.88    0.20
   7  -6   4    2.67    0.18
  -7   6  -4    2.87    0.22
  -7   6  -4    3.46    0.16
  -7   6  -4    3.33    0.23
   6  -6   4   24.11    0.75
   6  -6   4   23.75    0.67
  -6   6  -4   24.68    0.63
  -6   6  -4   24.89    0.75
  -6   6  -4   24.65    0.76
   5  -6   4   11.10    0.34
  -5   6  -4   11.08    0.31
  -5   6  -4   10.70    0.39
  -5   6  -4   11.50    0.39
   4  -6   4    1.75    0.09
   4  -6   4    1.79    0.11
   4  -6   4    1.43    0.11
  -4   6  -4    1.72    0.13
  -4   6  -4    1.56    0.10
  -4   6  -4    1.87    0.13
   3  -6   4    5.23    0.16
   3  -6   4    4.76    0.20
   3  -6   4    4.78    0.18
  -3   6  -4    4.91    0.16
  -3   6  -4    4.90    0.20
  -3   6  -4    4.85    0.21
   2  -6   4   39.23    1.00
   2  -6   4   38.00    1.11
  -2   6  -4   38.56    1.13
  -2   6  -4   40.31    1.07
  -2   6  -4   38.80    0.96
   1  -6   4   27.73    0.68
   1  -6   4   27.91    0.71
   1  -6   4   26.98    0.79
  -1   6  -4   27.98    0.81
  -1   6  -4   27.02    0.68
   0  -6   4    0.96    0.08
   0  -6   4    1.00    0.07
   0  -6   4    0.92    0.06
   0   6  -4    0.87    0.05
   0   6  -4    0.85    0.10
   0   6  -4    1.19    0.06
  -1  -6   4    0.31    0.05
  -1  -6   4    0.27    0.06
  -1  -6   4    0.25    0.05
   1   6  -4    0.22    0.03
   1   6  -4    0.29    0.08
  -2  -6   4   42.22    1.00
  -2  -6   4   40.08    1.03
  -2  -6   4   40.53    1.16
  -2  -6   4   41.03    1.19
   2   6  -4   40.87    1.18
   2   6  -4   39.70    0.99
  -3  -6   4   16.26    0.41
  -3  -6   4   15.51    0.48
  -3  -6   4   15.69    0.42
   3   6  -4   16.12    0.40
   3   6  -4   16.22    0.46
   3   6  -4   15.56    0.50
  -4  -6   4   47.53    1.20
  -4  -6   4   48.28    1.35
  -4  -6   4   47.97    1.29
   4   6  -4   46.14    1.37
   4   6  -4   46.98    1.16
   4   6  -4   48.47    1.32
  -5  -6   4   13.20    0.35
  -5  -6   4   13.27    0.37
  -5  -6   4   13.09    0.42
  -5  -6   4   13.65    0.40
   5   6  -4   13.58    0.34
   5   6  -4   12.94    0.44
  -6  -6   4    6.11    0.19
  -6  -6   4    5.75    0.20
  -6  -6   4    5.87    0.24
  -6  -6   4    5.65    0.23
   6   6  -4    6.22    0.18
   6   6  -4    5.61    0.27
  -7  -6   4   19.96    0.63
  -7  -6   4   19.64    0.53
  -7  -6   4   20.90    0.60
  -7  -6   4   20.64    0.55
   7   6  -4   19.72    0.65
   7   6  -4   20.44    0.52
  -8  -6   4    5.57    0.23
  -8  -6   4    5.59    0.21
  -8  -6   4    5.50    0.21
  -8  -6   4    5.46    0.26
   8   6  -4    5.45    0.27
  -9  -6   4    4.71    0.25
  -9  -6   4    4.62    0.21
  -9  -6   4    4.73    0.20
  -9  -6   4    4.91    0.24
   9   6  -4    4.15    0.27
 -10  -6   4    2.28    0.16
 -10  -6   4    2.33    0.20
 -11  -6   4   -0.02    0.13
 -12  -6   4    2.98    0.21
  10  -5   4    9.09    0.36
 -10   5  -4   10.21    0.34
   9  -5   4    1.41    0.18
   9  -5   4    2.11    0.18
  -9   5  -4    1.80    0.15
  -9   5  -4    2.05    0.22
   8  -5   4    1.10    0.15
   8  -5   4    1.20    0.14
  -8   5  -4    1.20    0.12
  -8   5  -4    1.41    0.18
  -8   5  -4    1.19    0.17
   7  -5   4   13.60    0.41
   7  -5   4   12.93    0.46
  -7   5  -4   13.38    0.47
  -7   5  -4   13.38    0.38
  -7   5  -4   13.15    0.47
   6  -5   4   12.11    0.42
   6  -5   4   11.87    0.37
  -6   5  -4   12.23    0.34
  -6   5  -4   11.64    0.42
  -6   5  -4   12.59    0.43
   5  -5   4   -0.05    0.08
   5  -5   4    0.03    0.09
   5  -5   4    0.08    0.05
  -5   5  -4    0.07    0.06
  -5   5  -4    0.00    0.10
  -5   5  -4   -0.03    0.09
   4  -5   4   47.45    1.37
   4  -5   4   47.70    1.23
   4  -5   4   49.42    1.17
  -4   5  -4   47.95    1.32
  -4   5  -4   46.75    1.18
  -4   5  -4   48.21    1.38
   3  -5   4   35.43    0.86
   3  -5   4   34.02    0.90
  -3   5  -4   34.53    0.97
  -3   5  -4   35.28    0.86
  -3   5  -4   34.63    1.01
   2  -5   4   76.58    1.88
   2  -5   4   74.29    2.11
  -2   5  -4   74.43    1.82
  -2   5  -4   73.77    2.11
  -2   5  -4   76.25    2.01
   1  -5   4    6.84    0.19
   1  -5   4    7.22    0.23
   1  -5   4    6.80    0.20
  -1   5  -4    6.68    0.24
  -1   5  -4    7.10    0.19
  -1   5  -4    6.99    0.22
   0  -5   4    1.03    0.07
   0  -5   4    1.09    0.08
   0   5  -4    0.97    0.05
   0   5  -4    0.94    0.09
   0   5  -4    1.08    0.05
  -1  -5   4    3.70    0.12
  -1  -5   4    3.72    0.14
  -1  -5   4    3.92    0.12
   1   5  -4    3.76    0.11
   1   5  -4    3.76    0.16
  -2  -5   4   48.65    1.18
  -2  -5   4   47.42    1.21
  -2  -5   4   49.12    1.36
   2   5  -4   48.37    1.38
   2   5  -4   48.13    1.17
  -3  -5   4    6.55    0.22
  -3  -5   4    6.65    0.19
  -3  -5   4    6.63    0.19
   3   5  -4    6.23    0.24
   3   5  -4    6.53    0.18
   3   5  -4    6.73    0.20
  -4  -5   4   43.40    1.18
  -4  -5   4   43.60    1.10
  -4  -5   4   42.84    1.24
  -4  -5   4   44.41    1.07
   4   5  -4   42.55    1.25
   4   5  -4   43.12    1.06
   4   5  -4   45.15    1.21
  -5  -5   4    0.19    0.06
  -5  -5   4    0.25    0.08
  -5  -5   4    0.26    0.06
  -5  -5   4    0.19    0.07
   5   5  -4    0.30    0.05
   5   5  -4    0.14    0.09
  -6  -5   4   10.64    0.33
  -6  -5   4   10.39    0.29
  -6  -5   4   10.28    0.30
  -6  -5   4   10.54    0.35
   6   5  -4   10.38    0.28
   6   5  -4   10.16    0.37
  -7  -5   4   14.83    0.44
  -7  -5   4   14.45    0.41
  -7  -5   4   14.59    0.40
  -7  -5   4   14.44    0.47
   7   5  -4   14.70    0.50
   7   5  -4   14.77    0.38
  -8  -5   4    3.81    0.22
  -8  -5   4    3.64    0.19
  -8  -5   4    3.40    0.16
  -8  -5   4    3.81    0.17
   8   5  -4    3.79    0.23
  -9  -5   4    4.43    0.25
  -9  -5   4    4.40    0.19
  -9  -5   4    4.74    0.21
   9   5  -4    4.36    0.27
 -10  -5   4    7.30    0.27
 -10  -5   4    7.35    0.34
 -11  -5   4    0.72    0.13
 -12  -5   4    0.13    0.14
   9  -4   4    0.16    0.15
   9  -4   4    0.03    0.13
  -9   4  -4    0.08    0.11
  -9   4  -4    0.05    0.16
  -9   4  -4    0.09    0.17
   8  -4   4    7.05    0.30
   8  -4   4    6.56    0.26
  -8   4  -4    6.57    0.31
  -8   4  -4    7.07    0.24
  -8   4  -4    6.82    0.31
   7  -4   4    3.82    0.23
   7  -4   4    3.60    0.19
  -7   4  -4    3.61    0.23
  -7   4  -4    3.88    0.18
  -7   4  -4    3.60    0.25
   6  -4   4    7.10    0.25
   6  -4   4    7.11    0.21
   6  -4   4    6.63    0.29
  -6   4  -4    7.34    0.30
  -6   4  -4    7.09    0.22
  -6   4  -4    6.96    0.31
   5  -4   4    4.19    0.13
   5  -4   4    4.12    0.17
   5  -4   4    4.13    0.20
  -5   4  -4    4.25    0.15
  -5   4  -4    3.98    0.21
  -5   4  -4    3.80    0.19
   4  -4   4    0.21    0.05
   4  -4   4    0.08    0.07
   4  -4   4    0.22    0.09
  -4   4  -4    0.21    0.08
  -4   4  -4    0.18    0.05
  -4   4  -4    0.16    0.09
   3  -4   4    1.99    0.13
   3  -4   4    1.68    0.11
   3  -4   4    2.05    0.08
  -3   4  -4    1.75    0.08
  -3   4  -4    1.63    0.12
  -3   4  -4    1.99    0.13
   2  -4   4    3.61    0.14
  -2   4  -4    3.73    0.12
  -2   4  -4    4.27    0.16
  -2   4  -4    3.83    0.16
   1  -4   4    0.21    0.04
   1  -4   4    0.21    0.05
   1  -4   4    0.23    0.05
  -1   4  -4    0.26    0.03
  -1   4  -4    0.31    0.06
  -1   4  -4    0.11    0.05
   0  -4   4   13.17    0.40
   0  -4   4   13.31    0.35
   0  -4   4   13.72    0.34
   0   4  -4   13.31    0.41
   0   4  -4   13.63    0.40
   0   4  -4   13.18    0.33
  -1  -4   4   13.60    0.35
  -1  -4   4   13.97    0.40
  -1  -4   4   13.55    0.34
  -1  -4   4   13.35    0.40
   1   4  -4   13.86    0.34
   1   4  -4   12.91    0.41
  -2  -4   4   13.16    0.39
  -2  -4   4   13.22    0.34
  -2  -4   4   13.67    0.35
   2   4  -4   13.12    0.39
   2   4  -4   13.37    0.33
   2   4  -4   13.15    0.41
  -3  -4   4   -0.04    0.04
  -3  -4   4    0.07    0.05
  -3  -4   4    0.02    0.04
  -3  -4   4    0.10    0.05
   3   4  -4    0.02    0.03
   3   4  -4    0.13    0.07
   3   4  -4    0.02    0.04
  -4  -4   4    6.36    0.19
  -4  -4   4    6.78    0.21
  -4  -4   4    6.28    0.18
  -4  -4   4    6.29    0.22
   4   4  -4    6.42    0.24
   4   4  -4    6.32    0.17
   4   4  -4    6.45    0.19
  -5  -4   4   39.58    0.98
  -5  -4   4   38.98    1.05
  -5  -4   4   38.38    0.96
  -5  -4   4   38.47    1.11
   5   4  -4   38.25    1.12
   5   4  -4   38.88    0.95
  -6  -4   4    9.01    0.29
  -6  -4   4    8.94    0.26
  -6  -4   4    9.05    0.26
  -6  -4   4    8.89    0.31
   6   4  -4    9.50    0.24
   6   4  -4    8.98    0.33
  -7  -4   4    7.78    0.25
  -7  -4   4    8.22    0.27
  -7  -4   4    7.96    0.24
  -7  -4   4    8.17    0.30
   7   4  -4    7.64    0.31
  -8  -4   4    2.73    0.19
  -8  -4   4    2.41    0.15
  -8  -4   4    2.69    0.16
  -8  -4   4    2.65    0.15
   8   4  -4    2.35    0.19
  -9  -4   4    0.44    0.10
  -9  -4   4    0.28    0.13
  -9  -4   4    0.20    0.10
   9   4  -4    0.43    0.15
 -10  -4   4    8.57    0.36
 -10  -4   4    8.73    0.31
 -10  -4   4    8.83    0.30
  10   4  -4    8.66    0.38
 -11  -4   4    3.59    0.22
 -12  -4   4    0.21    0.15
   9  -3   4    0.11    0.15
  -9   3  -4    0.21    0.16
  -9   3  -4    0.38    0.15
  -9   3  -4    0.32    0.12
   8  -3   4    0.76    0.16
   8  -3   4    0.83    0.12
  -8   3  -4    0.64    0.15
  -8   3  -4    0.98    0.17
  -8   3  -4    0.92    0.12
   7  -3   4    0.52    0.14
   7  -3   4    0.47    0.10
  -7   3  -4    0.30    0.13
  -7   3  -4    0.24    0.13
  -7   3  -4    0.57    0.09
   6  -3   4    8.41    0.24
   6  -3   4    8.27    0.27
   6  -3   4    8.37    0.32
  -6   3  -4    8.72    0.25
  -6   3  -4    8.45    0.32
  -6   3  -4    8.02    0.31
   5  -3   4    4.06    0.16
   5  -3   4    3.98    0.20
   5  -3   4    4.09    0.13
  -5   3  -4    3.96    0.20
  -5   3  -4    4.38    0.15
  -5   3  -4    4.25    0.20
   4  -3   4   96.22    2.25
   4  -3   4   93.21    2.33
   4  -3   4   93.65    2.62
  -4   3  -4   92.11    2.26
  -4   3  -4   91.34    2.61
  -4   3  -4   91.46    2.49
   3  -3   4   17.19    0.42
   3  -3   4   16.77    0.45
   3  -3   4   17.09    0.52
  -3   3  -4   16.65    0.50
  -3   3  -4   16.60    0.43
  -3   3  -4   16.60    0.51
   2  -3   4   33.20    0.95
   2  -3   4   33.63    0.84
  -2   3  -4   33.09    0.95
  -2   3  -4   32.55    0.91
  -2   3  -4   33.38    0.81
   1  -3   4  133.50    3.24
   1  -3   4  133.15    3.71
   1  -3   4  129.60    3.31
  -1   3  -4  134.92    3.71
  -1   3  -4  132.90    3.52
  -1   3  -4  136.71    3.22
   0  -3   4  258.36    6.58
   0  -3   4  273.39    7.39
   0  -3   4  260.29    6.41
   0   3  -4  262.46    6.38
   0   3  -4  266.93    7.32
   0   3  -4  264.33    7.71
  -1  -3   4    5.08    0.17
  -1  -3   4    5.02    0.14
  -1  -3   4    4.93    0.16
  -1  -3   4    4.98    0.14
   1   3  -4    5.32    0.17
   1   3  -4    5.00    0.13
   1   3  -4    4.98    0.18
   1   3  -4    5.05    0.16
  -2  -3   4    0.40    0.04
  -2  -3   4    0.41    0.05
  -2  -3   4    0.35    0.03
   2   3  -4    0.34    0.03
   2   3  -4    0.37    0.06
   2   3  -4    0.46    0.05
  -3  -3   4    6.38    0.20
  -3  -3   4    6.30    0.21
  -3  -3   4    6.41    0.18
  -3  -3   4    6.43    0.17
   3   3  -4    6.52    0.22
   3   3  -4    6.73    0.20
   3   3  -4    6.43    0.17
  -4  -3   4  113.28    2.97
  -4  -3   4  111.18    2.72
  -4  -3   4  113.85    2.79
  -4  -3   4  114.02    3.13
   4   3  -4  111.69    2.71
   4   3  -4  114.68    3.10
   4   3  -4  108.67    3.14
  -5  -3   4   23.91    0.66
  -5  -3   4   23.52    0.60
  -5  -3   4   24.03    0.62
  -5  -3   4   23.79    0.70
   5   3  -4   23.59    0.71
   5   3  -4   24.52    0.59
  -6  -3   4   20.35    0.57
  -6  -3   4   20.58    0.52
  -6  -3   4   20.02    0.61
  -6  -3   4   20.16    0.53
   6   3  -4   19.92    0.62
   6   3  -4   20.61    0.51
  -7  -3   4    2.48    0.14
  -7  -3   4    2.56    0.16
  -7  -3   4    2.43    0.12
  -7  -3   4    2.32    0.14
   7   3  -4    2.45    0.17
  -8  -3   4    0.29    0.11
  -8  -3   4    0.18    0.09
  -8  -3   4    0.25    0.09
  -8  -3   4    0.10    0.09
   8   3  -4    0.21    0.12
  -9  -3   4    0.34    0.14
  -9  -3   4    0.62    0.11
  -9  -3   4    0.29    0.10
   9   3  -4    0.43    0.15
 -10  -3   4    0.96    0.13
 -10  -3   4    1.17    0.14
 -10  -3   4    0.81    0.17
  10   3  -4    0.66    0.16
 -11  -3   4    3.02    0.19
 -11  -3   4    2.92    0.23
 -11  -3   4    3.43    0.21
 -12  -3   4    0.24    0.15
 -11   2  -4    0.14    0.15
   9  -2   4    3.09    0.23
  -9   2  -4    3.31    0.23
  -9   2  -4    3.27    0.24
  -9   2  -4    3.35    0.18
   8  -2   4   13.67    0.50
  -8   2  -4   13.46    0.49
  -8   2  -4   14.26    0.40
  -8   2  -4   14.48    0.49
   7  -2   4    0.06    0.13
   7  -2   4    0.06    0.09
   7  -2   4   -0.05    0.06
  -7   2  -4    0.13    0.12
  -7   2  -4    0.13    0.11
  -7   2  -4    0.09    0.08
   6  -2   4    0.43    0.12
   6  -2   4    0.23    0.06
   6  -2   4    0.28    0.08
  -6   2  -4    0.53    0.11
  -6   2  -4    0.29    0.07
  -6   2  -4    0.23    0.10
   5  -2   4   49.26    1.24
   5  -2   4   46.91    1.40
   5  -2   4   48.94    1.19
  -5   2  -4   47.69    1.39
  -5   2  -4   47.73    1.34
  -5   2  -4   50.59    1.20
   4  -2   4   13.85    0.44
   4  -2   4   13.53    0.35
   4  -2   4   13.30    0.37
  -4   2  -4   13.83    0.43
  -4   2  -4   13.70    0.36
  -4   2  -4   13.45    0.43
   3  -2   4    0.42    0.05
   3  -2   4    0.40    0.04
   3  -2   4    0.38    0.07
  -3   2  -4    0.63    0.05
  -3   2  -4    0.31    0.08
  -3   2  -4    0.34    0.07
   2  -2   4   15.84    0.41
   2  -2   4   15.37    0.46
  -2   2  -4   15.48    0.46
  -2   2  -4   15.10    0.45
  -2   2  -4   15.25    0.39
   1  -2   4    7.56    0.19
   1  -2   4    6.94    0.23
  -1   2  -4    7.60    0.23
  -1   2  -4    7.22    0.23
  -1   2  -4    7.03    0.23
  -1   2  -4    7.28    0.19
   0  -2   4    2.25    0.08
   0   2  -4    2.23    0.09
   0   2  -4    2.27    0.09
   0   2  -4    2.26    0.09
   0   2  -4    2.17    0.09
  -1  -2   4    2.33    0.08
   1   2  -4    2.51    0.10
   1   2  -4    2.62    0.09
   1   2  -4    2.41    0.10
   1   2  -4    2.57    0.09
  -2  -2   4   15.96    0.40
  -2  -2   4   16.08    0.46
  -2  -2   4   16.01    0.41
   2   2  -4   16.04    0.46
   2   2  -4   16.19    0.46
   2   2  -4   15.54    0.47
  -3  -2   4   20.47    0.58
  -3  -2   4   20.82    0.51
  -3  -2   4   20.22    0.55
  -3  -2   4   19.84    0.50
   3   2  -4   20.71    0.57
   3   2  -4   19.60    0.59
   3   2  -4   20.09    0.58
   3   2  -4   19.66    0.49
  -4  -2   4    0.13    0.04
  -4  -2   4    0.13    0.04
  -4  -2   4    0.25    0.04
  -4  -2   4    0.12    0.05
   4   2  -4    0.17    0.05
   4   2  -4    0.22    0.03
   4   2  -4    0.14    0.07
  -5  -2   4   29.14    0.75
  -5  -2   4   30.00    0.82
  -5  -2   4   29.77    0.77
  -5  -2   4   30.14    0.87
   5   2  -4   30.49    0.88
   5   2  -4   31.02    0.74
  -6  -2   4    3.01    0.13
  -6  -2   4    2.80    0.13
  -6  -2   4    2.80    0.14
  -6  -2   4    2.78    0.12
   6   2  -4    2.88    0.17
   6   2  -4    2.92    0.10
  -7  -2   4    1.97    0.12
  -7  -2   4    2.52    0.16
  -7  -2   4    2.21    0.13
  -7  -2   4    2.38    0.13
   7   2  -4    2.31    0.17
  -8  -2   4   24.11    0.68
  -8  -2   4   24.52    0.62
  -8  -2   4   24.35    0.65
  -8  -2   4   24.18    0.73
   8   2  -4   23.22    0.75
  -9  -2   4   13.74    0.40
  -9  -2   4   13.52    0.46
  -9  -2   4   12.95    0.38
   9   2  -4   12.89    0.47
 -10  -2   4    3.33    0.19
 -10  -2   4    3.87    0.20
 -10  -2   4    3.31    0.23
  10   2  -4    3.17    0.24
 -11  -2   4    1.20    0.15
 -11  -2   4    1.24    0.20
 -11  -2   4    1.46    0.15
 -12  -2   4    0.07    0.13
 -12  -2   4    0.38    0.14
 -12   1  -4    5.10    0.28
 -11   1  -4    0.99    0.18
 -10   1  -4   14.26    0.45
   9  -1   4    1.30    0.19
  -9   1  -4    0.98    0.16
  -9   1  -4    1.19    0.16
   8  -1   4    1.08    0.16
  -8   1  -4    1.08    0.15
  -8   1  -4    1.17    0.12
  -8   1  -4    1.20    0.16
   7  -1   4    4.78    0.26
   7  -1   4    5.08    0.17
  -7   1  -4    5.25    0.26
  -7   1  -4    4.90    0.19
  -7   1  -4    5.09    0.23
   6  -1   4    1.26    0.13
   6  -1   4    1.05    0.07
  -6   1  -4    1.15    0.09
  -6   1  -4    1.09    0.12
  -6   1  -4    1.28    0.13
   5  -1   4    6.33    0.18
   5  -1   4    6.19    0.25
   5  -1   4    6.19    0.20
  -5   1  -4    6.46    0.19
  -5   1  -4    6.38    0.25
  -5   1  -4    6.13    0.24
   4  -1   4   32.11    0.94
   4  -1   4   32.48    0.79
   4  -1   4   31.96    0.82
  -4   1  -4   31.70    0.93
  -4   1  -4   32.80    0.79
  -4   1  -4   30.88    0.89
   3  -1   4   30.95    0.78
   3  -1   4   32.33    0.92
   3  -1   4   30.53    0.81
  -3   1  -4   31.30    0.88
  -3   1  -4   32.22    0.91
  -3   1  -4   32.96    0.78
   2  -1   4   10.43    0.28
   2  -1   4   10.21    0.26
   2  -1   4   10.77    0.33
  -2   1  -4   10.37    0.32
  -2   1  -4   10.04    0.32
  -2   1  -4   10.50    0.27
   1  -1   4   40.38    0.90
   1  -1   4   33.82    0.93
   1  -1   4   32.22    1.04
  -1   1  -4   38.83    1.04
  -1   1  -4   39.14    1.04
  -1   1  -4   37.47    1.00
  -1  -1   4    0.12    0.03
  -1  -1   4    0.00    0.02
  -1  -1   4    0.02    0.02
   1   1  -4    0.27    0.02
  -2  -1   4   32.43    0.91
  -2  -1   4   33.73    1.02
  -2  -1   4   37.49    0.88
   2   1  -4   37.91    1.02
   2   1  -4   38.69    1.02
   2   1  -4   38.62    1.03
  -3  -1   4   18.24    0.45
  -3  -1   4   18.30    0.49
  -3  -1   4   18.32    0.47
  -3  -1   4   17.97    0.53
   3   1  -4   18.57    0.52
   3   1  -4   17.59    0.53
   3   1  -4   18.75    0.52
  -4  -1   4   20.38    0.51
  -4  -1   4   20.69    0.55
  -4  -1   4   20.76    0.52
  -4  -1   4   20.26    0.59
   4   1  -4   20.68    0.58
   4   1  -4   20.23    0.60
   4   1  -4   20.11    0.59
  -5  -1   4   33.64    0.91
  -5  -1   4   32.89    0.83
  -5  -1   4   33.39    0.86
  -5  -1   4   33.49    0.97
   5   1  -4   33.47    0.98
   5   1  -4   35.49    0.82
  -6  -1   4   10.28    0.33
  -6  -1   4   10.06    0.29
  -6  -1   4   10.42    0.30
  -6  -1   4   10.13    0.28
   6   1  -4   10.11    0.35
   6   1  -4   10.28    0.27
  -7  -1   4   21.43    0.65
  -7  -1   4   21.75    0.57
  -7  -1   4   22.05    0.56
  -7  -1   4   21.68    0.61
   7   1  -4   21.08    0.66
  -8  -1   4    0.39    0.08
  -8  -1   4    0.83    0.10
  -8  -1   4    0.62    0.12
   8   1  -4    0.40    0.12
  -9  -1   4    1.23    0.12
  -9  -1   4    1.32    0.15
  -9  -1   4    1.20    0.11
   9   1  -4    1.23    0.15
 -10  -1   4    3.71    0.21
 -10  -1   4    4.01    0.19
 -10  -1   4    4.12    0.26
  10   1  -4    4.07    0.25
 -11  -1   4    2.36    0.17
 -11  -1   4    2.18    0.15
 -12  -1   4    2.18    0.19
 -12  -1   4    1.85    0.18
 -12   0  -4   -0.20    0.17
 -11   0  -4    0.10    0.14
 -10   0  -4   -0.16    0.13
 -10   0  -4    0.25    0.16
   9   0   4   -0.03    0.16
  -9   0  -4    0.07    0.13
  -9   0  -4    0.16    0.12
  -9   0  -4   -0.09    0.13
   8   0   4    0.58    0.16
   8   0   4    0.79    0.09
  -8   0  -4    0.69    0.14
  -8   0  -4    0.63    0.13
  -8   0  -4    0.83    0.11
  -8   0  -4    0.92    0.15
   7   0   4    0.00    0.06
   7   0   4   -0.01    0.12
  -7   0  -4    0.03    0.12
  -7   0  -4    0.03    0.08
  -7   0  -4    0.03    0.10
   6   0   4   11.01    0.29
   6   0   4   10.63    0.39
  -6   0  -4   11.57    0.38
  -6   0  -4   11.12    0.31
  -6   0  -4   10.31    0.37
   5   0   4    0.04    0.04
   5   0   4    0.01    0.09
  -5   0  -4   -0.01    0.05
  -5   0  -4    0.05    0.09
  -5   0  -4    0.09    0.08
   4   0   4    3.08    0.16
   4   0   4    3.27    0.11
  -4   0  -4    3.09    0.15
  -4   0  -4    3.32    0.11
  -4   0  -4    3.28    0.16
   3   0   4   -0.01    0.03
   3   0   4    0.04    0.04
   3   0   4   -0.05    0.06
  -3   0  -4    0.04    0.03
  -3   0  -4    0.00    0.05
  -3   0  -4    0.10    0.06
   2   0   4  300.57    7.04
   2   0   4  285.99    7.23
   2   0   4  285.20    8.11
  -2   0  -4  275.82    7.62
  -2   0  -4  298.38    8.07
  -2   0  -4  297.06    8.10
   1   0   4   -0.05    0.04
   1   0   4    0.01    0.03
  -1   0  -4    0.01    0.03
  -1   0  -4   -0.01    0.04
  -1   0  -4   -0.03    0.04
   0   0   4   -0.62    0.01
   0   0   4   -0.61    0.03
   0   0   4   -0.59    0.01
   0   0   4   -0.64    0.02
   0   0  -4   -0.57    0.02
   0   0  -4   -0.62    0.01
   0   0  -4   -0.57    0.02
  -1   0   4    0.00    0.02
  -1   0   4    0.01    0.01
  -1   0   4    0.00    0.01
  -1   0   4   -0.02    0.01
   1   0  -4    0.01    0.01
   1   0  -4    0.01    0.02
   1   0  -4    0.02    0.02
  -2   0   4  869.38   27.06
   2   0  -4 1000.00   25.74
  -3   0   4   -0.02    0.03
  -3   0   4   -0.01    0.03
  -3   0   4   -0.03    0.03
  -3   0   4    0.00    0.02
   3   0  -4   -0.03    0.04
   3   0  -4    0.06    0.03
   3   0  -4    0.02    0.04
  -4   0   4    0.42    0.05
  -4   0   4    0.41    0.04
  -4   0   4    0.39    0.04
  -4   0   4    0.41    0.04
   4   0  -4    0.37    0.06
   4   0  -4    0.32    0.06
   4   0  -4    0.39    0.04
  -5   0   4   -0.03    0.04
  -5   0   4   -0.07    0.04
  -5   0   4   -0.04    0.06
  -5   0   4   -0.02    0.05
   5   0  -4    0.01    0.06
   5   0  -4   -0.10    0.05
  -6   0   4    1.84    0.13
  -6   0   4    1.93    0.10
  -6   0   4    1.80    0.10
  -6   0   4    1.87    0.11
   6   0  -4    1.90    0.14
   6   0  -4    2.24    0.08
   6   0  -4    1.99    0.11
  -7   0   4   -0.05    0.08
  -7   0   4    0.03    0.07
  -7   0   4   -0.02    0.06
  -7   0   4   -0.13    0.06
   7   0  -4   -0.04    0.09
  -8   0   4    0.02    0.08
  -8   0   4    0.08    0.11
  -8   0   4   -0.01    0.08
   8   0  -4    0.10    0.11
  -9   0   4   -0.09    0.10
  -9   0   4   -0.21    0.12
  -9   0   4   -0.18    0.09
   9   0  -4   -0.13    0.12
 -10   0   4    0.04    0.12
 -10   0   4   -0.11    0.10
  10   0  -4    0.12    0.14
 -11   0   4   -0.10    0.11
 -11   0   4    0.11    0.14
 -12   0   4    3.06    0.20
 -12   0   4    2.94    0.18
 -12  -1  -4    4.76    0.27
 -11  -1  -4    0.93    0.17
 -10  -1  -4   14.27    0.51
 -10  -1  -4   14.18    0.44
   9   1   4    0.98    0.19
  -9  -1  -4    1.04    0.17
  -9  -1  -4    0.78    0.16
  -9  -1  -4    1.01    0.13
   8   1   4    1.05    0.09
   8   1   4    1.04    0.16
  -8  -1  -4    1.56    0.17
  -8  -1  -4    1.05    0.12
  -8  -1  -4    1.35    0.14
   7   1   4    4.69    0.25
   7   1   4    4.92    0.17
  -7  -1  -4    4.98    0.24
  -7  -1  -4    5.26    0.18
  -7  -1  -4    5.21    0.21
  -7  -1  -4    5.09    0.24
   6   1   4    0.97    0.07
   6   1   4    1.08    0.13
  -6  -1  -4    1.29    0.10
  -6  -1  -4    1.43    0.13
  -6  -1  -4    1.15    0.08
  -6  -1  -4    1.18    0.12
   5   1   4    6.32    0.18
   5   1   4    6.19    0.25
  -5  -1  -4    6.41    0.19
  -5  -1  -4    6.30    0.20
  -5  -1  -4    6.36    0.23
  -5  -1  -4    6.57    0.24
   4   1   4   32.76    0.80
   4   1   4   32.40    0.95
  -4  -1  -4   32.75    0.91
  -4  -1  -4   33.40    0.81
  -4  -1  -4   31.53    0.94
   3   1   4   32.18    0.78
   3   1   4   31.51    0.92
  -3  -1  -4   31.73    0.91
  -3  -1  -4   32.12    0.78
  -3  -1  -4   31.41    0.88
   2   1   4   10.20    0.26
   2   1   4   10.59    0.32
  -2  -1  -4   10.46    0.31
  -2  -1  -4   10.74    0.31
  -2  -1  -4   10.37    0.32
   1   1   4   31.42    1.03
  -1  -1  -4   39.02    0.91
  -1  -1  -4   39.09    1.03
  -1  -1  -4   36.75    1.08
  -1  -1  -4   38.08    0.98
  -1  -1  -4   35.26    1.02
  -1   1   4    0.10    0.03
   1  -1  -4    0.13    0.02
   1  -1  -4    0.11    0.02
  -2   1   4   37.60    1.05
  -2   1   4   36.10    0.91
  -2   1   4   38.15    1.05
   2  -1  -4   37.92    1.05
  -3   1   4   17.82    0.49
  -3   1   4   17.98    0.45
  -3   1   4   18.42    0.52
   3  -1  -4   18.08    0.53
   3  -1  -4   18.57    0.46
   3  -1  -4   18.09    0.52
  -4   1   4   19.52    0.50
  -4   1   4   20.75    0.58
  -4   1   4   20.13    0.54
   4  -1  -4   20.13    0.58
   4  -1  -4   20.02    0.58
   4  -1  -4   20.37    0.57
  -5   1   4   33.90    0.95
  -5   1   4   32.52    0.82
  -5   1   4   32.85    0.89
   5  -1  -4   34.34    0.94
   5  -1  -4   33.27    0.95
  -6   1   4   10.32    0.28
  -6   1   4   10.24    0.30
  -6   1   4   10.82    0.34
   6  -1  -4    9.92    0.33
  -7   1   4   21.63    0.59
  -7   1   4   21.23    0.55
  -7   1   4   21.30    0.64
   7  -1  -4   21.32    0.65
  -8   1   4    0.46    0.09
  -8   1   4    0.54    0.09
  -8   1   4    0.42    0.11
   8  -1  -4    0.58    0.11
  -9   1   4    1.11    0.15
  -9   1   4    1.49    0.12
  -9   1   4    1.16    0.12
   9  -1  -4    1.32    0.14
 -10   1   4    4.42    0.22
 -10   1   4    4.22    0.21
  10  -1  -4    4.47    0.24
 -11   1   4    2.26    0.16
 -11   1   4    2.48    0.18
 -12   1   4    2.23    0.19
 -12   1   4    1.94    0.18
 -11  -2  -4   -0.05    0.14
 -10  -2  -4    4.27    0.28
 -10  -2  -4    4.03    0.23
   9   2   4    3.35    0.25
  -9  -2  -4    2.73    0.18
  -9  -2  -4    2.92    0.23
  -9  -2  -4    3.35    0.22
   8   2   4   13.43    0.37
   8   2   4   13.22    0.50
  -8  -2  -4   14.20    0.46
  -8  -2  -4   13.84    0.47
  -8  -2  -4   13.19    0.40
   7   2   4    0.16    0.14
   7   2   4   -0.09    0.06
  -7  -2  -4    0.01    0.09
  -7  -2  -4    0.10    0.10
  -7  -2  -4    0.02    0.11
   6   2   4    0.15    0.06
   6   2   4    0.25    0.11
  -6  -2  -4    0.40    0.07
  -6  -2  -4    0.34    0.08
  -6  -2  -4    0.31    0.11
  -6  -2  -4    0.26    0.09
   5   2   4   48.46    1.41
   5   2   4   49.52    1.19
  -5  -2  -4   49.19    1.39
  -5  -2  -4   46.94    1.24
  -5  -2  -4   48.71    1.34
  -5  -2  -4   50.22    1.20
   4   2   4   13.68    0.35
   4   2   4   13.73    0.44
  -4  -2  -4   14.12    0.36
  -4  -2  -4   13.51    0.42
  -4  -2  -4   13.60    0.37
  -4  -2  -4   13.89    0.42
   3   2   4    0.23    0.07
   3   2   4    0.41    0.04
  -3  -2  -4    0.45    0.06
  -3  -2  -4    0.39    0.04
  -3  -2  -4    0.40    0.07
  -3  -2  -4    0.31    0.06
  -3  -2  -4    0.39    0.05
  -3  -2  -4    0.37    0.07
   2   2   4   15.47    0.38
   2   2   4   15.36    0.46
  -2  -2  -4   14.92    0.44
  -2  -2  -4   15.81    0.40
  -2  -2  -4   15.88    0.45
  -2  -2  -4   15.68    0.45
  -2  -2  -4   15.67    0.45
   1   2   4    7.52    0.22
   1   2   4    7.42    0.19
  -1  -2  -4    7.25    0.20
  -1  -2  -4    7.39    0.23
  -1  -2  -4    7.37    0.23
  -1  -2  -4    7.07    0.25
  -1  -2  -4    7.81    0.22
   0   2   4    2.37    0.11
   0  -2  -4    2.37    0.08
   0  -2  -4    1.94    0.09
  -1   2   4    2.63    0.11
   1  -2  -4    2.23    0.10
   1  -2  -4    2.37    0.09
   1  -2  -4    2.57    0.08
  -2   2   4   15.44    0.38
  -2   2   4   15.97    0.48
   2  -2  -4   15.43    0.40
   2  -2  -4   15.76    0.46
  -3   2   4   19.49    0.49
  -3   2   4   19.23    0.53
  -3   2   4   21.00    0.56
   3  -2  -4   19.76    0.57
   3  -2  -4   19.33    0.50
  -4   2   4    0.12    0.04
  -4   2   4    0.14    0.03
  -4   2   4    0.14    0.05
   4  -2  -4    0.16    0.04
   4  -2  -4    0.17    0.05
  -5   2   4   28.16    0.72
  -5   2   4   29.03    0.78
  -5   2   4   29.10    0.83
   5  -2  -4   28.92    0.83
   5  -2  -4   29.06    0.75
   5  -2  -4   29.98    0.82
  -6   2   4    2.95    0.15
  -6   2   4    2.47    0.11
  -6   2   4    2.86    0.12
   6  -2  -4    2.94    0.13
   6  -2  -4    2.81    0.13
  -7   2   4    2.26    0.14
  -7   2   4    1.97    0.11
   7  -2  -4    2.37    0.14
  -8   2   4   23.19    0.62
  -8   2   4   24.60    0.73
   8  -2  -4   24.02    0.72
  -9   2   4   12.86    0.37
   9  -2  -4   13.06    0.44
 -10   2   4    3.56    0.19
 -10   2   4    3.44    0.19
  10  -2  -4    3.45    0.22
 -11   2   4    0.98    0.13
 -11   2   4    1.08    0.16
 -12   2   4    0.37    0.15
 -12   2   4    0.31    0.15
 -11  -3  -4    0.15    0.15
 -10  -3  -4    1.38    0.15
 -10  -3  -4    1.37    0.20
   9   3   4    0.24    0.16
  -9  -3  -4    0.29    0.14
  -9  -3  -4    0.28    0.13
  -9  -3  -4    0.28    0.13
   8   3   4    0.89    0.16
   8   3   4    0.88    0.08
  -8  -3  -4    0.93    0.14
  -8  -3  -4    0.70    0.12
  -8  -3  -4    0.87    0.14
   7   3   4    0.53    0.08
   7   3   4    0.42    0.14
  -7  -3  -4    0.76    0.12
  -7  -3  -4    0.47    0.12
  -7  -3  -4    0.38    0.10
   6   3   4    8.44    0.24
   6   3   4    7.81    0.32
  -6  -3  -4    8.38    0.27
  -6  -3  -4    8.71    0.25
  -6  -3  -4    8.25    0.30
  -6  -3  -4    8.57    0.30
   5   3   4    3.95    0.21
   5   3   4    4.20    0.13
  -5  -3  -4    4.20    0.14
  -5  -3  -4    4.35    0.19
  -5  -3  -4    4.36    0.16
  -5  -3  -4    4.32    0.18
   4   3   4   94.48    2.66
   4   3   4   95.38    2.29
  -4  -3  -4   94.96    2.62
  -4  -3  -4   93.45    2.64
  -4  -3  -4   94.52    2.52
  -4  -3  -4   97.37    2.29
  -4  -3  -4   92.03    2.36
   3   3   4   16.93    0.51
   3   3   4   16.78    0.42
  -3  -3  -4   16.40    0.44
  -3  -3  -4   17.06    0.50
  -3  -3  -4   17.17    0.49
  -3  -3  -4   17.74    0.49
  -3  -3  -4   16.66    0.50
   2   3   4   33.48    0.97
   2   3   4   33.40    0.83
  -2  -3  -4   34.42    1.02
  -2  -3  -4   34.11    0.96
  -2  -3  -4   34.02    0.86
  -2  -3  -4   33.89    0.92
  -2  -3  -4   34.56    0.96
  -2  -3  -4   34.18    0.96
   1   3   4  134.85    3.26
   1   3   4  134.71    3.92
   1   3   4  139.24    3.74
  -1  -3  -4  132.27    3.55
  -1  -3  -4  130.88    3.92
  -1  -3  -4  134.52    3.34
  -1  -3  -4  137.08    3.72
   0   3   4  264.68    7.81
   0   3   4  263.42    6.64
   0  -3  -4  279.54    7.46
   0  -3  -4  261.11    7.85
   0  -3  -4  272.36    7.12
   0  -3  -4  276.84    6.70
  -1   3   4    5.22    0.18
   1  -3  -4    5.02    0.14
   1  -3  -4    4.92    0.17
   1  -3  -4    4.98    0.18
   1  -3  -4    5.08    0.15
  -2   3   4    0.37    0.02
  -2   3   4    0.43    0.05
   2  -3  -4    0.34    0.05
   2  -3  -4    0.43    0.04
  -3   3   4    6.39    0.19
  -3   3   4    6.60    0.19
  -3   3   4    6.31    0.17
   3  -3  -4    6.46    0.19
   3  -3  -4    6.50    0.22
  -4   3   4  110.57    2.91
  -4   3   4  112.49    3.07
  -4   3   4  108.30    2.67
   4  -3  -4  108.57    3.08
   4  -3  -4  114.28    3.09
   4  -3  -4  109.07    2.75
  -5   3   4   24.45    0.68
  -5   3   4   22.04    0.58
  -5   3   4   23.50    0.63
   5  -3  -4   23.35    0.61
  -6   3   4   19.69    0.52
  -6   3   4   20.51    0.60
  -6   3   4   20.12    0.56
   6  -3  -4   20.67    0.54
   6  -3  -4   19.57    0.59
  -7   3   4    2.33    0.16
  -7   3   4    2.34    0.13
   7  -3  -4    2.59    0.15
   7  -3  -4    2.43    0.14
  -8   3   4    0.34    0.09
   8  -3  -4    0.16    0.09
  -9   3   4    0.30    0.11
   9  -3  -4    0.40    0.11
 -10   3   4    0.90    0.13
  10  -3  -4    0.68    0.13
 -11   3   4    3.04    0.19
 -11   3   4    3.28    0.20
 -12   3   4    0.18    0.15
 -12   3   4    0.10    0.14
 -11  -4  -4    1.37    0.17
 -11  -4  -4    1.94    0.21
 -10  -4  -4    6.39    0.29
 -10  -4  -4    7.56    0.35
   9   4   4   -0.01    0.08
   9   4   4    0.14    0.16
  -9  -4  -4   -0.06    0.13
  -9  -4  -4    0.11    0.15
  -9  -4  -4   -0.02    0.11
   8   4   4    6.54    0.31
   8   4   4    6.42    0.21
  -8  -4  -4    6.62    0.25
  -8  -4  -4    6.43    0.28
  -8  -4  -4    6.66    0.29
   7   4   4    3.54    0.23
   7   4   4    3.57    0.14
  -7  -4  -4    3.58    0.20
  -7  -4  -4    3.54    0.22
  -7  -4  -4    3.64    0.17
   6   4   4    6.83    0.30
   6   4   4    6.95    0.20
  -6  -4  -4    7.18    0.27
  -6  -4  -4    6.69    0.23
  -6  -4  -4    6.91    0.26
   5   4   4    4.05    0.13
   5   4   4    4.06    0.20
  -5  -4  -4    3.88    0.18
  -5  -4  -4    4.25    0.17
  -5  -4  -4    4.60    0.14
  -5  -4  -4    4.24    0.19
  -5  -4  -4    4.16    0.16
   4   4   4    0.07    0.04
   4   4   4    0.17    0.08
  -4  -4  -4    0.05    0.07
  -4  -4  -4    0.08    0.04
  -4  -4  -4    0.02    0.06
  -4  -4  -4    0.12    0.08
  -4  -4  -4    0.14    0.05
  -4  -4  -4    0.12    0.06
   3   4   4    1.99    0.07
   3   4   4    1.83    0.12
  -3  -4  -4    2.02    0.10
  -3  -4  -4    2.08    0.11
  -3  -4  -4    1.75    0.11
  -3  -4  -4    1.67    0.09
  -3  -4  -4    1.81    0.10
   2   4   4    3.88    0.15
   2   4   4    3.75    0.11
  -2  -4  -4    3.66    0.14
  -2  -4  -4    3.87    0.17
  -2  -4  -4    3.74    0.15
  -2  -4  -4    3.68    0.13
  -2  -4  -4    3.80    0.11
  -2  -4  -4    3.93    0.12
  -2  -4  -4    3.90    0.14
   1   4   4    0.26    0.02
   1   4   4    0.23    0.06
   1   4   4    0.40    0.05
  -1  -4  -4    0.31    0.04
  -1  -4  -4    0.26    0.05
  -1  -4  -4    0.21    0.07
  -1  -4  -4    0.26    0.03
  -1  -4  -4    0.30    0.05
   0   4   4   13.43    0.38
   0   4   4   13.51    0.33
   0   4   4   13.54    0.43
   0  -4  -4   13.73    0.39
   0  -4  -4   13.20    0.38
   0  -4  -4   12.92    0.42
   0  -4  -4   12.75    0.32
   0  -4  -4   13.72    0.34
  -1   4   4   13.93    0.43
   1  -4  -4   13.52    0.42
   1  -4  -4   13.43    0.38
   1  -4  -4   13.43    0.40
   1  -4  -4   13.78    0.35
  -2   4   4   12.94    0.41
  -2   4   4   13.05    0.32
   2  -4  -4   13.13    0.39
   2  -4  -4   13.29    0.35
  -3   4   4    0.01    0.03
  -3   4   4    0.05    0.04
   3  -4  -4    0.08    0.05
  -4   4   4    6.32    0.20
  -4   4   4    6.36    0.20
  -4   4   4    5.98    0.17
   4  -4  -4    6.05    0.19
  -5   4   4   39.09    1.08
  -5   4   4   37.58    0.94
  -5   4   4   37.94    1.03
   5  -4  -4   37.97    1.06
   5  -4  -4   37.47    0.97
   5  -4  -4   38.19    1.06
  -6   4   4    9.36    0.31
  -6   4   4    8.72    0.26
  -6   4   4    8.88    0.28
   6  -4  -4    8.99    0.27
   6  -4  -4    9.25    0.28
  -7   4   4    7.93    0.25
   7  -4  -4    7.94    0.26
  -8   4   4    2.34    0.15
   8  -4  -4    2.92    0.17
  -9   4   4    0.30    0.10
   9  -4  -4    0.27    0.10
 -10   4   4    8.11    0.30
  10  -4  -4    9.05    0.32
 -11   4   4    3.27    0.21
 -12   4   4    0.12    0.17
 -12   4   4    0.42    0.14
 -11  -5  -4    0.37    0.19
 -11  -5  -4    0.48    0.15
 -10  -5  -4    9.37    0.39
 -10  -5  -4    9.36    0.33
   9   5   4    1.54    0.20
   9   5   4    1.84    0.12
  -9  -5  -4    1.46    0.17
  -9  -5  -4    1.73    0.15
  -9  -5  -4    1.82    0.19
   8   5   4    1.52    0.19
   8   5   4    1.24    0.10
  -8  -5  -4    1.38    0.14
  -8  -5  -4    1.24    0.16
  -8  -5  -4    1.29    0.13
   7   5   4   12.69    0.48
   7   5   4   13.40    0.35
  -7  -5  -4   13.22    0.44
  -7  -5  -4   12.66    0.38
  -7  -5  -4   13.16    0.44
   6   5   4   11.72    0.43
   6   5   4   11.97    0.32
  -6  -5  -4   11.99    0.35
  -6  -5  -4   12.85    0.40
  -6  -5  -4   12.03    0.40
   5   5   4    0.07    0.05
   5   5   4    0.02    0.11
  -5  -5  -4    0.13    0.08
  -5  -5  -4    0.08    0.09
  -5  -5  -4    0.19    0.08
   4   5   4   49.03    1.22
   4   5   4   49.14    1.43
  -4  -5  -4   51.55    1.20
  -4  -5  -4   52.87    1.43
  -4  -5  -4   48.79    1.41
  -4  -5  -4   50.92    1.22
  -4  -5  -4   48.55    1.26
  -4  -5  -4   47.69    1.36
  -4  -5  -4   51.00    1.39
   3   5   4   36.25    1.04
   3   5   4   35.02    0.88
  -3  -5  -4   37.13    1.01
  -3  -5  -4   35.30    0.99
  -3  -5  -4   36.10    0.87
  -3  -5  -4   36.38    1.03
  -3  -5  -4   35.24    1.09
  -3  -5  -4   35.24    0.92
  -3  -5  -4   38.76    1.04
   2   5   4   78.05    1.90
   2   5   4   80.90    2.20
  -2  -5  -4   80.15    2.18
  -2  -5  -4   79.16    2.19
  -2  -5  -4   79.06    2.10
  -2  -5  -4   76.20    1.96
  -2  -5  -4   78.53    1.86
  -2  -5  -4   77.38    2.31
   1   5   4    7.04    0.25
   1   5   4    7.08    0.23
   1   5   4    6.89    0.18
  -1  -5  -4    7.11    0.25
  -1  -5  -4    6.96    0.22
  -1  -5  -4    7.16    0.18
  -1  -5  -4    7.12    0.22
  -1  -5  -4    6.92    0.20
   0   5   4    1.05    0.04
   0   5   4    0.99    0.07
   0   5   4    0.94    0.09
   0  -5  -4    1.06    0.08
   0  -5  -4    1.07    0.07
   0  -5  -4    0.99    0.06
   0  -5  -4    0.97    0.05
   0  -5  -4    0.97    0.07
  -1   5   4    3.87    0.16
  -1   5   4    3.78    0.10
  -1   5   4    3.77    0.12
   1  -5  -4    3.72    0.10
   1  -5  -4    3.84    0.12
   1  -5  -4    3.70    0.14
   1  -5  -4    3.68    0.15
   1  -5  -4    3.67    0.13
  -2   5   4   50.67    1.34
  -2   5   4   47.40    1.16
   2  -5  -4   47.14    1.21
   2  -5  -4   46.51    1.35
  -3   5   4    6.80    0.21
  -3   5   4    6.56    0.17
   3  -5  -4    6.58    0.20
  -4   5   4   45.29    1.21
  -4   5   4   43.03    1.15
  -4   5   4   42.24    1.04
   4  -5  -4   40.46    1.09
  -5   5   4    0.24    0.07
  -5   5   4    0.33    0.07
  -5   5   4    0.24    0.05
   5  -5  -4    0.29    0.08
  -6   5   4   10.31    0.29
   6  -5  -4   10.00    0.32
   6  -5  -4   10.85    0.31
  -7   5   4   13.64    0.39
   7  -5  -4   14.61    0.42
   7  -5  -4   14.56    0.42
  -8   5   4    3.27    0.16
   8  -5  -4    3.60    0.19
   8  -5  -4    3.51    0.15
  -9   5   4    4.42    0.19
   9  -5  -4    4.47    0.22
   9  -5  -4    4.88    0.19
 -10   5   4    6.94    0.26
 -11   5   4    0.66    0.15
 -12   5   4   -0.16    0.15
 -11  -6  -4    0.26    0.19
 -11  -6  -4    0.25    0.15
 -10  -6  -4    1.22    0.17
 -10  -6  -4    1.65    0.20
   9   6   4    1.47    0.21
   9   6   4    1.83    0.12
  -9  -6  -4    1.77    0.15
  -9  -6  -4    1.66    0.19
   8   6   4    1.65    0.21
   8   6   4    1.76    0.12
  -8  -6  -4    1.59    0.13
  -8  -6  -4    1.96    0.18
  -8  -6  -4    1.64    0.16
   7   6   4    2.79    0.13
   7   6   4    2.85    0.22
  -7  -6  -4    3.27    0.20
  -7  -6  -4    2.77    0.18
  -7  -6  -4    3.10    0.17
   6   6   4   23.87    0.61
   6   6   4   24.60    0.76
  -6  -6  -4   24.11    0.72
  -6  -6  -4   23.44    0.64
  -6  -6  -4   23.99    0.71
   5   6   4   11.54    0.30
   5   6   4   11.39    0.40
  -5  -6  -4   11.52    0.33
  -5  -6  -4   11.24    0.37
  -5  -6  -4   11.26    0.38
   4   6   4    1.71    0.08
   4   6   4    1.74    0.13
  -4  -6  -4    1.90    0.09
  -4  -6  -4    1.86    0.12
  -4  -6  -4    1.68    0.12
  -4  -6  -4    1.64    0.14
  -4  -6  -4    1.69    0.10
   3   6   4    5.14    0.15
   3   6   4    5.19    0.20
  -3  -6  -4    5.42    0.20
  -3  -6  -4    5.25    0.17
  -3  -6  -4    5.11    0.18
  -3  -6  -4    5.27    0.23
  -3  -6  -4    5.37    0.15
  -3  -6  -4    4.76    0.16
  -3  -6  -4    5.29    0.21
   2   6   4   41.27    1.15
   2   6   4   39.94    0.98
  -2  -6  -4   40.10    1.10
  -2  -6  -4   41.09    1.13
  -2  -6  -4   39.97    1.21
  -2  -6  -4   39.33    1.02
  -2  -6  -4   40.03    0.96
  -2  -6  -4   41.06    1.13
   1   6   4   28.79    0.81
   1   6   4   27.99    0.68
  -1  -6  -4   27.83    0.77
  -1  -6  -4   27.30    0.67
  -1  -6  -4   27.76    0.85
  -1  -6  -4   28.20    0.79
  -1  -6  -4   27.86    0.71
   0   6   4    0.89    0.04
   0   6   4    1.17    0.09
   0   6   4    0.77    0.09
   0  -6  -4    0.97    0.07
   0  -6  -4    0.80    0.07
   0  -6  -4    0.98    0.06
   0  -6  -4    0.89    0.05
   0  -6  -4    0.87    0.08
  -1   6   4    0.32    0.05
  -1   6   4    0.28    0.02
   1  -6  -4    0.25    0.06
   1  -6  -4    0.24    0.03
   1  -6  -4    0.27    0.06
   1  -6  -4    0.29    0.05
   1  -6  -4    0.30    0.06
  -2   6   4   39.78    0.98
  -2   6   4   41.87    1.13
   2  -6  -4   39.47    1.02
  -3   6   4   15.54    0.39
  -3   6   4   16.33    0.46
   3  -6  -4   15.03    0.43
  -4   6   4   47.98    1.19
  -4   6   4   49.92    1.31
  -4   6   4   50.52    1.38
   4  -6  -4   46.77    1.24
  -5   6   4   13.26    0.40
  -5   6   4   12.83    0.35
   5  -6  -4   13.71    0.38
  -6   6   4    5.88    0.19
   6  -6  -4    5.64    0.22
  -7   6   4   19.19    0.52
   7  -6  -4   20.18    0.56
   7  -6  -4   19.67    0.55
  -8   6   4    5.13    0.20
   8  -6  -4    5.45    0.22
   8  -6  -4    5.66    0.19
  -9   6   4    4.37    0.19
   9  -6  -4    4.57    0.23
 -10   6   4    2.21    0.16
  10  -6  -4    2.11    0.18
 -11   6   4   -0.21    0.12
 -12   6   4    2.87    0.20
 -11  -7  -4    0.17    0.17
 -10  -7  -4    6.61    0.33
 -10  -7  -4    6.39    0.28
   9   7   4    5.37    0.21
   9   7   4    5.35    0.34
  -9  -7  -4    5.42    0.29
  -9  -7  -4    5.29    0.24
   8   7   4    0.32    0.18
   8   7   4    0.32    0.08
  -8  -7  -4    0.15    0.12
  -8  -7  -4    0.36    0.14
  -8  -7  -4    0.21    0.12
   7   7   4    5.15    0.18
   7   7   4    4.86    0.28
  -7  -7  -4    5.07    0.23
  -7  -7  -4    5.15    0.25
  -7  -7  -4    5.24    0.22
   6   7   4    0.01    0.14
   6   7   4    0.11    0.07
  -6  -7  -4    0.07    0.09
  -6  -7  -4    0.06    0.10
  -6  -7  -4    0.22    0.12
   5   7   4    0.11    0.05
   5   7   4   -0.01    0.11
  -5  -7  -4    0.16    0.12
  -5  -7  -4    0.07    0.08
  -5  -7  -4    0.07    0.10
  -5  -7  -4    0.01    0.08
   4   7   4   15.18    0.39
   4   7   4   15.12    0.49
  -4  -7  -4   15.91    0.39
  -4  -7  -4   15.43    0.52
  -4  -7  -4   15.26    0.47
  -4  -7  -4   15.31    0.47
  -4  -7  -4   15.31    0.42
   3   7   4    1.74    0.13
   3   7   4    1.38    0.08
  -3  -7  -4    1.67    0.13
  -3  -7  -4    1.51    0.10
  -3  -7  -4    1.53    0.12
  -3  -7  -4    1.57    0.09
  -3  -7  -4    1.68    0.09
  -3  -7  -4    1.73    0.11
   2   7   4   25.30    0.63
   2   7   4   25.96    0.75
  -2  -7  -4   25.64    0.73
  -2  -7  -4   26.07    0.72
  -2  -7  -4   24.98    0.66
  -2  -7  -4   25.22    0.79
  -2  -7  -4   25.37    0.62
  -2  -7  -4   25.36    0.72
   1   7   4   12.90    0.33
   1   7   4   13.45    0.41
  -1  -7  -4   13.57    0.40
  -1  -7  -4   12.96    0.39
  -1  -7  -4   13.41    0.43
  -1  -7  -4   13.04    0.33
  -1  -7  -4   12.87    0.35
   0   7   4    5.25    0.20
   0   7   4    5.11    0.14
   0  -7  -4    5.14    0.19
   0  -7  -4    5.10    0.18
   0  -7  -4    5.05    0.14
   0  -7  -4    5.16    0.16
   0  -7  -4    5.22    0.20
  -1   7   4    3.66    0.10
  -1   7   4    3.99    0.15
   1  -7  -4    3.66    0.13
   1  -7  -4    3.74    0.16
   1  -7  -4    3.62    0.11
  -2   7   4   19.45    0.49
  -2   7   4   20.83    0.58
   2  -7  -4   19.63    0.53
  -3   7   4   17.34    0.50
  -3   7   4   16.69    0.42
   3  -7  -4   16.68    0.46
  -4   7   4   12.56    0.38
  -4   7   4   12.79    0.33
   4  -7  -4   13.07    0.37
  -5   7   4   -0.10    0.05
  -5   7   4    0.07    0.08
   5  -7  -4    0.11    0.09
  -6   7   4    0.06    0.07
   6  -7  -4    0.05    0.10
  -7   7   4    0.07    0.08
   7  -7  -4    0.17    0.10
  -8   7   4    1.07    0.11
   8  -7  -4    1.33    0.14
  -9   7   4    1.29    0.13
   9  -7  -4    1.32    0.16
 -10   7   4    1.11    0.13
  10  -7  -4    1.21    0.17
 -11   7   4   -0.11    0.12
  11  -7  -4    0.13    0.15
 -10  -8  -4   -0.05    0.19
 -10  -8  -4   -0.02    0.14
   9   8   4    0.65    0.10
   9   8   4    0.59    0.21
  -9  -8  -4    0.71    0.15
  -9  -8  -4    0.61    0.19
   8   8   4    7.69    0.25
   8   8   4    8.07    0.39
  -8  -8  -4    7.34    0.34
  -8  -8  -4    7.58    0.27
  -8  -8  -4    7.43    0.31
   7   8   4    0.91    0.17
   7   8   4    0.88    0.09
  -7  -8  -4    1.03    0.16
  -7  -8  -4    0.85    0.13
  -7  -8  -4    1.17    0.13
   6   8   4    1.98    0.19
   6   8   4    1.74    0.11
  -6  -8  -4    2.05    0.19
  -6  -8  -4    2.12    0.14
  -6  -8  -4    1.71    0.16
  -6  -8  -4    1.74    0.14
   5   8   4    1.62    0.09
   5   8   4    1.69    0.16
  -5  -8  -4    1.73    0.12
  -5  -8  -4    1.70    0.16
  -5  -8  -4    1.75    0.12
  -5  -8  -4    1.82    0.15
   4   8   4   25.94    0.77
   4   8   4   24.80    0.63
  -4  -8  -4   25.65    0.80
  -4  -8  -4   24.85    0.66
  -4  -8  -4   25.36    0.73
  -4  -8  -4   25.42    0.62
  -4  -8  -4   24.57    0.73
   3   8   4    2.77    0.17
   3   8   4    2.50    0.10
  -3  -8  -4    2.42    0.11
  -3  -8  -4    2.53    0.15
  -3  -8  -4    2.27    0.13
  -3  -8  -4    2.63    0.12
  -3  -8  -4    2.50    0.18
   2   8   4   11.68    0.30
   2   8   4   12.36    0.39
  -2  -8  -4   12.11    0.41
  -2  -8  -4   11.77    0.37
  -2  -8  -4   12.15    0.35
  -2  -8  -4   11.36    0.33
  -2  -8  -4   12.02    0.36
  -2  -8  -4   11.70    0.31
   1   8   4   61.81    1.52
   1   8   4   64.82    1.79
  -1  -8  -4   63.08    1.70
  -1  -8  -4   63.99    1.86
  -1  -8  -4   61.44    1.50
  -1  -8  -4   63.06    1.58
   0   8   4    0.06    0.08
   0   8   4    0.11    0.03
   0  -8  -4    0.13    0.07
   0  -8  -4    0.18    0.05
   0  -8  -4    0.43    0.08
   0  -8  -4    0.11    0.06
  -1   8   4   52.56    1.28
  -1   8   4   52.92    1.50
   1  -8  -4   53.80    1.57
   1  -8  -4   51.94    1.26
   1  -8  -4   53.83    1.34
  -2   8   4   36.39    1.00
  -2   8   4   33.74    0.84
   2  -8  -4   33.69    0.89
  -3   8   4   23.87    0.59
   3  -8  -4   24.36    0.64
  -4   8   4    3.72    0.12
   4  -8  -4    3.48    0.18
  -5   8   4    1.54    0.09
  -5   8   4    1.54    0.12
   5  -8  -4    1.38    0.12
  -6   8   4    0.59    0.08
   6  -8  -4    0.43    0.12
  -7   8   4    5.25    0.19
   7  -8  -4    5.02    0.24
  -8   8   4   10.51    0.31
   8  -8  -4   10.46    0.36
  -9   8   4    0.13    0.11
   9  -8  -4    0.12    0.14
 -10   8   4    0.81    0.14
  10  -8  -4    0.87    0.17
 -11   8   4    1.60    0.17
  11  -8  -4    1.81    0.20
 -10  -9  -4    0.38    0.15
   9   9   4    1.51    0.12
  -9  -9  -4    1.73    0.16
  -9  -9  -4    1.71    0.21
   8   9   4    0.89    0.10
  -8  -9  -4    1.10    0.18
  -8  -9  -4    1.06    0.13
   7   9   4    0.24    0.09
  -7  -9  -4    0.05    0.12
  -7  -9  -4    0.21    0.11
  -7  -9  -4    0.10    0.14
   6   9   4   19.60    0.51
  -6  -9  -4   19.52    0.60
  -6  -9  -4   19.84    0.54
  -6  -9  -4   19.71    0.67
  -6  -9  -4   19.72    0.62
   5   9   4    6.46    0.20
  -5  -9  -4    6.17    0.23
  -5  -9  -4    6.37    0.24
  -5  -9  -4    6.96    0.31
  -5  -9  -4    6.16    0.27
   4   9   4   18.99    0.48
  -4  -9  -4   19.17    0.48
  -4  -9  -4   19.20    0.63
  -4  -9  -4   18.91    0.51
  -4  -9  -4   18.16    0.56
  -4  -9  -4   18.54    0.58
   3   9   4    4.17    0.13
  -3  -9  -4    4.29    0.15
  -3  -9  -4    4.25    0.17
  -3  -9  -4    4.45    0.21
  -3  -9  -4    4.52    0.23
  -3  -9  -4    4.38    0.16
   2   9   4    1.19    0.07
  -2  -9  -4    1.17    0.07
  -2  -9  -4    1.14    0.09
  -2  -9  -4    1.28    0.12
  -2  -9  -4    1.19    0.08
  -2  -9  -4    1.08    0.12
   1   9   4    3.43    0.11
  -1  -9  -4    3.50    0.14
  -1  -9  -4    3.39    0.17
  -1  -9  -4    3.31    0.12
  -1  -9  -4    3.36    0.17
   0   9   4    5.26    0.15
   0  -9  -4    5.20    0.18
   0  -9  -4    5.45    0.22
   0  -9  -4    5.08    0.20
   0  -9  -4    5.25    0.16
  -1   9   4    8.55    0.22
   1  -9  -4    8.67    0.26
   1  -9  -4    8.49    0.23
  -2   9   4    0.12    0.04
   2  -9  -4    0.19    0.09
  -3   9   4    0.39    0.05
   3  -9  -4    0.22    0.10
  -4   9   4   10.65    0.28
   4  -9  -4   10.04    0.33
  -5   9   4    3.68    0.14
   5  -9  -4    3.59    0.18
  -6   9   4   43.34    1.09
   6  -9  -4   43.94    1.14
  -7   9   4    0.63    0.09
   7  -9  -4    0.68    0.14
  -8   9   4    0.24    0.10
   8  -9  -4    0.00    0.13
  -9   9   4    0.59    0.12
   9  -9  -4    0.36    0.14
 -10   9   4    3.02    0.20
  10  -9  -4    2.98    0.22
 -11   9   4    3.14    0.20
  11  -9  -4    2.97    0.22
 -10 -10  -4   -0.07    0.15
   9  10   4    2.08    0.14
  -9 -10  -4    2.76    0.24
  -9 -10  -4    2.12    0.19
   8  10   4    3.14    0.16
  -8 -10  -4    3.40    0.21
  -8 -10  -4    3.59    0.26
   7  10   4    4.01    0.16
  -7 -10  -4    4.23    0.26
  -7 -10  -4    4.36    0.22
  -7 -10  -4    3.89    0.20
   6  10   4    0.52    0.08
  -6 -10  -4    0.50    0.12
  -6 -10  -4    0.46    0.11
  -6 -10  -4    0.53    0.14
   5  10   4    4.22    0.15
  -5 -10  -4    4.07    0.18
  -5 -10  -4    4.02    0.19
  -5 -10  -4    3.90    0.23
   4  10   4   11.12    0.30
  -4 -10  -4   10.75    0.38
  -4 -10  -4   11.06    0.30
  -4 -10  -4   10.81    0.32
  -4 -10  -4   10.71    0.35
   3  10   4    6.32    0.19
  -3 -10  -4    6.96    0.28
  -3 -10  -4    6.29    0.27
  -3 -10  -4    6.13    0.20
  -3 -10  -4    6.39    0.22
  -3 -10  -4    6.34    0.22
   2  10   4    0.24    0.05
  -2 -10  -4    0.31    0.12
  -2 -10  -4    0.27    0.07
  -2 -10  -4    0.26    0.09
  -2 -10  -4    0.23    0.05
  -2 -10  -4    0.23    0.10
   1  10   4    2.50    0.10
  -1 -10  -4    2.34    0.14
  -1 -10  -4    2.38    0.16
  -1 -10  -4    2.56    0.15
  -1 -10  -4    2.41    0.12
   0  10   4    0.57    0.05
   0 -10  -4    0.66    0.09
   0 -10  -4    0.72    0.07
   0 -10  -4    0.68    0.10
  -1  10   4    0.65    0.05
   1 -10  -4    0.78    0.10
   1 -10  -4    0.78    0.06
  -2  10   4    7.45    0.21
   2 -10  -4    7.59    0.20
   2 -10  -4    7.82    0.26
  -3  10   4    0.21    0.05
   3 -10  -4    0.15    0.10
  -4  10   4    1.61    0.09
   4 -10  -4    1.64    0.14
  -5  10   4   10.50    0.29
   5 -10  -4   10.61    0.35
  -6  10   4    0.25    0.08
   6 -10  -4    0.20    0.13
  -7  10   4    3.45    0.16
   7 -10  -4    3.55    0.22
  -8  10   4    8.09    0.27
   8 -10  -4    8.00    0.32
  -9  10   4    0.25    0.11
   9 -10  -4    0.10    0.16
 -10  10   4    0.24    0.13
  10 -10  -4   -0.10    0.17
   9  11   4    0.56    0.12
  -9 -11  -4    0.45    0.16
   8  11   4    0.06    0.10
  -8 -11  -4    0.12    0.13
  -8 -11  -4    0.05    0.17
   7  11   4    0.55    0.09
  -7 -11  -4    0.44    0.18
  -7 -11  -4    0.66    0.14
  -7 -11  -4    0.57    0.13
   6  11   4    0.06    0.08
  -6 -11  -4    0.09    0.12
  -6 -11  -4   -0.10    0.10
  -6 -11  -4   -0.17    0.14
   5  11   4    4.72    0.17
  -5 -11  -4    4.40    0.20
  -5 -11  -4    4.80    0.25
  -5 -11  -4    4.34    0.19
   4  11   4    7.32    0.21
  -4 -11  -4    7.14    0.25
  -4 -11  -4    7.49    0.25
  -4 -11  -4    7.04    0.30
   3  11   4    5.99    0.18
  -3 -11  -4    6.27    0.20
  -3 -11  -4    5.60    0.21
  -3 -11  -4    6.20    0.27
  -3 -11  -4    5.78    0.20
   2  11   4    6.10    0.18
  -2 -11  -4    6.11    0.26
  -2 -11  -4    6.08    0.22
  -2 -11  -4    6.27    0.20
   1  11   4   42.70    1.02
  -1 -11  -4   41.02    1.07
  -1 -11  -4   41.44    1.16
  -1 -11  -4   41.53    1.01
   0  11   4    5.73    0.17
   0 -11  -4    5.93    0.21
   0 -11  -4    5.58    0.18
  -1  11   4   31.89    0.80
   1 -11  -4   32.31    0.79
   1 -11  -4   33.56    0.86
  -2  11   4    2.22    0.09
   2 -11  -4    2.12    0.14
   2 -11  -4    1.96    0.10
  -3  11   4   10.07    0.27
   3 -11  -4   10.13    0.33
  -4  11   4    4.57    0.15
   4 -11  -4    4.07    0.21
  -5  11   4   11.09    0.31
   5 -11  -4   10.29    0.36
  -6  11   4    0.57    0.09
   6 -11  -4    0.63    0.14
  -7  11   4    0.83    0.11
   7 -11  -4    0.56    0.14
  -8  11   4    0.16    0.10
   8 -11  -4    0.04    0.14
  -9  11   4    0.21    0.12
   9 -11  -4    0.18    0.17
 -10  11   4    0.48    0.14
  10 -11  -4    0.10    0.16
   9  12   4    1.31    0.14
  -9 -12  -4    1.53    0.19
   8  12   4    0.62    0.12
  -8 -12  -4    0.69    0.20
  -8 -12  -4    0.31    0.14
   7  12   4    1.94    0.13
  -7 -12  -4    1.97    0.21
  -7 -12  -4    1.91    0.16
   6  12   4    2.49    0.14
  -6 -12  -4    2.26    0.15
  -6 -12  -4    2.54    0.17
  -6 -12  -4    2.37    0.22
   5  12   4    0.04    0.07
  -5 -12  -4    0.02    0.10
  -5 -12  -4   -0.06    0.10
  -5 -12  -4    0.08    0.14
   4  12   4    2.30    0.11
  -4 -12  -4    2.02    0.13
  -4 -12  -4    2.34    0.13
  -4 -12  -4    2.05    0.18
   3  12   4    6.39    0.20
  -3 -12  -4    6.26    0.23
  -3 -12  -4    6.19    0.28
  -3 -12  -4    6.81    0.21
   2  12   4    2.73    0.11
  -2 -12  -4    2.83    0.14
  -2 -12  -4    2.63    0.19
  -2 -12  -4    2.62    0.15
   1  12   4    1.58    0.09
  -1 -12  -4    1.67    0.12
  -1 -12  -4    1.44    0.10
   0  12   4    0.05    0.05
   0 -12  -4   -0.01    0.10
   0 -12  -4    0.05    0.07
  -1  12   4    0.14    0.06
   1 -12  -4    0.03    0.07
   1 -12  -4   -0.03    0.09
  -2  12   4    6.05    0.18
   2 -12  -4    5.83    0.18
   2 -12  -4    6.39    0.25
  -3  12   4    0.24    0.06
   3 -12  -4    0.01    0.12
  -4  12   4   12.01    0.32
   4 -12  -4   11.45    0.38
  -5  12   4    2.77    0.13
   5 -12  -4    2.47    0.17
  -6  12   4    0.07    0.08
   6 -12  -4   -0.01    0.14
  -7  12   4    1.02    0.11
   7 -12  -4    1.15    0.16
  -8  12   4    5.02    0.21
   8 -12  -4    5.21    0.29
  -9  12   4    1.00    0.14
   9 -12  -4    0.87    0.20
   8  13   4    1.02    0.12
  -8 -13  -4    1.19    0.16
   7  13   4   -0.01    0.10
  -7 -13  -4    0.12    0.13
  -7 -13  -4    0.22    0.17
   6  13   4    4.51    0.18
  -6 -13  -4    4.33    0.30
  -6 -13  -4    4.12    0.21
   5  13   4    3.11    0.15
  -5 -13  -4    3.21    0.23
  -5 -13  -4    2.84    0.18
   4  13   4    3.33    0.15
  -4 -13  -4    3.45    0.23
  -4 -13  -4    2.93    0.17
   3  13   4    0.18    0.07
  -3 -13  -4   -0.05    0.09
  -3 -13  -4    0.08    0.13
  -3 -13  -4    0.00    0.10
   2  13   4   12.47    0.34
  -2 -13  -4   12.47    0.38
  -2 -13  -4   12.92    0.44
  -2 -13  -4   12.49    0.35
   1  13   4    0.62    0.07
  -1 -13  -4    0.69    0.09
  -1 -13  -4    0.58    0.11
   0  13   4    0.40    0.06
   0 -13  -4    0.40    0.11
   0 -13  -4    0.29    0.08
  -1  13   4    1.52    0.09
   1 -13  -4    1.39    0.14
   1 -13  -4    1.55    0.09
  -2  13   4    2.31    0.11
   2 -13  -4    2.40    0.11
   2 -13  -4    2.54    0.17
  -3  13   4    5.97    0.19
   3 -13  -4    6.07    0.26
  -4  13   4    3.25    0.14
   4 -13  -4    3.07    0.20
  -5  13   4   12.33    0.35
   5 -13  -4   12.62    0.42
  -6  13   4    1.90    0.13
   6 -13  -4    1.77    0.19
  -7  13   4    1.85    0.13
   7 -13  -4    2.01    0.20
  -8  13   4    0.94    0.13
   8 -13  -4    0.92    0.19
  -9  13   4    0.60    0.14
   9 -13  -4    0.42    0.17
   7  14   4    1.26    0.13
  -7 -14  -4    1.37    0.18
   6  14   4    1.40    0.12
  -6 -14  -4    1.04    0.21
  -6 -14  -4    1.23    0.16
   5  14   4    1.37    0.11
  -5 -14  -4    1.41    0.14
  -5 -14  -4    1.26    0.19
   4  14   4   -0.01    0.07
  -4 -14  -4    0.03    0.13
  -4 -14  -4    0.13    0.15
   3  14   4    0.87    0.08
  -3 -14  -4    0.66    0.11
  -3 -14  -4    0.96    0.18
  -3 -14  -4    0.93    0.12
   2  14   4    0.43    0.08
  -2 -14  -4    0.47    0.12
  -2 -14  -4    0.48    0.10
   1  14   4   23.33    0.60
  -1 -14  -4   22.92    0.60
  -1 -14  -4   24.51    0.65
   0  14   4    0.17    0.07
   0 -14  -4    0.04    0.11
   0 -14  -4    0.11    0.08
  -1  14   4   11.91    0.32
   1 -14  -4   11.34    0.32
   1 -14  -4   12.08    0.37
  -2  14   4    1.94    0.11
   2 -14  -4    1.75    0.17
  -3  14   4    5.64    0.19
   3 -14  -4    5.26    0.25
  -4  14   4    3.44    0.15
   4 -14  -4    3.88    0.24
  -5  14   4    0.19    0.09
   5 -14  -4    0.09    0.16
  -6  14   4    0.39    0.10
   6 -14  -4    0.15    0.15
  -7  14   4    3.30    0.18
   7 -14  -4    3.42    0.22
  -8  14   4    0.69    0.13
   8 -14  -4    0.61    0.19
   6  15   4    0.14    0.10
  -6 -15  -4    0.29    0.14
   5  15   4    0.03    0.10
  -5 -15  -4    0.04    0.18
  -5 -15  -4   -0.04    0.13
   4  15   4    3.65    0.15
  -4 -15  -4    3.39    0.22
  -4 -15  -4    3.22    0.25
   3  15   4    1.93    0.13
  -3 -15  -4    1.99    0.15
   2  15   4    1.28    0.10
  -2 -15  -4    1.30    0.15
  -2 -15  -4    1.23    0.12
   1  15   4    0.26    0.08
  -1 -15  -4    0.29    0.10
  -1 -15  -4    0.63    0.13
   0  15   4    2.77    0.13
   0 -15  -4    2.73    0.14
   0 -15  -4    2.86    0.18
  -1  15   4   -0.08    0.07
   1 -15  -4    0.08    0.08
   1 -15  -4    0.00    0.14
  -2  15   4    1.72    0.11
   2 -15  -4    1.65    0.17
  -3  15   4    3.18    0.14
   3 -15  -4    2.92    0.19
  -4  15   4    3.43    0.15
   4 -15  -4    3.48    0.22
  -5  15   4    0.41    0.10
   5 -15  -4    0.56    0.17
  -6  15   4    3.48    0.18
   6 -15  -4    3.21    0.23
  -7  15   4    0.44    0.12
   7 -15  -4    0.58    0.19
   5  16   4    2.74    0.16
  -5 -16  -4    2.83    0.19
   4  16   4    1.20    0.12
  -4 -16  -4    1.28    0.16
   3  16   4    0.49    0.10
  -3 -16  -4    0.68    0.14
   2  16   4    0.26    0.09
  -2 -16  -4    0.22    0.11
  -2 -16  -4    0.12    0.14
   1  16   4    5.46    0.19
  -1 -16  -4    5.78    0.21
  -1 -16  -4    5.34    0.26
   0  16   4    0.61    0.09
   0 -16  -4    0.47    0.10
   0 -16  -4    0.88    0.14
  -1  16   4    1.71    0.11
   1 -16  -4    1.87    0.11
   1 -16  -4    1.74    0.18
  -2  16   4   -0.02    0.08
   2 -16  -4   -0.11    0.15
  -3  16   4    1.91    0.13
   3 -16  -4    1.98    0.20
  -4  16   4    0.01    0.09
   4 -16  -4    0.18    0.17
  -5  16   4    6.14    0.23
   5 -16  -4    6.28    0.31
  -6  16   4    0.26    0.11
   6 -16  -4    0.47    0.19
   4  17   4    0.31    0.11
  -4 -17  -4    0.20    0.17
   3  17   4    6.25    0.23
  -3 -17  -4    6.66    0.30
   2  17   4    0.04    0.09
  -2 -17  -4    0.23    0.11
  -2 -17  -4    0.22    0.14
   1  17   4    0.52    0.09
  -1 -17  -4    0.37    0.16
  -1 -17  -4    0.75    0.11
   0  17   4    2.22    0.14
   0 -17  -4    2.06    0.13
   0 -17  -4    2.10    0.19
  -1  17   4    1.16    0.11
   1 -17  -4    1.52    0.11
   1 -17  -4    1.53    0.19
  -2  17   4    0.16    0.09
   2 -17  -4   -0.01    0.17
  -3  17   4    0.57    0.10
   3 -17  -4    0.72    0.17
  -4  17   4    0.12    0.10
   4 -17  -4    0.21    0.18
  -5  17   4    0.52    0.12
   5 -17  -4    0.89    0.20
   2  18   4    0.94    0.11
  -2 -18  -4    1.22    0.19
  -2 -18  -4    0.97    0.13
   1  18   4    2.51    0.16
  -1 -18  -4    2.74    0.22
  -1 -18  -4    2.76    0.16
   0  18   4    0.91    0.11
   0 -18  -4    1.08    0.18
   0 -18  -4    1.21    0.12
  -1  18   4    0.64    0.11
   1 -18  -4    0.60    0.19
   1 -18  -4    0.62    0.10
  -2  18   4    4.69    0.20
   2 -18  -4    4.95    0.28
  -3  18   4   -0.12    0.10
   3 -18  -4   -0.05    0.19
   2 -18   5    2.23    0.22
  -2  18  -5    2.28    0.15
   1 -18   5    0.72    0.19
  -1  18  -5    0.89    0.13
   0 -18   5   -0.15    0.15
   0  18  -5    0.08    0.12
  -1 -18   5    3.54    0.24
   1  18  -5    4.34    0.21
  -2 -18   5    1.25    0.17
   2  18  -5    0.97    0.13
  -3 -18   5    0.10    0.15
   3  18  -5   -0.01    0.11
   4 -17   5    1.93    0.22
  -4  17  -5    2.07    0.16
   3 -17   5    0.43    0.17
  -3  17  -5    0.61    0.13
  -3  17  -5    0.50    0.19
   2 -17   5    0.06    0.15
  -2  17  -5    0.09    0.19
  -2  17  -5    0.09    0.11
   1 -17   5    3.16    0.22
  -1  17  -5    3.30    0.18
   0 -17   5    0.96    0.17
   0  17  -5    0.89    0.11
  -1 -17   5    0.61    0.14
   1  17  -5    0.40    0.11
  -2 -17   5    0.20    0.15
[truncated: 958,500 more chars]
