# Supplementary material for: 1-Butyl-3-methyl­imidazolium tri­bromido­(tri­phenyl­phosphane-κP)nickelate(II) butan-1-ol hemisolvate
Source: IUCrdata. 2021 Aug 13;6(Pt 8):x210818. doi: 10.1107/S241431462100818X (PMC9462364; doi:10.1107/S241431462100818X)
Supplement: Supplementary file 2 [file x-06-x210818-Isup2.hkl]

data_I                                                                          
_shelx_title ' 1 in P2(1)/n'                                                    
_shelx_refln_list_code          4                                               
_shelx_F_calc_maximum      637.25                                               
_exptl_crystal_F_000      1476.00                                               
_reflns_d_resolution_high  0.7711                                               
                                                                                
loop_                                                                           
 _space_group_symop_operation_xyz                                               
 'x, y, z'                                                                      
 '-x+1/2, y+1/2, -z+1/2'                                                        
 '-x, -y, -z'                                                                   
 'x-1/2, -y-1/2, z-1/2'                                                         
                                                                                
_cell_length_a     9.9571                                                       
_cell_length_b    14.4731                                                       
_cell_length_c    21.4730                                                       
_cell_angle_alpha  90.000                                                       
_cell_angle_beta  102.620                                                       
_cell_angle_gamma  90.000                                                       
                                                                                
_shelx_F_squared_multiplier     1.000                                           
                                                                                
loop_                                                                           
 _refln_index_h                                                                 
 _refln_index_k                                                                 
 _refln_index_l                                                                 
 _refln_F_squared_calc                                                          
 _refln_F_squared_meas                                                          
 _refln_F_squared_sigma                                                         
 _refln_observed_status                                                         
   4   0   0      25863.06      27024.38       314.56 o                         
   6   0   0       2689.59       2471.80        41.63 o                         
   8   0   0       5773.88       5639.99        76.97 o                         
  10   0   0        780.42        816.90        31.88 o                         
  12   0   0        658.24        615.19        66.31 o                         
   2   1   0        895.93        557.22        32.88 o                         
   3   1   0      12995.21      13409.22        97.59 o                         
   4   1   0         25.63         52.02         4.67 o                         
   5   1   0      18251.64      19009.58       143.38 o                         
   6   1   0       5215.61       4841.68        42.44 o                         
   7   1   0        892.08        900.99        17.03 o                         
   8   1   0       1017.49       1053.61        21.69 o                         
   9   1   0       1357.31       1304.28        24.56 o                         
  10   1   0       3009.97       2924.14        41.18 o                         
  11   1   0        369.18        365.43        31.76 o                         
  12   1   0       1338.95       1342.75       128.93 o                         
   2   2   0      10332.96       9805.84       230.84 o                         
   3   2   0      14629.37      15912.49       120.82 o                         
   4   2   0        173.16        193.75         5.92 o                         
   5   2   0       1037.30        956.35        12.21 o                         
   6   2   0      14802.16      14344.96       110.00 o                         
   7   2   0       8639.06       8853.57        74.60 o                         
   8   2   0       5440.86       5348.36        55.19 o                         
   9   2   0         39.37         -2.11        15.15 o                         
  10   2   0        114.20        121.81        21.77 o                         
  11   2   0        563.68        702.47        34.53 o                         
  12   2   0         98.46        109.56        40.31 o                         
   1   3   0       2245.29       1629.84        79.73 o                         
   2   3   0      88943.66      91021.27       660.50 o                         
   3   3   0      18456.24      18566.03       140.79 o                         
   4   3   0        557.83        442.39         8.79 o                         
   5   3   0       3206.33       3675.63        31.40 o                         
   6   3   0      17124.54      16525.18       132.73 o                         
   7   3   0        553.06        557.34        13.06 o                         
   8   3   0       1318.40       1409.78        21.30 o                         
   9   3   0       1053.47       1046.02        24.60 o                         
  10   3   0         51.51         40.55        21.38 o                         
  11   3   0          2.16         60.85        37.70 o                         
  12   3   0        141.09        174.32        44.87 o                         
   0   4   0        298.31        334.98         9.84 o                         
   1   4   0       1027.42        999.78        10.29 o                         
   2   4   0       6122.43       6176.93        46.53 o                         
   3   4   0       8641.42       8737.08        67.81 o                         
   4   4   0       1330.73       1294.44        14.51 o                         
   5   4   0         11.81         15.96         5.91 o                         
   6   4   0       1988.59       1929.57        21.98 o                         
   7   4   0        804.63        817.68        15.72 o                         
   8   4   0       9896.50       9924.22        88.08 o                         
   9   4   0       2362.85       2206.48        34.61 o                         
  10   4   0         12.92         23.06        24.19 o                         
  11   4   0         13.74        -23.94        36.47 o                         
  12   4   0        400.98        403.89        37.53 o                         
   1   5   0       3356.25       3593.67        28.62 o                         
   2   5   0       9684.10      10015.16        77.34 o                         
   3   5   0       1635.84       1615.45        15.86 o                         
   4   5   0      22413.84      21957.51       167.46 o                         
   5   5   0      12359.13      12421.64       100.70 o                         
   6   5   0       4204.06       4197.70        38.84 o                         
   7   5   0        852.64        875.85        16.74 o                         
   8   5   0       3405.58       3238.77        37.90 o                         
   9   5   0        745.45        815.24        23.91 o                         
  10   5   0         64.76         28.96        24.73 o                         
  11   5   0        139.21        164.34        51.57 o                         
  12   5   0        608.09        628.04        50.74 o                         
   0   6   0      65118.34      65138.80       710.05 o                         
   1   6   0       4682.27       4218.01        32.29 o                         
   2   6   0       9297.84       9828.35        76.41 o                         
   3   6   0        184.24        108.80         5.97 o                         
   4   6   0      11686.05      11975.06        93.07 o                         
   5   6   0       4930.27       5317.55        46.56 o                         
   6   6   0       1031.67       1013.40        16.57 o                         
   7   6   0       4822.94       4646.59        46.54 o                         
   8   6   0      10426.62      10418.12       103.05 o                         
   9   6   0        462.00        470.76        20.84 o                         
  10   6   0       2235.07       2156.56        48.70 o                         
  11   6   0        228.74        257.57        37.70 o                         
   1   7   0       9202.10       8854.90        64.31 o                         
   2   7   0       1786.76       1889.51        17.09 o                         
   3   7   0        919.44        900.34        11.89 o                         
   4   7   0       5614.37       5726.04        48.97 o                         
   5   7   0        106.52        144.13         9.17 o                         
   6   7   0       3540.30       3439.10        35.86 o                         
   7   7   0         15.18         15.80        12.15 o                         
   8   7   0         26.87         42.84        13.64 o                         
   9   7   0        159.44        181.08        18.52 o                         
  10   7   0        262.52        295.90        29.04 o                         
  11   7   0       2556.15       2290.37        76.19 o                         
   0   8   0      29321.44      29641.51       295.59 o                         
   1   8   0      21976.57      21770.74       154.13 o                         
   2   8   0        456.38        499.90         9.04 o                         
   3   8   0       7982.08       7549.74        64.27 o                         
   4   8   0       3650.98       3692.53        34.93 o                         
   5   8   0       2410.28       2430.64        27.90 o                         
   6   8   0       9494.44       9285.26        87.07 o                         
   7   8   0        424.50        470.77        16.17 o                         
   8   8   0       2581.50       2632.74        35.73 o                         
   9   8   0         14.81         22.32        19.47 o                         
  10   8   0        157.91        176.39        27.45 o                         
  11   8   0         26.22         26.73        33.94 o                         
   1   9   0         61.15        106.61         7.66 o                         
   2   9   0       9939.97      10015.11        82.38 o                         
   3   9   0       6586.93       6692.08        54.16 o                         
   4   9   0       3433.64       3307.58        35.42 o                         
   5   9   0        452.11        398.58        13.03 o                         
   6   9   0       8469.22       8736.79        82.81 o                         
   7   9   0        310.25        377.43        17.25 o                         
   8   9   0       5922.09       5607.25        61.70 o                         
   9   9   0       1454.11       1470.74        39.88 o                         
  10   9   0        259.07        368.35        41.46 o                         
  11   9   0        497.90        526.33        65.02 o                         
   0  10   0       7616.36       6968.26        85.17 o                         
   1  10   0        444.59        395.40         9.99 o                         
   2  10   0         43.40         49.11         8.14 o                         
   3  10   0       1347.75       1289.58        18.86 o                         
   4  10   0         15.72         33.17        12.59 o                         
   5  10   0         18.21         24.16        11.06 o                         
   6  10   0       6743.35       6749.71        66.49 o                         
   7  10   0        101.02        110.72        14.68 o                         
   8  10   0        453.60        543.69        22.61 o                         
   9  10   0       1006.97       1008.02        36.19 o                         
  10  10   0         53.13         57.62        29.99 o                         
   1  11   0       4414.12       4217.41        41.07 o                         
   2  11   0        606.38        596.08        22.63 o                         
   3  11   0      17132.28      16690.70       146.90 o                         
   4  11   0        190.23        198.28        13.34 o                         
   5  11   0       2625.39       2557.97        31.94 o                         
   6  11   0       1831.87       1974.11        32.37 o                         
   7  11   0         18.29         34.32        16.90 o                         
   8  11   0          4.12         20.88        19.43 o                         
   9  11   0        834.38        885.73        51.58 o                         
  10  11   0        361.24        441.83        38.73 o                         
   0  12   0      11805.78      10919.01       142.97 o                         
   1  12   0         35.74         13.10         9.86 o                         
   2  12   0       3429.13       3294.63        38.62 o                         
   3  12   0        218.72        231.67        13.30 o                         
   4  12   0        279.67        275.73        13.27 o                         
   5  12   0        426.03        424.53        17.28 o                         
   6  12   0        331.07        300.77        18.42 o                         
   7  12   0         50.14        109.49        18.32 o                         
   8  12   0       1244.16       1276.32        34.33 o                         
   9  12   0        951.88        963.48        38.38 o                         
   1  13   0       1064.41       1052.15        20.34 o                         
   2  13   0       1452.47       1385.71        22.77 o                         
   3  13   0       3360.50       3278.67        42.58 o                         
   4  13   0       1464.11       1503.81        28.60 o                         
   5  13   0        561.68        552.16        23.18 o                         
   6  13   0        264.66        300.10        20.01 o                         
   7  13   0         95.60         51.28        21.34 o                         
   8  13   0       1079.36       1159.12        39.54 o                         
   9  13   0       1098.99       1129.73        44.76 o                         
   0  14   0        112.57        127.94        17.77 o                         
   1  14   0       4472.35       4292.72        57.22 o                         
   2  14   0       1483.87       1472.71        28.88 o                         
   3  14   0       3169.65       3149.40        45.97 o                         
   4  14   0        117.44        128.74        16.91 o                         
   5  14   0        553.31        557.42        21.93 o                         
   6  14   0          5.18         23.34        22.49 o                         
   7  14   0          3.94        -20.92        21.14 o                         
   8  14   0       1633.82       1786.87        44.10 o                         
   1  15   0       1094.32       1075.36        29.61 o                         
   2  15   0       3632.24       3568.91        57.15 o                         
   3  15   0         98.74        127.08        16.98 o                         
   4  15   0        291.96        288.71        18.44 o                         
   5  15   0        705.95        838.41        36.16 o                         
   6  15   0       1165.86       1258.73        38.10 o                         
   7  15   0        103.82         82.38        34.42 o                         
   0  16   0         75.71         72.84        27.26 o                         
   1  16   0        590.24        654.05        25.52 o                         
   2  16   0          0.12         -1.09        19.22 o                         
   3  16   0         15.81         28.23        19.83 o                         
   4  16   0         52.53         40.99        21.14 o                         
   5  16   0       1079.79       1091.54        34.53 o                         
   6  16   0        846.40        914.88        31.82 o                         
   1  17   0        136.43        167.89        21.80 o                         
   2  17   0         38.99         57.87        21.88 o                         
   3  17   0        633.68        641.27        27.41 o                         
   4  17   0        173.15        143.84        24.23 o                         
   5  17   0       2454.61       2532.80        62.80 o                         
   0  18   0       3703.28       3641.92        87.53 o                         
   1  18   0        104.15        116.34        23.01 o                         
   2  18   0         11.22         19.66        21.85 o                         
   3  18   0          3.57        -21.59        22.91 o                         
 -11   0   1        129.45        205.72        38.94 o                         
  -9   0   1       3205.40       3119.73        57.09 o                         
  -7   0   1        709.39        633.64        20.07 o                         
  -5   0   1       5691.59       5563.37        69.42 o                         
  -3   0   1      61495.16      61023.85       725.45 o                         
   3   0   1        419.10        447.91        17.30 o                         
   5   0   1       6551.36       6861.69        92.95 o                         
   7   0   1       4401.27       4298.02        62.90 o                         
   9   0   1        531.25        586.69        36.74 o                         
  11   0   1       1287.17       1333.52        81.04 o                         
 -12   1   1        122.95        182.67        42.92 o                         
 -11   1   1        116.05        121.68        28.19 o                         
 -10   1   1        206.84        184.74        17.93 o                         
  -9   1   1          1.59         -1.13        14.12 o                         
  -8   1   1       6781.42       6554.91        64.94 o                         
  -7   1   1      25143.80      25027.75       209.06 o                         
  -6   1   1        201.18        180.57         8.69 o                         
  -5   1   1        317.55        412.56         8.04 o                         
  -4   1   1       9208.09       8473.86        62.73 o                         
  -3   1   1      19226.32      20557.94       155.23 o                         
   2   1   1      36922.62      27825.78      1020.45 o                         
   3   1   1      15795.57      15651.19       117.58 o                         
   4   1   1       3228.03       3447.21        28.71 o                         
   5   1   1       3250.77       3307.32        28.63 o                         
   6   1   1       6014.15       5769.00        49.51 o                         
   7   1   1       8990.43       8731.05        73.25 o                         
   8   1   1       3703.79       3645.09        44.50 o                         
   9   1   1         94.48         80.41        13.91 o                         
  10   1   1       1111.84       1044.62        27.87 o                         
  11   1   1        883.86        773.75        46.89 o                         
  12   1   1          4.85          7.83        41.43 o                         
 -12   2   1         51.94         46.60        31.14 o                         
 -11   2   1         31.84          5.34        29.01 o                         
 -10   2   1       3083.68       3066.55        41.96 o                         
  -9   2   1        368.84        397.03        17.04 o                         
  -8   2   1         24.62         47.03        12.46 o                         
  -7   2   1       1539.64       1502.55        19.73 o                         
  -6   2   1      22513.76      22985.43       172.97 o                         
  -5   2   1      11990.87      12125.89        92.63 o                         
  -4   2   1       2427.56       2218.00        19.94 o                         
  -3   2   1      26955.32      28213.10       212.13 o                         
  -2   2   1      17845.74      15941.12       447.68 o                         
   2   2   1       4215.66       4573.26        49.62 o                         
   3   2   1       7303.65       7498.59        57.59 o                         
   4   2   1        171.08        275.55         8.76 o                         
   5   2   1      14412.06      14268.67       108.76 o                         
   6   2   1      10800.46      10886.96        84.77 o                         
   7   2   1       5569.28       5525.60        49.58 o                         
   8   2   1       8073.05       7846.40        71.95 o                         
   9   2   1        109.39        118.56        15.82 o                         
  10   2   1       1735.19       1658.14        37.67 o                         
  11   2   1        198.75        225.91        30.84 o                         
  12   2   1        161.12        144.50        44.05 o                         
 -12   3   1          0.18         24.67        33.27 o                         
 -11   3   1       2235.64       2252.01       121.56 o                         
 -10   3   1        133.42         82.46        22.37 o                         
  -9   3   1       2000.13       2115.70        32.35 o                         
  -8   3   1       1485.93       1536.56        24.84 o                         
  -7   3   1      19175.56      19411.96       155.40 o                         
  -6   3   1         21.77         22.50         8.74 o                         
  -5   3   1       6847.35       7281.08        55.32 o                         
  -4   3   1       3376.93       3002.20        25.85 o                         
  -3   3   1       6863.04       7559.33        61.07 o                         
  -2   3   1       1214.73       1277.60        11.73 o                         
  -1   3   1       5602.44       4509.08       225.15 o                         
   1   3   1        820.05        635.35        28.60 o                         
   2   3   1       2986.32       2796.76        24.83 o                         
   3   3   1       6263.00       6150.80        44.69 o                         
   4   3   1       2118.54       2126.56        19.80 o                         
   5   3   1       7897.93       8025.30        63.11 o                         
   6   3   1       1647.58       1680.14        20.01 o                         
   7   3   1       7926.45       7818.48        66.94 o                         
   8   3   1          4.32          0.41        10.76 o                         
   9   3   1        162.98        172.02        18.19 o                         
  10   3   1        759.35        756.76        28.88 o                         
  11   3   1        899.61       1056.54        50.74 o                         
  12   3   1        228.07        229.27        45.53 o                         
 -12   4   1        381.12        390.67        36.59 o                         
 -11   4   1        965.44        924.11        46.89 o                         
 -10   4   1         49.98         60.64        23.73 o                         
  -9   4   1       1132.28       1155.89        30.63 o                         
  -8   4   1        113.82        140.75        13.15 o                         
  -7   4   1        565.66        594.48        13.30 o                         
  -6   4   1       2450.78       2332.30        24.59 o                         
  -5   4   1       9386.21       9327.57        73.44 o                         
  -4   4   1      14631.63      14973.69       114.86 o                         
  -3   4   1      43272.96      44506.62       334.05 o                         
  -2   4   1        510.37        522.92        13.76 o                         
  -1   4   1      32303.01      32976.54       253.38 o                         
   0   4   1      16402.18      16846.28       130.30 o                         
   1   4   1      64717.35      64974.56       496.11 o                         
   2   4   1       3296.42       3341.37        26.81 o                         
   3   4   1        639.48        749.53         8.77 o                         
   4   4   1      16531.52      17123.35       124.78 o                         
   5   4   1      19074.98      18262.78       133.50 o                         
   6   4   1         46.84         48.62         8.59 o                         
   7   4   1        491.18        530.54        13.36 o                         
   8   4   1          3.93          3.97        12.09 o                         
   9   4   1        272.26        280.98        18.00 o                         
  10   4   1        181.03        264.34        27.28 o                         
  11   4   1         88.84         57.58        35.09 o                         
  12   4   1         64.37         -3.68        55.26 o                         
 -12   5   1        122.81        115.35        41.43 o                         
 -11   5   1        167.26        117.88        36.47 o                         
 -10   5   1        270.52        237.71        24.61 o                         
  -9   5   1       5482.24       5623.55        67.67 o                         
  -8   5   1       3682.92       3559.41        39.21 o                         
  -7   5   1       2430.28       2501.37        28.51 o                         
  -6   5   1       1183.23       1190.06        20.38 o                         
  -5   5   1        201.52        322.04         9.36 o                         
  -4   5   1       1988.70       1845.36        18.11 o                         
  -3   5   1       3012.36       3158.06        26.84 o                         
  -2   5   1        608.75        541.43         8.29 o                         
  -1   5   1      17458.53      17825.70       136.86 o                         
   0   5   1        393.00        476.22         6.63 o                         
   1   5   1      28670.27      28699.34       220.26 o                         
   2   5   1        608.04        684.03         8.99 o                         
   3   5   1       4516.08       4477.46        35.24 o                         
   4   5   1       6260.45       6599.30        52.62 o                         
   5   5   1       3766.20       3608.53        35.00 o                         
   6   5   1       1352.60       1228.14        17.77 o                         
   7   5   1       4785.86       4875.58        47.95 o                         
   8   5   1       4553.01       4537.05        49.13 o                         
   9   5   1       2800.93       2885.57        41.06 o                         
  10   5   1        189.47        122.38        25.39 o                         
  11   5   1        409.30        519.63       110.51 o                         
  12   5   1        140.19        -29.47        55.26 o                         
 -12   6   1        868.57        976.19        77.36 o                         
 -11   6   1        453.40        401.12        41.68 o                         
 -10   6   1        103.96        176.89        23.24 o                         
  -9   6   1       5851.10       5842.60        69.88 o                         
  -8   6   1        386.96        372.61        15.44 o                         
  -7   6   1       1304.06       1265.52        20.92 o                         
  -6   6   1       3661.33       3910.77        36.65 o                         
  -5   6   1      13514.63      13126.24       106.31 o                         
  -4   6   1        654.86        812.70        11.52 o                         
  -3   6   1         30.29         51.69         5.64 o                         
  -2   6   1        206.35        245.14         5.85 o                         
  -1   6   1       8492.22       8393.72        62.74 o                         
   0   6   1      12255.58      12865.50        93.12 o                         
   1   6   1        108.67         99.13         4.66 o                         
   2   6   1        221.50        190.96         6.13 o                         
   3   6   1      13378.65      13324.61       108.28 o                         
   4   6   1       2586.60       2250.88        23.81 o                         
   5   6   1       3454.29       3362.08        32.23 o                         
   6   6   1       1070.98       1064.49        18.75 o                         
   7   6   1       1905.68       1865.16        26.54 o                         
   8   6   1        715.64        716.91        19.20 o                         
   9   6   1         12.78         45.77        19.16 o                         
  10   6   1        511.48        450.82        29.04 o                         
  11   6   1        417.10        490.79        68.15 o                         
 -11   7   1         34.95         43.24        31.01 o                         
 -10   7   1        315.26        371.14        24.04 o                         
  -9   7   1        821.51        979.26        26.35 o                         
  -8   7   1         29.44          4.99        13.68 o                         
  -7   7   1       6187.72       6034.44        63.33 o                         
  -6   7   1       3220.99       3149.82        40.08 o                         
  -5   7   1         48.17         44.92         8.26 o                         
  -4   7   1          0.11          9.84         8.93 o                         
  -3   7   1        315.05        393.47        20.97 o                         
  -2   7   1      35228.89      35777.08       259.19 o                         
  -1   7   1      26299.66      26102.51       190.61 o                         
   0   7   1      15013.89      15928.60       114.89 o                         
   1   7   1      37093.83      38202.93       259.52 o                         
   2   7   1      27770.68      27695.10       194.37 o                         
   3   7   1       2619.75       2473.40        23.20 o                         
   4   7   1       3642.43       3705.85        34.84 o                         
   5   7   1         67.65         74.08        10.53 o                         
   6   7   1         70.60         62.47        10.49 o                         
   7   7   1       3610.01       3579.50        38.84 o                         
   8   7   1         39.01         30.65        14.08 o                         
   9   7   1       1346.20       1293.38        32.73 o                         
  10   7   1         76.23         64.63        26.44 o                         
  11   7   1         22.45        -24.28        32.77 o                         
 -11   8   1        111.94        109.47        34.12 o                         
 -10   8   1       1457.15       1491.91        45.00 o                         
  -9   8   1        304.97        332.84        21.79 o                         
  -8   8   1       1229.50       1136.41        23.73 o                         
  -7   8   1        773.13        836.05        19.82 o                         
  -6   8   1         16.86          8.19        11.07 o                         
  -5   8   1        243.85        233.08        10.39 o                         
  -4   8   1         36.29         43.97         8.00 o                         
  -3   8   1        869.39        787.28        12.10 o                         
  -2   8   1       8642.30       8800.21        67.88 o                         
  -1   8   1       3373.27       3216.51        25.47 o                         
   0   8   1      11284.69      11037.92        82.98 o                         
   1   8   1       3398.57       3824.50        29.26 o                         
   2   8   1        273.06        242.30         7.03 o                         
   3   8   1       7525.43       7317.16        56.27 o                         
   4   8   1         43.66         66.31         8.90 o                         
   5   8   1        962.46        998.70        18.12 o                         
   6   8   1        243.98        249.95        12.89 o                         
   7   8   1       4582.01       4665.52        54.06 o                         
   8   8   1        112.36        119.81        15.72 o                         
   9   8   1         24.25         31.69        20.54 o                         
  10   8   1       2185.32       2035.88        52.28 o                         
  11   8   1         14.17        -14.09        33.94 o                         
 -11   9   1        312.99        381.33        39.49 o                         
 -10   9   1          4.39        -46.26        46.26 o                         
  -9   9   1        141.41        132.01        26.05 o                         
  -8   9   1        235.10        215.15        16.26 o                         
  -7   9   1      19486.14      19624.56       186.02 o                         
  -6   9   1         43.99         56.01        11.39 o                         
  -5   9   1      11885.29      11570.15       105.69 o                         
  -4   9   1          0.72          5.94         9.21 o                         
  -3   9   1       4102.62       4169.32        41.80 o                         
  -2   9   1        601.47        657.34        11.30 o                         
  -1   9   1       4990.36       4816.97        43.80 o                         
   0   9   1       2132.78       2054.37        21.78 o                         
   1   9   1       1246.68       1244.60        15.11 o                         
   2   9   1       7093.30       7291.99        58.11 o                         
   3   9   1         66.89         31.87         7.35 o                         
   4   9   1        105.81         83.88         9.17 o                         
   5   9   1      11695.61      11943.62       109.23 o                         
   6   9   1        593.44        624.96        16.55 o                         
   7   9   1       1895.17       1962.66        29.98 o                         
   8   9   1        877.70        818.39        21.98 o                         
   9   9   1       1296.03       1336.66        40.02 o                         
  10   9   1        353.93        358.45        31.77 o                         
 -10  10   1        359.61        406.58        32.16 o                         
  -9  10   1        102.42         91.29        25.09 o                         
  -8  10   1        187.74        219.76        18.92 o                         
  -7  10   1       3524.98       3758.43        47.96 o                         
  -6  10   1          3.23         20.08        11.74 o                         
  -5  10   1         36.66         54.79        11.09 o                         
  -4  10   1      16151.84      15827.25       141.64 o                         
  -3  10   1       2992.83       3025.03        36.13 o                         
  -2  10   1        281.02        328.42         9.45 o                         
  -1  10   1         59.03         32.99         7.40 o                         
   0  10   1       9968.83       9759.89        82.64 o                         
   1  10   1         17.76         19.52         9.26 o                         
   2  10   1       3428.87       3512.37        32.66 o                         
   3  10   1       6967.84       6969.08        56.48 o                         
   4  10   1       6175.87       6203.93        60.26 o                         
   5  10   1       2866.71       2903.16        34.09 o                         
   6  10   1        759.71        755.15        18.09 o                         
   7  10   1       4885.41       4808.84        54.65 o                         
   8  10   1        284.02        280.64        18.79 o                         
   9  10   1          7.70          6.79        25.29 o                         
  10  10   1        125.32        104.10        30.91 o                         
 -10  11   1        701.33        746.37        36.69 o                         
  -9  11   1        562.29        536.51        38.13 o                         
  -8  11   1        359.27        338.23        23.34 o                         
  -7  11   1       1966.70       2069.49        34.50 o                         
  -6  11   1         17.74         37.82        14.51 o                         
  -5  11   1         55.40         65.39        13.66 o                         
  -4  11   1        575.26        554.83        15.69 o                         
  -3  11   1        503.89        462.14        16.23 o                         
  -2  11   1       4744.06       4527.31        46.55 o                         
  -1  11   1       4393.06       4202.23        43.41 o                         
   0  11   1        277.92        298.17        10.24 o                         
   1  11   1       5163.52       5005.03        47.78 o                         
   2  11   1        193.54        188.52        10.01 o                         
   3  11   1        189.31        167.18        10.99 o                         
   4  11   1        212.97        213.90        12.54 o                         
   5  11   1         34.80         33.97        12.14 o                         
   6  11   1          2.61         -4.73        13.93 o                         
   7  11   1          1.95         27.47        14.87 o                         
   8  11   1       3632.34       3539.65        52.17 o                         
   9  11   1        569.40        636.23        34.31 o                         
  10  11   1        468.47        535.53        41.39 o                         
  -9  12   1       1720.06       1787.51        70.18 o                         
  -8  12   1        167.63        204.00        22.09 o                         
  -7  12   1        405.25        343.91        20.60 o                         
  -6  12   1          5.01         18.31        15.15 o                         
  -5  12   1       4505.19       4628.94        52.19 o                         
  -4  12   1       9936.83       9922.26       104.41 o                         
  -3  12   1       2445.53       2314.10        34.40 o                         
  -2  12   1         84.69         69.06        11.31 o                         
  -1  12   1        424.46        405.85        14.65 o                         
   0  12   1       5228.64       4897.00        52.81 o                         
   1  12   1         77.50         70.63        12.83 o                         
   2  12   1       8610.86       8699.81        82.12 o                         
   3  12   1       3539.87       3465.42        41.77 o                         
   4  12   1       1679.08       1680.12        29.41 o                         
   5  12   1       1176.22       1151.64        22.92 o                         
   6  12   1       1376.08       1394.90        33.59 o                         
   7  12   1         98.49        114.78        19.76 o                         
   8  12   1        322.99        269.57        26.46 o                         
   9  12   1         29.60         75.56        32.15 o                         
  -9  13   1       1654.31       1735.93        82.69 o                         
  -8  13   1        177.19        233.46        24.17 o                         
  -7  13   1          9.88         -0.15        19.95 o                         
  -6  13   1        690.94        692.56        23.37 o                         
  -5  13   1        460.56        465.29        20.06 o                         
  -4  13   1       2058.00       2052.90        32.85 o                         
  -3  13   1       1306.08       1323.74        31.55 o                         
  -2  13   1       1755.30       1721.06        27.80 o                         
  -1  13   1        620.90        662.05        27.18 o                         
   0  13   1        611.60        662.88        15.98 o                         
   1  13   1       3071.98       2967.29        36.12 o                         
   2  13   1       7255.21       7342.22        83.07 o                         
   3  13   1        379.40        355.87        14.80 o                         
   4  13   1        150.87        137.27        12.88 o                         
   5  13   1       4062.63       4032.84        73.43 o                         
   6  13   1        859.35        868.06        27.04 o                         
   7  13   1        215.75        283.12        28.21 o                         
   8  13   1        565.85        574.73        27.27 o                         
  -8  14   1          1.08         -7.71        31.02 o                         
  -7  14   1        100.47        121.29        23.55 o                         
  -6  14   1          5.34          9.65        20.79 o                         
  -5  14   1       1769.46       1858.98        39.23 o                         
  -4  14   1        255.30        286.10        17.74 o                         
  -3  14   1        467.95        443.29        18.20 o                         
  -2  14   1       1496.78       1458.95        26.71 o                         
  -1  14   1       3046.31       2958.03        41.19 o                         
   0  14   1       1924.08       1908.00        29.73 o                         
   1  14   1       1871.33       1840.35        32.78 o                         
   2  14   1        841.46        790.01        20.00 o                         
   3  14   1         90.20         71.01        15.86 o                         
   4  14   1         78.92         66.75        16.44 o                         
   5  14   1         80.02         92.11        16.08 o                         
   6  14   1        175.76        198.34        29.04 o                         
   7  14   1         92.85        110.96        23.06 o                         
   8  14   1        250.46        280.40        27.75 o                         
  -7  15   1       1198.73       1303.28        39.71 o                         
  -6  15   1        990.55        957.78        33.25 o                         
  -5  15   1        761.15        768.44        27.63 o                         
  -4  15   1         21.20          0.24        16.53 o                         
  -3  15   1        227.20        248.43        23.69 o                         
  -2  15   1       5375.98       5423.35        64.38 o                         
  -1  15   1        727.56        745.98        20.31 o                         
   0  15   1       1844.83       1866.05        37.21 o                         
   1  15   1         11.65         25.02        16.44 o                         
   2  15   1       3428.00       3315.04        67.53 o                         
   3  15   1       2517.11       2460.15        44.36 o                         
   4  15   1        813.87        838.36        26.76 o                         
   5  15   1        249.84        266.40        23.55 o                         
   6  15   1         28.81         47.21        22.65 o                         
   7  15   1        322.20        350.45        32.43 o                         
  -6  16   1       1882.40       1897.92        44.68 o                         
  -5  16   1         54.67         82.70        31.32 o                         
  -4  16   1        882.19        905.21        30.96 o                         
  -3  16   1        160.26        140.02        23.21 o                         
  -2  16   1          8.52          5.94        16.47 o                         
  -1  16   1        573.01        544.71        34.03 o                         
   0  16   1         84.51         83.04        19.72 o                         
   1  16   1         18.99         40.31        23.93 o                         
   2  16   1         19.41         14.67        18.70 o                         
   3  16   1        457.01        451.30        22.50 o                         
   4  16   1       1473.28       1441.57        34.98 o                         
   5  16   1          7.10         57.29        22.77 o                         
   6  16   1        607.40        644.31        29.38 o                         
  -5  17   1          5.77         18.71        23.83 o                         
  -4  17   1        790.67        735.48        28.86 o                         
  -3  17   1        475.80        520.65        26.22 o                         
  -2  17   1         82.38         81.04        21.43 o                         
  -1  17   1        761.66        743.05        27.70 o                         
   0  17   1        137.02         95.45        22.09 o                         
   1  17   1       1247.99       1203.01        34.31 o                         
   2  17   1         30.67          8.96        20.95 o                         
   3  17   1        126.68        133.90        21.69 o                         
   4  17   1        912.02        850.65        62.21 o                         
   5  17   1         28.14         53.52        26.59 o                         
  -3  18   1        895.36        890.81        33.22 o                         
  -2  18   1         49.67         51.01        35.62 o                         
  -1  18   1         42.74         21.45        24.65 o                         
   0  18   1        102.05        106.99        23.18 o                         
   1  18   1       2406.62       2415.39        48.46 o                         
   2  18   1        913.53        962.71        33.54 o                         
   3  18   1         55.30         68.29        26.59 o                         
 -12   0   2       1988.07       1985.54        95.78 o                         
 -10   0   2         31.89         30.68        25.52 o                         
  -8   0   2       2271.47       2288.60        39.00 o                         
  -6   0   2       1433.47       1718.94        24.73 o                         
  -4   0   2       2396.53       1964.12        24.62 o                         
   2   0   2      19545.79      19578.50       674.35 o                         
   4   0   2        226.46        183.64        11.00 o                         
   6   0   2       3976.11       3985.18        54.43 o                         
   8   0   2       4039.21       3977.19        60.35 o                         
  10   0   2       1770.36       1891.53        70.75 o                         
  12   0   2         23.05        -44.21        55.26 o                         
 -12   1   2        228.00        217.84        33.90 o                         
 -11   1   2        792.54        844.67        29.92 o                         
 -10   1   2       2971.69       3062.74        41.41 o                         
  -9   1   2        112.32        123.26        16.88 o                         
  -8   1   2         23.44         12.75        12.63 o                         
  -7   1   2       3625.28       3308.75        35.94 o                         
  -6   1   2         81.72         88.60         6.84 o                         
  -5   1   2          4.17         23.99         6.83 o                         
  -4   1   2        244.28        270.30         6.66 o                         
  -3   1   2       1305.03       1408.41        12.28 o                         
   1   1   2         52.32         -1.02         1.02 o                         
   2   1   2         80.11         68.73         7.55 o                         
   3   1   2        152.65        136.50         6.30 o                         
   4   1   2        965.29       1031.76        12.13 o                         
   5   1   2      10999.70      10651.54        82.56 o                         
   6   1   2       8361.37       8772.55        72.67 o                         
   7   1   2        436.79        486.62        19.94 o                         
   8   1   2         30.33         19.89        11.69 o                         
   9   1   2        957.94        936.05        20.91 o                         
  10   1   2        577.01        546.98        27.30 o                         
  11   1   2          0.79         23.94        36.47 o                         
  12   1   2       1315.93       1390.18        63.78 o                         
 -12   2   2          5.62         49.77        32.57 o                         
 -11   2   2        550.43        515.85        32.57 o                         
 -10   2   2         28.88         13.21        17.72 o                         
  -9   2   2       3135.23       3168.92        43.64 o                         
  -8   2   2       6638.14       6543.92        68.71 o                         
  -7   2   2       1136.09       1048.57        17.00 o                         
  -6   2   2      18707.66      19023.08       151.04 o                         
  -5   2   2      26234.95      27756.88       210.05 o                         
  -4   2   2       1330.00       1324.28        13.43 o                         
  -3   2   2        227.92        272.41         6.01 o                         
  -2   2   2      10132.17      10053.49       233.96 o                         
   1   2   2       1504.37        858.46       239.44 o                         
   2   2   2       1121.45       1304.78        12.06 o                         
   3   2   2      23099.30      23870.82       178.34 o                         
   4   2   2       4862.87       5264.10        44.44 o                         
   5   2   2       1011.26        945.00        12.72 o                         
   6   2   2       4977.84       4909.94        41.44 o                         
   7   2   2       6144.70       6036.44        53.75 o                         
   8   2   2        150.08        165.08        12.61 o                         
   9   2   2       3030.23       2976.54        42.05 o                         
  10   2   2        177.35        177.21        24.58 o                         
  11   2   2        733.19        816.51        49.29 o                         
  12   2   2        140.46        154.72        46.89 o                         
 -12   3   2        576.18        486.55        38.16 o                         
 -11   3   2        310.26        326.98        32.30 o                         
 -10   3   2         69.30         43.64        18.51 o                         
  -9   3   2        748.16        817.06        21.53 o                         
  -8   3   2        200.48        226.44        17.57 o                         
  -7   3   2        990.81        858.85        15.79 o                         
  -6   3   2       9029.39       9453.62        77.79 o                         
  -5   3   2         26.77         41.12         5.92 o                         
  -4   3   2       3690.46       3446.34        28.90 o                         
  -3   3   2      17739.17      19306.48       151.61 o                         
  -2   3   2      90645.45      90453.77       712.55 o                         
  -1   3   2      83850.26      80200.02      2092.86 o                         
   0   3   2       1518.11       1290.78        39.65 o                         
   1   3   2       1558.78       1643.67        21.05 o                         
   2   3   2      12519.19      12091.20        88.76 o                         
   3   3   2       2090.81       1960.64        17.13 o                         
   4   3   2      13510.72      13895.79       105.60 o                         
   5   3   2       2955.65       2703.80        24.92 o                         
   6   3   2       8789.12       8634.12        68.77 o                         
   7   3   2        104.49        156.31        11.71 o                         
   8   3   2       2153.37       2163.05        28.38 o                         
   9   3   2        821.28        843.67        24.62 o                         
  10   3   2        513.60        567.09        30.84 o                         
  11   3   2         82.60        -18.42        51.57 o                         
  12   3   2         59.67         29.36        45.08 o                         
 -12   4   2        189.68        170.65        34.70 o                         
 -11   4   2        711.86        806.97        45.53 o                         
 -10   4   2        278.65        334.84        27.16 o                         
  -9   4   2       1675.07       1637.12        34.98 o                         
  -8   4   2       8287.69       8296.10        83.73 o                         
  -7   4   2        250.17        207.27        11.10 o                         
  -6   4   2       3311.22       2900.42        28.26 o                         
  -5   4   2       1208.91       1151.14        14.88 o                         
  -4   4   2       4650.00       4314.62        35.60 o                         
  -3   4   2       5141.59       5275.26        43.73 o                         
  -2   4   2       1900.29       1852.45        17.59 o                         
  -1   4   2        754.06        772.76         9.09 o                         
   0   4   2       4439.88       4568.08        32.76 o                         
   1   4   2       1994.39       1934.18        15.87 o                         
   2   4   2       9932.97      10360.83        77.98 o                         
   3   4   2         22.20         54.41         4.70 o                         
   4   4   2        697.81        838.73        10.98 o                         
   5   4   2        474.02        553.25        10.11 o                         
   6   4   2        926.16        903.46        15.71 o                         
   7   4   2       3292.41       3191.51        34.71 o                         
   8   4   2       1512.30       1412.89        23.56 o                         
   9   4   2       1450.28       1386.19        28.93 o                         
  10   4   2        405.30        460.84        29.33 o                         
  11   4   2        670.86        718.56        45.53 o                         
  12   4   2          0.67         18.42        62.62 o                         
 -12   5   2        873.31        938.06       121.56 o                         
 -11   5   2        221.94        249.80        37.70 o                         
 -10   5   2        789.87        790.96        35.36 o                         
  -9   5   2          0.73         38.81        17.50 o                         
  -8   5   2       5739.76       5521.00        62.92 o                         
  -7   5   2       1762.47       1773.04        22.75 o                         
  -6   5   2      11689.27      11619.90        94.96 o                         
  -5   5   2       5225.05       5075.75        42.30 o                         
  -4   5   2       2304.78       2211.05        21.79 o                         
  -3   5   2        467.92        413.67         8.00 o                         
  -2   5   2      48032.71      48900.84       384.82 o                         
  -1   5   2      10938.24      11429.11        94.06 o                         
   0   5   2       1181.52       1231.21        10.56 o                         
   1   5   2        407.61        445.37         6.67 o                         
   2   5   2       1011.54       1241.64        12.65 o                         
   3   5   2      11747.43      11718.97        83.70 o                         
   4   5   2      20418.31      20481.66       154.32 o                         
   5   5   2       7464.76       7607.47        60.77 o                         
   6   5   2        281.47        308.24        11.76 o                         
   7   5   2        337.03        294.49        13.10 o                         
   8   5   2        566.39        536.44        15.84 o                         
   9   5   2        411.88        422.18        19.96 o                         
  10   5   2       2271.93       2341.31        47.37 o                         
  11   5   2        145.68        162.92        36.47 o                         
 -12   6   2        520.71        651.64        50.74 o                         
 -11   6   2        161.72        168.09        40.31 o                         
 -10   6   2        725.02        719.58        29.23 o                         
  -9   6   2       3300.01       3120.31        44.16 o                         
  -8   6   2       1450.15       1588.64        28.67 o                         
  -7   6   2         17.86         33.26        10.62 o                         
  -6   6   2        131.00        169.69         9.36 o                         
  -5   6   2      10762.96      10720.10        87.55 o                         
  -4   6   2       1168.16       1044.11        13.54 o                         
  -3   6   2       4126.80       4234.76        34.84 o                         
  -2   6   2      13070.41      12096.04        93.91 o                         
  -1   6   2        123.51        136.69         4.75 o                         
   0   6   2      39313.79      39979.10       289.30 o                         
   1   6   2      16156.84      16702.20       114.66 o                         
   2   6   2        765.63        807.66        11.19 o                         
   3   6   2       3536.79       3362.83        32.66 o                         
   4   6   2       9862.53      10001.41        73.88 o                         
   5   6   2        107.92        222.28        10.07 o                         
   6   6   2        632.21        699.88        16.79 o                         
   7   6   2       7381.14       7043.84        69.09 o                         
   8   6   2       3513.10       3324.45        39.59 o                         
   9   6   2         14.85         12.54        15.55 o                         
  10   6   2        542.20        494.79        30.34 o                         
  11   6   2        172.49        151.67        37.70 o                         
 -11   7   2       1263.72       1169.57        75.97 o                         
 -10   7   2        428.02        527.23        41.57 o                         
  -9   7   2        385.14        357.36        19.18 o                         
  -8   7   2        897.05        948.01        23.66 o                         
  -7   7   2         47.41         60.17        12.37 o                         
  -6   7   2        339.72        379.42        11.68 o                         
  -5   7   2          0.59          4.44         7.83 o                         
  -4   7   2         51.85         35.81         5.97 o                         
  -3   7   2         96.56         84.55         5.15 o                         
  -2   7   2       1123.26       1073.16        12.06 o                         
  -1   7   2       6654.79       5958.50        47.16 o                         
   0   7   2       4957.33       4829.57        35.27 o                         
   1   7   2        242.78        273.81         6.41 o                         
   2   7   2        913.77        809.30        11.09 o                         
   3   7   2        263.24        251.59         9.67 o                         
   4   7   2       1714.03       1625.65        18.53 o                         
   5   7   2          5.75          5.81         8.95 o                         
   6   7   2       1235.63       1242.49        20.93 o                         
   7   7   2        195.80        218.61        13.23 o                         
   8   7   2        555.66        497.39        16.88 o                         
   9   7   2       1148.28       1127.72        27.57 o                         
  10   7   2        320.42        326.33        30.49 o                         
  11   7   2        693.06        704.98        37.19 o                         
 -11   8   2        408.32        267.25        39.55 o                         
 -10   8   2        290.37        336.94        36.72 o                         
  -9   8   2         16.84         -0.91        21.28 o                         
  -8   8   2       4471.36       4515.13        58.83 o                         
  -7   8   2        371.15        353.02        13.84 o                         
  -6   8   2       8203.07       8119.60        80.98 o                         
  -5   8   2         55.06         93.04         9.26 o                         
  -4   8   2       1231.83       1246.44        17.57 o                         
  -3   8   2      13625.84      13519.50       109.33 o                         
  -2   8   2       2805.91       2667.51        25.89 o                         
  -1   8   2        124.80        143.77         6.39 o                         
   0   8   2      12014.23      11584.42        83.76 o                         
   1   8   2      36254.98      36755.72       241.42 o                         
   2   8   2       1192.65       1231.50        13.52 o                         
   3   8   2        152.92        170.39         7.83 o                         
   4   8   2       1775.13       1814.29        20.34 o                         
   5   8   2       1322.47       1248.08        18.74 o                         
   6   8   2       2160.44       2224.01        28.09 o                         
   7   8   2       1045.25        987.53        21.00 o                         
   8   8   2        292.78        274.95        16.91 o                         
   9   8   2         55.60         71.35        19.89 o                         
  10   8   2         73.69         69.63        27.33 o                         
  11   8   2        643.01        773.46        56.36 o                         
 -11   9   2        619.38        599.44        39.69 o                         
 -10   9   2          4.77         -5.65        26.90 o                         
  -9   9   2         12.20         -6.66        25.52 o                         
  -8   9   2       2547.32       2594.50        38.45 o                         
  -7   9   2         60.39        103.08        14.30 o                         
  -6   9   2       2663.55       2455.83        35.95 o                         
  -5   9   2       2630.30       2653.08        30.58 o                         
  -4   9   2       2083.07       2193.99        30.63 o                         
  -3   9   2       2058.67       1929.98        27.85 o                         
  -2   9   2       2029.53       2192.74        24.64 o                         
  -1   9   2        141.94        160.95         6.21 o                         
   0   9   2        249.88        180.17         6.37 o                         
   1   9   2       1660.22       1533.88        16.80 o                         
   2   9   2        897.79        919.30        13.23 o                         
   3   9   2       3730.17       3685.94        31.88 o                         
   4   9   2       1429.51       1506.47        20.24 o                         
   5   9   2          2.91         12.37        11.69 o                         
   6   9   2      17176.33      16937.20       152.93 o                         
   7   9   2        166.01        162.12        14.20 o                         
   8   9   2       1154.80       1132.67        25.38 o                         
   9   9   2        476.00        427.48        23.57 o                         
  10   9   2        264.89        270.10        40.94 o                         
 -10  10   2        921.32       1034.40        37.89 o                         
  -9  10   2         44.13         74.99        25.01 o                         
  -8  10   2       2352.89       2405.97        40.41 o                         
  -7  10   2        229.09        229.91        16.90 o                         
  -6  10   2       8430.39       8512.59        91.03 o                         
  -5  10   2       1977.74       1965.79        33.64 o                         
  -4  10   2        885.77        942.75        21.61 o                         
  -3  10   2       2621.44       2606.47        35.37 o                         
  -2  10   2        478.37        495.59        15.17 o                         
  -1  10   2        180.28        190.97         7.66 o                         
   0  10   2       6411.65       6257.08        60.98 o                         
   1  10   2          7.19         20.51         7.31 o                         
   2  10   2        137.55        138.54         9.41 o                         
   3  10   2          1.56         20.16         8.26 o                         
   4  10   2       2179.43       2293.83        28.44 o                         
   5  10   2        254.68        249.78        18.64 o                         
   6  10   2       1434.64       1525.20        25.34 o                         
   7  10   2        937.30        923.38        22.88 o                         
   8  10   2       1381.71       1395.57        30.22 o                         
   9  10   2       2592.89       2461.20        67.74 o                         
  10  10   2         69.62         37.68        35.80 o                         
 -10  11   2        532.81        599.16        34.74 o                         
  -9  11   2        236.50        226.62        26.90 o                         
  -8  11   2        769.34        727.45        28.17 o                         
  -7  11   2        128.30        170.52        17.26 o                         
  -6  11   2         16.28          9.84        14.23 o                         
  -5  11   2      12404.57      12580.80       121.70 o                         
  -4  11   2         76.15        100.77        12.95 o                         
  -3  11   2       4087.05       3947.38        49.43 o                         
  -2  11   2       1554.40       1463.00        22.62 o                         
  -1  11   2      17646.08      17893.28       174.68 o                         
   0  11   2       1706.75       1689.17        22.23 o                         
   1  11   2       1953.27       1944.63        24.59 o                         
   2  11   2          7.80         23.54         9.68 o                         
   3  11   2      24111.89      23962.29       207.45 o                         
   4  11   2        662.43        649.89        16.33 o                         
   5  11   2        177.92        188.45        13.75 o                         
   6  11   2        223.85        244.86        15.22 o                         
   7  11   2        586.38        560.54        19.59 o                         
   8  11   2         27.59         53.62        20.47 o                         
   9  11   2          4.36         53.87        23.44 o                         
  -9  12   2         12.91          7.34        27.67 o                         
  -8  12   2          1.84         -4.69        24.52 o                         
  -7  12   2        422.82        357.46        20.34 o                         
  -6  12   2        105.89        135.78        16.33 o                         
  -5  12   2        205.44        204.77        16.18 o                         
  -4  12   2        794.29        786.51        20.32 o                         
  -3  12   2        433.62        430.55        16.33 o                         
  -2  12   2       1033.99       1069.00        21.03 o                         
  -1  12   2         29.76          5.62        10.21 o                         
   0  12   2       3946.75       3770.31        43.66 o                         
   1  12   2        564.50        536.53        13.96 o                         
   2  12   2       2364.52       2416.71        30.94 o                         
   3  12   2        132.88        138.52        12.31 o                         
   4  12   2        684.34        714.09        18.16 o                         
   5  12   2         20.08         28.06        13.17 o                         
   6  12   2        604.80        599.75        18.26 o                         
   7  12   2        108.18         97.62        17.80 o                         
   8  12   2       2005.14       2131.26        42.73 o                         
   9  12   2       2187.97       2193.27        61.68 o                         
  -9  13   2         44.14         70.46        33.56 o                         
  -8  13   2       3387.71       3494.98        65.30 o                         
  -7  13   2        314.34        290.96        23.67 o                         
  -6  13   2       1430.23       1446.60        32.96 o                         
  -5  13   2       1040.72       1093.90        26.91 o                         
  -4  13   2        361.04        439.93        20.93 o                         
  -3  13   2       4827.87       4826.26        63.62 o                         
  -2  13   2       1087.94       1035.35        21.18 o                         
  -1  13   2        370.27        304.40        15.38 o                         
   0  13   2        221.45        230.85        16.02 o                         
   1  13   2       1669.21       1677.17        27.13 o                         
   2  13   2        385.49        486.25        14.52 o                         
   3  13   2        729.46        747.20        19.05 o                         
   4  13   2       1746.93       1782.89        27.50 o                         
   5  13   2       1759.69       1739.96        28.15 o                         
   6  13   2        838.63        896.17        25.98 o                         
   7  13   2         30.48         56.17        21.19 o                         
   8  13   2         49.28         25.48        25.51 o                         
  -8  14   2        282.84        331.45        36.45 o                         
  -7  14   2       1063.62       1041.21        34.06 o                         
  -6  14   2         29.90          7.98        20.22 o                         
  -5  14   2         26.87         34.45        19.05 o                         
  -4  14   2        445.23        426.83        21.14 o                         
  -3  14   2       5077.38       5224.36        68.19 o                         
  -2  14   2         13.11          1.50        12.30 o                         
  -1  14   2         20.21         40.41        13.49 o                         
   0  14   2         16.49         40.42        13.70 o                         
   1  14   2       8506.95       8855.89        96.96 o                         
   2  14   2       2618.44       2651.60        40.48 o                         
   3  14   2        109.72        125.28        15.03 o                         
   4  14   2         98.99        109.18        16.34 o                         
   5  14   2       1912.69       1965.80        32.96 o                         
   6  14   2        144.48        141.42        24.62 o                         
   7  14   2        257.18        262.22        26.35 o                         
   8  14   2        496.58        495.20        28.73 o                         
  -7  15   2        482.99        521.73        30.45 o                         
  -6  15   2          3.90         30.67        21.49 o                         
  -5  15   2        566.64        566.55        25.49 o                         
  -4  15   2        212.72        237.97        20.54 o                         
  -3  15   2        557.11        530.43        20.19 o                         
  -2  15   2       1009.33       1021.80        24.16 o                         
  -1  15   2        472.84        501.03        17.49 o                         
   0  15   2        423.68        463.14        16.97 o                         
   1  15   2        252.94        249.07        16.12 o                         
   2  15   2        710.31        667.39        25.39 o                         
   3  15   2        263.65        271.31        19.64 o                         
   4  15   2        257.72        231.90        19.59 o                         
   5  15   2         86.25         56.70        22.16 o                         
   6  15   2        560.64        489.22        33.50 o                         
   7  15   2         85.75        108.12        25.56 o                         
  -6  16   2       1173.31       1227.90        38.48 o                         
  -5  16   2       2845.51       2805.76        52.73 o                         
  -4  16   2          6.97          0.58        20.36 o                         
  -3  16   2        586.61        582.15        25.06 o                         
  -2  16   2        463.58        477.90        19.62 o                         
  -1  16   2         10.47          6.39        15.16 o                         
   0  16   2         86.46        113.60        16.89 o                         
   1  16   2       2142.50       2146.29        41.57 o                         
   2  16   2        883.38        904.17        29.07 o                         
   3  16   2       1414.63       1379.86        34.25 o                         
   4  16   2        493.30        484.14        23.95 o                         
   5  16   2         11.61         45.67        22.65 o                         
   6  16   2         36.60         90.42        24.79 o                         
  -5  17   2       2366.01       2399.68        49.78 o                         
  -4  17   2          9.56         -8.69        22.65 o                         
  -3  17   2         16.44         49.45        21.63 o                         
  -2  17   2        437.62        418.06        20.69 o                         
  -1  17   2        530.48        567.90        21.97 o                         
   0  17   2        994.49       1022.68        31.22 o                         
   1  17   2         20.58          1.09        19.64 o                         
   2  17   2         43.27         42.89        23.93 o                         
   3  17   2       3032.37       3010.76        50.64 o                         
   4  17   2        254.95        272.31        24.29 o                         
   5  17   2        715.14        744.16        55.60 o                         
  -3  18   2          5.65        -24.18        24.18 o                         
  -2  18   2        150.86        135.15        24.26 o                         
  -1  18   2         55.59         55.50        20.01 o                         
   0  18   2       1086.76       1061.63        44.66 o                         
   1  18   2        584.52        566.75        27.36 o                         
   2  18   2         53.15         93.20        24.42 o                         
   3  18   2         60.97         46.96        24.99 o                         
 -11   0   3       2052.06       2132.93       189.71 o                         
  -9   0   3       1128.58       1107.10        34.63 o                         
  -7   0   3         71.63        102.93        14.00 o                         
  -5   0   3        136.73        105.83         9.61 o                         
  -3   0   3       2282.81       2133.82        26.45 o                         
   3   0   3       2021.03       2122.84        26.67 o                         
   5   0   3       2533.10       2582.49        38.12 o                         
   7   0   3         88.94        122.91        14.50 o                         
   9   0   3        392.15        379.92        28.40 o                         
  11   0   3       4809.20       4667.32       154.72 o                         
 -12   1   3        234.91        283.76        27.96 o                         
 -11   1   3         72.95         86.70        20.94 o                         
 -10   1   3       1726.07       1726.90        32.25 o                         
  -9   1   3       1362.32       1423.83        26.18 o                         
  -8   1   3       2239.08       2280.91        29.31 o                         
  -7   1   3      12926.86      12705.55       115.79 o                         
  -6   1   3       2147.62       2080.10        22.31 o                         
  -5   1   3       2438.87       2694.72        24.83 o                         
  -4   1   3       9742.26      10161.26        75.43 o                         
  -3   1   3       6342.91       6534.95        49.80 o                         
  -2   1   3       8035.59       6810.79       244.41 o                         
   0   1   3         24.44         -1.13         1.13 o                         
   1   1   3         69.75         -2.87         3.62 o                         
   2   1   3      17909.12      18774.17       141.99 o                         
   3   1   3       6925.24       6891.76        56.32 o                         
   4   1   3        116.47        163.05         6.20 o                         
   5   1   3      12221.55      12196.91        93.98 o                         
   6   1   3       7310.34       7137.79        60.76 o                         
   7   1   3        575.05        568.87        13.06 o                         
   8   1   3        169.00        193.31        13.47 o                         
   9   1   3        186.05        173.37        18.55 o                         
  10   1   3       1195.70       1141.11        36.16 o                         
  11   1   3        433.94        406.81        45.53 o                         
  12   1   3         18.50         53.41        41.68 o                         
 -12   2   3        522.12        534.85        36.69 o                         
 -11   2   3         59.73         17.49        22.52 o                         
 -10   2   3       2594.95       2582.46        39.75 o                         
  -9   2   3        363.55        339.87        22.18 o                         
  -8   2   3      12320.25      12527.84       122.80 o                         
  -7   2   3        616.41        578.15        16.49 o                         
  -6   2   3        256.86        306.42         8.50 o                         
  -5   2   3       3750.20       3704.04        31.33 o                         
  -4   2   3      10046.18      10017.72        76.92 o                         
  -3   2   3       7769.69       7734.68        59.45 o                         
  -2   2   3        388.00        483.76         7.65 o                         
  -1   2   3       2415.28       1419.84       144.09 o                         
   1   2   3        203.19        168.45         9.67 o                         
   2   2   3       1000.90        976.60        10.11 o                         
   3   2   3      15985.77      16554.25       124.64 o                         
   4   2   3      16813.69      17082.09       135.45 o                         
   5   2   3      17259.66      17113.47       130.21 o                         
   6   2   3         52.47         42.34         8.40 o                         
   7   2   3       1150.15       1072.17        17.02 o                         
   8   2   3      10387.61      10578.68       105.31 o                         
   9   2   3        401.58        379.24        19.13 o                         
  10   2   3        143.86        182.81        32.42 o                         
  11   2   3        819.55        852.54        49.49 o                         
  12   2   3         17.13         64.47        60.78 o                         
 -12   3   3        508.29        584.71        36.59 o                         
 -11   3   3          5.24         -9.89        31.53 o                         
 -10   3   3         72.50         50.51        19.66 o                         
  -9   3   3       3017.04       3083.96        44.87 o                         
  -8   3   3       1166.76       1143.53        22.80 o                         
  -7   3   3      12143.64      12270.32       104.85 o                         
  -6   3   3       2040.59       2115.49        21.83 o                         
  -5   3   3       3541.23       3405.21        29.21 o                         
  -4   3   3       1981.77       1928.24        18.48 o                         
  -3   3   3       7013.45       8138.71        62.71 o                         
  -2   3   3       4516.03       4595.17        39.51 o                         
  -1   3   3         16.02         18.95         9.18 o                         
   0   3   3       2531.90       2491.24        51.91 o                         
   1   3   3      12733.33      12988.89        95.94 o                         
   2   3   3      12095.92      12536.11        96.99 o                         
   3   3   3      11025.54      12009.00        89.02 o                         
   4   3   3       2819.85       2941.58        25.03 o                         
   5   3   3       4256.91       4711.01        39.70 o                         
   6   3   3       2206.93       2147.38        23.83 o                         
   7   3   3         29.95         65.31        11.31 o                         
   8   3   3       1152.80       1101.02        21.34 o                         
   9   3   3       4316.36       4287.75        64.58 o                         
  10   3   3        168.09        227.06        29.04 o                         
  11   3   3          7.53          0.00        55.26 o                         
  12   3   3        377.27        358.23        50.74 o                         
 -12   4   3        119.36         90.17        33.27 o                         
 -11   4   3       1456.39       1470.15        54.70 o                         
 -10   4   3        380.04        374.31        21.91 o                         
  -9   4   3       2574.72       2386.79        35.89 o                         
  -8   4   3       1022.76       1049.34        21.10 o                         
  -7   4   3         17.86         14.42         9.14 o                         
  -6   4   3       3401.22       3511.62        33.94 o                         
  -5   4   3        117.25        108.43         6.57 o                         
  -4   4   3       1735.92       1616.43        16.55 o                         
  -3   4   3      63273.35      64058.55       499.47 o                         
  -2   4   3      33484.14      34838.64       287.18 o                         
  -1   4   3         18.46         29.53         4.63 o                         
   0   4   3      10664.25      11544.63        88.93 o                         
   1   4   3       7742.95       8195.95        63.20 o                         
   2   4   3       9548.74       9411.16        71.28 o                         
   3   4   3      33007.25      33924.78       246.94 o                         
   4   4   3       3146.19       3192.14        26.88 o                         
   5   4   3      11564.97      11821.14        88.39 o                         
   6   4   3        470.14        440.89        10.76 o                         
   7   4   3         93.04         90.88        12.20 o                         
   8   4   3        666.54        611.61        16.75 o                         
   9   4   3       3713.94       3521.41        46.86 o                         
  10   4   3        529.10        485.55        30.72 o                         
  11   4   3         57.29         11.05        55.26 o                         
 -12   5   3         61.60         47.89        41.68 o                         
 -11   5   3        215.46        146.04        35.09 o                         
 -10   5   3       1685.90       1672.58        42.05 o                         
  -9   5   3       1245.60       1324.84        25.86 o                         
  -8   5   3       2020.64       1995.91        30.63 o                         
  -7   5   3         11.35         -0.01         9.96 o                         
  -6   5   3       8331.92       8153.67        68.25 o                         
  -5   5   3       7299.95       7591.08        62.95 o                         
  -4   5   3        545.64        450.66         7.69 o                         
  -3   5   3       3331.72       3026.03        28.00 o                         
  -2   5   3        856.04       1012.21        13.43 o                         
  -1   5   3        484.33        400.26         6.73 o                         
   0   5   3        777.95        782.44         8.79 o                         
   1   5   3       5872.56       6227.75        45.66 o                         
   2   5   3        714.80        857.63        10.14 o                         
   3   5   3        200.08        327.99         7.52 o                         
   4   5   3        726.19        775.15        11.67 o                         
   5   5   3         66.47         61.67         7.63 o                         
   6   5   3       6879.40       6804.72        62.77 o                         
   7   5   3       1784.68       1701.92        24.72 o                         
   8   5   3       2523.43       2218.19        29.82 o                         
   9   5   3        550.49        587.99        19.44 o                         
  10   5   3        288.01        304.09        27.34 o                         
  11   5   3          7.81        -25.79        55.26 o                         
 -12   6   3        252.07        225.11        42.92 o                         
 -11   6   3         86.33        156.35        53.41 o                         
 -10   6   3        199.31        171.53        28.00 o                         
  -9   6   3       6399.18       6451.71        75.01 o                         
  -8   6   3        830.01        964.89        21.61 o                         
  -7   6   3         37.25         31.40        10.34 o                         
  -6   6   3       3512.55       3455.31        34.19 o                         
  -5   6   3       7142.01       7190.24        60.12 o                         
  -4   6   3         26.31         33.33         6.44 o                         
  -3   6   3       1788.94       1720.76        18.25 o                         
  -2   6   3        340.52        249.66         9.76 o                         
  -1   6   3       7311.53       7501.00        60.82 o                         
   0   6   3       2165.99       2483.89        20.97 o                         
   1   6   3       1398.21       1457.78        13.09 o                         
   2   6   3          8.61         30.51         4.99 o                         
   3   6   3       8551.25       8572.47        60.61 o                         
   4   6   3       4157.61       4302.99        42.06 o                         
   5   6   3        124.90        110.85         9.46 o                         
   6   6   3       1308.79       1209.83        24.68 o                         
   7   6   3       1829.58       1872.96        26.20 o                         
   8   6   3        996.14       1045.66        21.62 o                         
   9   6   3       4167.20       4097.10        52.91 o                         
  10   6   3        786.65        761.31        44.33 o                         
  11   6   3       2524.92       2559.36       178.66 o                         
 -11   7   3        258.94        276.80        33.66 o                         
 -10   7   3        411.52        399.35        31.51 o                         
  -9   7   3        322.84        373.72        22.69 o                         
  -8   7   3         82.02         83.33        19.25 o                         
  -7   7   3       1916.93       1894.82        30.88 o                         
  -6   7   3       2593.62       2416.23        30.23 o                         
  -5   7   3        328.28        346.62        12.16 o                         
  -4   7   3       4620.76       4569.97        41.79 o                         
  -3   7   3      10228.04      10446.00        97.90 o                         
  -2   7   3       6111.69       6404.67        58.42 o                         
  -1   7   3      15245.36      14896.39       122.88 o                         
   0   7   3      51037.05      51438.14       385.43 o                         
   1   7   3        667.10        701.78         9.63 o                         
   2   7   3       1515.68       1436.47        14.65 o                         
   3   7   3        849.15        788.71        10.96 o                         
   4   7   3       8911.06       8471.85        68.34 o                         
   5   7   3       1178.38       1166.32        18.86 o                         
   6   7   3        265.16        318.64        12.95 o                         
   7   7   3         48.89         49.38        12.46 o                         
   8   7   3        774.64        691.52        20.80 o                         
   9   7   3         30.19         32.64        19.45 o                         
  10   7   3         98.29         75.89        29.04 o                         
  11   7   3        169.74        148.64        52.64 o                         
 -11   8   3         20.16         54.67        31.95 o                         
 -10   8   3          0.73        -14.48        29.17 o                         
  -9   8   3          6.60         34.81        19.23 o                         
  -8   8   3       1070.14        946.78        30.20 o                         
  -7   8   3       1001.96        958.23        21.96 o                         
  -6   8   3        745.36        719.66        18.53 o                         
  -5   8   3       5058.91       4874.94        47.50 o                         
  -4   8   3       3082.65       2970.84        31.61 o                         
  -3   8   3        414.25        452.90        10.62 o                         
  -2   8   3       6252.58       6017.24        57.82 o                         
  -1   8   3       1770.37       1999.92        21.34 o                         
   0   8   3       1000.95       1063.48        13.13 o                         
   1   8   3       4167.00       4801.42        36.75 o                         
   2   8   3        381.74        348.14         8.40 o                         
   3   8   3        242.11        218.10         8.20 o                         
   4   8   3        466.33        512.68        11.64 o                         
   5   8   3       3361.70       3214.49        33.29 o                         
   6   8   3       2496.28       2297.47        29.10 o                         
   7   8   3       1304.07       1252.54        23.25 o                         
   8   8   3        676.65        664.53        19.86 o                         
   9   8   3         32.14         44.60        21.20 o                         
  10   8   3       1042.86        988.00        36.76 o                         
  11   8   3        332.41        399.82       101.30 o                         
 -11   9   3        568.87        553.43        39.96 o                         
 -10   9   3         64.63         38.54        26.55 o                         
  -9   9   3        412.97        415.12        28.02 o                         
  -8   9   3        365.60        371.19        21.80 o                         
  -7   9   3      13317.24      13115.93       134.83 o                         
  -6   9   3       2375.84       2247.64        32.53 o                         
  -5   9   3         64.18         79.86        11.80 o                         
  -4   9   3        973.24       1021.27        19.51 o                         
  -3   9   3       3273.60       3104.88        35.80 o                         
  -2   9   3        952.83        965.67        15.06 o                         
  -1   9   3       4938.36       5040.26        44.30 o                         
   0   9   3       3066.01       3190.61        30.62 o                         
   1   9   3        765.52        760.26        11.79 o                         
   2   9   3       1308.28       1325.90        16.29 o                         
   3   9   3       7999.39       7819.06        63.50 o                         
   4   9   3        799.41        808.35        14.92 o                         
   5   9   3       9177.45       9019.50        82.12 o                         
   6   9   3        620.14        560.59        15.49 o                         
   7   9   3       2596.97       2519.83        33.60 o                         
   8   9   3        609.75        577.66        22.25 o                         
   9   9   3        828.57        982.28        35.49 o                         
  10   9   3        459.43        501.91        44.13 o                         
 -10  10   3        559.30        530.42        43.06 o                         
  -9  10   3        512.83        509.26        29.84 o                         
  -8  10   3          7.45         -7.27        29.83 o                         
  -7  10   3         94.89        113.94        16.34 o                         
  -6  10   3       2678.21       2628.82        36.65 o                         
  -5  10   3       6047.34       5960.72        62.25 o                         
  -4  10   3       8134.56       7961.15        90.02 o                         
  -3  10   3         84.70         80.09        11.15 o                         
  -2  10   3       5933.26       5806.66        60.45 o                         
  -1  10   3       1346.43       1344.99        19.94 o                         
   0  10   3       1432.39       1508.80        20.76 o                         
   1  10   3        724.77        763.13        13.71 o                         
   2  10   3      14722.42      14528.19       122.95 o                         
   3  10   3        158.55        181.41        10.16 o                         
   4  10   3        572.19        522.16        13.92 o                         
   5  10   3       7295.73       7340.13        71.05 o                         
   6  10   3        819.62        786.23        20.01 o                         
   7  10   3        563.55        563.41        18.42 o                         
   8  10   3        116.89        122.01        20.83 o                         
   9  10   3         31.77         13.41        21.62 o                         
  10  10   3         84.53         93.05        33.19 o                         
 -10  11   3       1021.99        948.94        37.83 o                         
  -9  11   3         47.98        -11.76        26.44 o                         
  -8  11   3        166.18        175.93        24.76 o                         
  -7  11   3        652.02        710.54        22.75 o                         
  -6  11   3       1197.59       1114.21        24.75 o                         
  -5  11   3       1340.20       1312.06        26.87 o                         
  -4  11   3       1005.33        955.48        22.21 o                         
  -3  11   3       1478.72       1410.92        28.83 o                         
  -2  11   3       1302.69       1298.39        23.30 o                         
  -1  11   3        602.37        645.67        15.72 o                         
   0  11   3       2290.63       2165.14        28.57 o                         
   1  11   3          4.51         21.06         8.25 o                         
   2  11   3       3048.14       3051.44        32.83 o                         
   3  11   3         35.89         70.81        10.25 o                         
   4  11   3        582.12        546.08        15.30 o                         
   5  11   3        314.47        316.34        14.46 o                         
   6  11   3        177.35        175.89        15.57 o                         
   7  11   3          3.09         15.13        16.48 o                         
   8  11   3       2991.61       3037.05        80.51 o                         
   9  11   3         25.33         21.92        23.62 o                         
  -9  12   3       2087.41       2252.28        57.96 o                         
  -8  12   3        255.89        304.58        26.44 o                         
  -7  12   3         87.80         74.75        21.63 o                         
  -6  12   3        683.08        702.57        22.33 o                         
  -5  12   3       3043.03       2976.60        42.48 o                         
  -4  12   3       7573.08       7749.46        89.23 o                         
  -3  12   3        388.13        372.66        15.64 o                         
  -2  12   3       3140.52       3094.62        37.65 o                         
  -1  12   3       2590.00       2521.99        32.34 o                         
   0  12   3        944.48        961.45        19.64 o                         
   1  12   3       2988.98       2883.39        35.80 o                         
   2  12   3       9812.74       9564.76        96.64 o                         
   3  12   3       3691.12       3645.94        38.42 o                         
   4  12   3        189.23        179.20        13.55 o                         
   5  12   3       2145.37       2114.19        30.59 o                         
   6  12   3        303.74        307.03        16.81 o                         
   7  12   3       1393.22       1464.79        43.33 o                         
   8  12   3        113.66        147.12        23.55 o                         
   9  12   3       1364.51       1229.66        38.50 o                         
  -9  13   3         18.11        105.04        34.34 o                         
  -8  13   3        580.80        622.50        33.94 o                         
  -7  13   3       1018.10        988.92        32.44 o                         
  -6  13   3        408.23        380.84        21.37 o                         
  -5  13   3       1855.33       1760.62        32.37 o                         
  -4  13   3        881.51        932.09        23.88 o                         
  -3  13   3       2323.30       2357.85        35.91 o                         
  -2  13   3        755.46        700.92        17.99 o                         
  -1  13   3          0.98         -3.16        11.78 o                         
   0  13   3       6638.82       6533.12        72.81 o                         
   1  13   3       1025.94       1082.52        22.51 o                         
   2  13   3       7757.91       7666.49        84.68 o                         
   3  13   3         76.55         67.22        13.88 o                         
   4  13   3        775.10        816.20        19.72 o                         
   5  13   3       1106.31       1150.13        23.64 o                         
   6  13   3         19.48         25.26        15.26 o                         
   7  13   3        841.09        777.96        28.01 o                         
   8  13   3        875.34        992.45        34.76 o                         
  -8  14   3        468.30        522.38        42.38 o                         
  -7  14   3        850.34        796.10        28.83 o                         
  -6  14   3         48.91         43.00        19.50 o                         
  -5  14   3        382.84        375.72        25.78 o                         
  -4  14   3       1962.88       1894.54        48.37 o                         
  -3  14   3       1846.70       1788.17        44.36 o                         
  -2  14   3        617.37        618.11        18.42 o                         
  -1  14   3          3.51          4.87        12.66 o                         
   0  14   3        135.36        168.45        13.97 o                         
   1  14   3         34.29         75.47        17.58 o                         
   2  14   3        189.80        195.05        15.52 o                         
   3  14   3       2591.10       2569.59        46.15 o                         
   4  14   3        154.32        146.19        16.28 o                         
   5  14   3        327.96        335.62        18.62 o                         
   6  14   3        157.01        175.41        22.06 o                         
   7  14   3         82.59        101.80        28.86 o                         
  -7  15   3        280.81        345.45        33.18 o                         
  -6  15   3       2268.68       2241.43        46.41 o                         
  -5  15   3       1299.80       1316.35        35.67 o                         
  -4  15   3        234.53        247.95        20.68 o                         
  -3  15   3        478.68        450.09        20.62 o                         
  -2  15   3        866.24        865.16        22.44 o                         
  -1  15   3       1436.72       1503.26        30.79 o                         
   0  15   3      12485.02      12083.33       130.00 o                         
   1  15   3       1224.75       1163.05        25.96 o                         
   2  15   3       1135.16       1178.47        25.84 o                         
   3  15   3       1802.48       1704.07        31.67 o                         
   4  15   3       1408.76       1421.27        34.89 o                         
   5  15   3        102.91        153.80        20.76 o                         
   6  15   3        278.02        320.15        37.75 o                         
   7  15   3        106.74         97.69        25.80 o                         
  -6  16   3       1061.94       1136.40        36.52 o                         
  -5  16   3        354.69        425.86        36.69 o                         
  -4  16   3         22.21         -3.06        20.20 o                         
  -3  16   3         13.67         33.28        19.91 o                         
  -2  16   3          2.47          9.43        15.88 o                         
  -1  16   3         20.58         20.86        15.28 o                         
   0  16   3        138.33        140.06        16.05 o                         
   1  16   3        382.12        406.08        18.37 o                         
   2  16   3        948.45        963.67        29.38 o                         
   3  16   3          2.81          3.18        19.03 o                         
   4  16   3       2065.45       2150.51        74.70 o                         
   5  16   3         15.31          7.73        22.65 o                         
   6  16   3        258.60        311.84        27.08 o                         
  -5  17   3         51.32         81.42        24.04 o                         
  -4  17   3        384.94        375.32        25.86 o                         
  -3  17   3        141.80        106.07        22.65 o                         
  -2  17   3        388.94        348.21        24.03 o                         
  -1  17   3         70.15         62.25        17.36 o                         
   0  17   3        980.49        976.57        31.64 o                         
   1  17   3        234.34        245.40        19.59 o                         
   2  17   3         28.57         29.75        21.57 o                         
   3  17   3         21.27         48.76        32.50 o                         
   4  17   3          7.19         -5.34        25.58 o                         
  -3  18   3       2103.88       2121.74        53.17 o                         
  -2  18   3        301.16        284.37        39.55 o                         
  -1  18   3        709.66        691.11        24.55 o                         
   0  18   3         66.05         96.30        37.63 o                         
   1  18   3       2793.61       2815.88        64.32 o                         
   2  18   3       1496.55       1472.62        61.68 o                         
   3  18   3        105.52        202.61        66.31 o                         
 -12   0   4       1003.99       1103.24        49.29 o                         
 -10   0   4         47.66          1.31        24.81 o                         
  -8   0   4         46.52         15.03        16.85 o                         
  -6   0   4        736.09        732.51        18.38 o                         
  -4   0   4         48.55        145.57         6.27 o                         
  -2   0   4     406087.97     347190.04     24058.60 o                         
   2   0   4     109084.03     107130.59      1345.40 o                         
   4   0   4       1268.10       1191.69        21.71 o                         
   6   0   4       4189.48       4038.89        66.16 o                         
   8   0   4        274.12        283.48        18.42 o                         
  10   0   4          8.72          8.76        75.52 o                         
  12   0   4         15.62        -62.62        62.62 o                         
 -12   1   4        731.69        756.65        34.04 o                         
 -11   1   4        815.71        851.04        30.18 o                         
 -10   1   4       1557.80       1526.61        30.93 o                         
  -9   1   4        521.99        467.69        16.90 o                         
  -8   1   4        208.59        205.66        16.30 o                         
  -7   1   4       7921.51       7928.19        74.27 o                         
  -6   1   4       3610.71       3778.60        35.36 o                         
  -5   1   4      12194.61      12372.67        99.52 o                         
  -4   1   4       7579.40       7481.09        57.00 o                         
  -3   1   4       6895.78       6710.72        50.63 o                         
  -2   1   4      14245.41      13577.46       204.93 o                         
  -1   1   4        175.04         57.67        12.31 o                         
   1   1   4      13331.36      13667.32       262.28 o                         
   2   1   4       3492.31       3836.45        32.93 o                         
   3   1   4      11080.77      11702.77        93.69 o                         
   4   1   4      11665.59      11905.23        95.83 o                         
   5   1   4       2229.24       2330.99        22.47 o                         
   6   1   4        455.49        422.57        11.74 o                         
   7   1   4       1918.13       1856.35        23.31 o                         
   8   1   4        407.67        429.20        16.57 o                         
   9   1   4        381.12        386.73        22.57 o                         
  10   1   4       5281.42       5243.18        98.63 o                         
  11   1   4        312.83        353.35        45.53 o                         
  12   1   4       1707.16       1815.97        71.60 o                         
 -12   2   4         51.07        101.82        26.11 o                         
 -11   2   4        427.98        442.48        25.29 o                         
 -10   2   4       1252.51       1280.75        28.68 o                         
  -9   2   4       4644.13       4850.46        62.36 o                         
  -8   2   4       8883.67       8854.21        88.84 o                         
  -7   2   4        806.99        819.96        21.55 o                         
  -6   2   4        978.68       1044.10        14.04 o                         
  -5   2   4      10364.02      10886.63        84.22 o                         
  -4   2   4         43.76         63.46         4.36 o                         
  -3   2   4       7524.48       7368.72        54.79 o                         
  -2   2   4       5871.79       5829.80        50.53 o                         
  -1   2   4       1017.05        912.27        15.68 o                         
   0   2   4        835.84        824.79        12.22 o                         
   1   2   4       2497.00       2712.11        22.06 o                         
   2   2   4       5593.93       5708.24        45.76 o                         
   3   2   4        167.27        154.59         6.77 o                         
   4   2   4       4869.46       5040.17        41.48 o                         
   5   2   4      17624.74      17975.17       136.68 o                         
   6   2   4         93.46        114.77         8.76 o                         
   7   2   4         13.07         14.26         9.83 o                         
   8   2   4       5317.85       5064.63        54.68 o                         
   9   2   4       1219.00       1167.48        28.05 o                         
  10   2   4       1546.85       1521.41        65.47 o                         
  11   2   4         38.27         15.37        37.70 o                         
 -12   3   4        103.43         63.22        31.14 o                         
 -11   3   4       1135.66       1160.00        33.35 o                         
 -10   3   4        334.05        334.28        24.57 o                         
  -9   3   4        163.90        156.53        17.49 o                         
  -8   3   4         77.52         81.63        13.28 o                         
  -7   3   4        899.93        896.83        17.58 o                         
  -6   3   4       7262.05       7449.94        61.88 o                         
  -5   3   4       8815.46       8714.53        73.80 o                         
  -4   3   4      39652.54      41089.32       298.05 o                         
  -3   3   4       2359.88       2376.34        20.22 o                         
  -2   3   4         89.67        140.50         4.42 o                         
  -1   3   4       1772.33       1856.78        15.98 o                         
   0   3   4      99282.78      98313.19       750.27 o                         
   1   3   4      47261.79      49434.62       360.19 o                         
   2   3   4      12813.77      12402.64        93.18 o                         
   3   3   4       5486.07       6222.29        48.14 o                         
   4   3   4      35603.46      34612.56       249.49 o                         
   5   3   4       1534.43       1544.20        17.40 o                         
   6   3   4       3107.19       3095.91        29.49 o                         
   7   3   4        175.43        186.29        13.65 o                         
   8   3   4        312.74        314.51        14.75 o                         
   9   3   4         61.13         98.28        18.29 o                         
  10   3   4        450.14        507.04        44.21 o                         
  11   3   4        122.48         55.26        55.26 o                         
 -12   4   4        147.16         95.52        32.30 o                         
 -11   4   4       1238.92       1263.54        58.94 o                         
 -10   4   4       3152.98       3191.62        48.78 o                         
  -9   4   4        125.93        119.66        16.41 o                         
  -8   4   4        977.48        954.42        27.91 o                         
  -7   4   4       3136.49       2929.65        36.95 o                         
  -6   4   4       3367.91       3339.31        30.82 o                         
  -5   4   4      13708.69      14145.36       108.51 o                         
  -4   4   4       2208.55       2326.39        21.49 o                         
  -3   4   4         23.38         13.92         4.91 o                         
  -2   4   4       4572.90       4872.12        42.38 o                         
  -1   4   4       4699.45       5007.30        42.16 o                         
   0   4   4       5042.31       4924.30        36.20 o                         
   1   4   4         98.51         98.05         4.94 o                         
   2   4   4       1200.06       1403.95        13.75 o                         
   3   4   4        760.10        694.73        15.43 o                         
   4   4   4         81.27         47.50         5.73 o                         
   5   4   4       1545.64       1535.64        16.80 o                         
   6   4   4       2432.87       2574.34        27.75 o                         
   7   4   4       1478.47       1341.38        22.73 o                         
   8   4   4       2548.32       2457.46        31.38 o                         
   9   4   4          0.32         17.55        14.54 o                         
  10   4   4       2455.82       2547.09       215.50 o                         
  11   4   4        667.92        605.74       104.99 o                         
 -12   5   4          3.19         -3.68        53.41 o                         
 -11   5   4        183.91        256.22        36.19 o                         
 -10   5   4       2666.43       2642.43        60.43 o                         
  -9   5   4       1750.58       1677.96        29.48 o                         
  -8   5   4       1400.65       1317.59        23.20 o                         
  -7   5   4       5348.02       5342.24        51.72 o                         
  -6   5   4       3866.41       3831.41        38.31 o                         
  -5   5   4        101.01         93.92         7.51 o                         
  -4   5   4      15944.98      15939.16       126.45 o                         
  -3   5   4       2497.03       2429.87        24.21 o                         
  -2   5   4      17043.31      17730.32       153.90 o                         
  -1   5   4       1323.06       1386.23        12.68 o                         
   0   5   4        382.62        375.28         6.25 o                         
   1   5   4       2459.10       2576.06        20.71 o                         
   2   5   4      29373.13      28453.20       207.63 o                         
   3   5   4      12831.47      13125.34        93.84 o                         
   4   5   4      17835.02      18110.78       133.37 o                         
   5   5   4         31.25         21.64         8.04 o                         
   6   5   4       4585.52       4458.42        44.50 o                         
   7   5   4       5098.81       4855.40        49.05 o                         
   8   5   4        482.10        467.26        16.35 o                         
   9   5   4        581.24        654.98        24.63 o                         
  10   5   4       3395.61       3516.31        78.74 o                         
  11   5   4        158.24        159.59        43.37 o                         
 -12   6   4       1033.74       1076.89        53.35 o                         
 -11   6   4          1.65        -35.00        35.00 o                         
 -10   6   4        792.10        822.39        31.82 o                         
  -9   6   4       1701.48       1692.33        30.98 o                         
  -8   6   4       2150.78       2019.51        28.58 o                         
  -7   6   4       7699.46       7381.47        69.10 o                         
  -6   6   4       2077.35       2169.90        27.31 o                         
  -5   6   4       4558.49       4897.54        46.58 o                         
  -4   6   4      17153.58      17691.23       148.44 o                         
  -3   6   4       6043.81       5828.37        53.37 o                         
  -2   6   4      15239.61      14950.74       130.93 o                         
  -1   6   4        159.46         99.55         4.23 o                         
   0   6   4        312.64        348.14         9.49 o                         
   1   6   4      10224.46      10225.36        78.53 o                         
   2   6   4      14762.62      14662.20       108.76 o                         
   3   6   4       1746.94       1876.29        19.89 o                         
   4   6   4        689.85        636.90        10.93 o                         
   5   6   4       4129.17       4154.02        43.12 o                         
   6   6   4       8827.67       8907.44        80.76 o                         
   7   6   4       1103.76       1108.78        28.85 o                         
   8   6   4        740.19        659.56        18.35 o                         
   9   6   4        587.77        623.99        22.37 o                         
  10   6   4        489.19        556.24        31.72 o                         
  11   6   4         63.69         93.72        43.37 o                         
 -11   7   4         17.04          4.18        28.00 o                         
 -10   7   4        385.18        449.76        31.33 o                         
  -9   7   4        428.21        459.57        23.27 o                         
  -8   7   4        466.54        458.74        20.62 o                         
  -7   7   4         45.81         71.79        12.25 o                         
  -6   7   4         14.73         12.90        10.85 o                         
  -5   7   4          8.91         -0.68         8.59 o                         
  -4   7   4       4458.95       4628.75        47.17 o                         
  -3   7   4       6251.62       6250.31        57.39 o                         
  -2   7   4       7164.98       7241.78        69.05 o                         
  -1   7   4       1471.24       1344.30        14.89 o                         
   0   7   4       1921.70       1920.42        18.10 o                         
   1   7   4       5056.96       4811.68        39.23 o                         
   2   7   4       9197.26       9319.23        70.81 o                         
   3   7   4        415.66        575.43        12.12 o                         
   4   7   4       5651.50       5644.25        47.62 o                         
   5   7   4         12.70         24.66         9.41 o                         
   6   7   4         31.59         45.46        15.02 o                         
   7   7   4       2015.94       1877.84        27.16 o                         
   8   7   4         92.47        100.96        14.56 o                         
   9   7   4       2079.50       2012.79        36.96 o                         
  10   7   4       2308.77       2371.50        55.30 o                         
  11   7   4         28.30         53.93        46.67 o                         
 -11   8   4        597.94        681.97        48.73 o                         
 -10   8   4        261.44        309.57        32.30 o                         
  -9   8   4         51.54         50.02        20.30 o                         
  -8   8   4       3865.47       3908.41        54.28 o                         
  -7   8   4       2067.47       1903.10        29.95 o                         
  -6   8   4        206.16        218.66        12.76 o                         
  -5   8   4        494.10        551.97        13.53 o                         
  -4   8   4       1330.26       1337.93        22.44 o                         
  -3   8   4       8705.55       8874.01        84.20 o                         
  -2   8   4      12309.56      12489.46       116.05 o                         
  -1   8   4      19749.45      19399.12       159.31 o                         
   0   8   4         32.15         54.51         8.37 o                         
   1   8   4      23199.01      22928.15       180.03 o                         
   2   8   4       4385.46       4375.60        36.10 o                         
   3   8   4        875.99        910.15        14.31 o                         
   4   8   4       9352.21       9183.30        73.99 o                         
   5   8   4        593.85        631.56        14.54 o                         
   6   8   4        663.59        681.61        16.60 o                         
   7   8   4        396.66        341.35        15.24 o                         
   8   8   4       2825.05       2830.64        36.84 o                         
   9   8   4        222.49        241.56        21.68 o                         
  10   8   4          0.66         20.42        38.33 o                         
 -11   9   4       1224.13       1129.78        44.56 o                         
 -10   9   4       1310.32       1169.23        58.52 o                         
  -9   9   4        183.35        195.35        25.39 o                         
  -8   9   4         63.42         40.29        18.63 o                         
  -7   9   4        222.87        247.37        15.99 o                         
  -6   9   4      16510.95      16123.14       162.56 o                         
  -5   9   4       1348.79       1320.11        24.44 o                         
  -4   9   4       3823.55       3792.16        50.55 o                         
  -3   9   4         78.65        120.18         9.66 o                         
  -2   9   4         37.06         36.25         8.52 o                         
  -1   9   4       3182.28       3172.03        32.93 o                         
   0   9   4       1912.69       1924.26        21.03 o                         
   1   9   4       1226.96       1250.54        17.36 o                         
   2   9   4        396.90        422.13         9.97 o                         
   3   9   4       1695.52       1555.37        19.25 o                         
   4   9   4       6631.85       6916.30        60.02 o                         
   5   9   4       2271.25       2328.73        29.39 o                         
   6   9   4       7458.95       7375.60        69.34 o                         
   7   9   4         35.71         69.67        15.08 o                         
   8   9   4        328.73        365.19        21.48 o                         
   9   9   4        693.94        647.20        28.99 o                         
  10   9   4         60.84         76.71        52.25 o                         
 -10  10   4         12.14         36.24        31.33 o                         
  -9  10   4         34.32         58.13        37.75 o                         
  -8  10   4       2695.46       2975.11        51.25 o                         
  -7  10   4       1251.22       1225.87        25.53 o                         
  -6  10   4        103.52         86.76        14.17 o                         
  -5  10   4       3954.76       3855.89        62.20 o                         
  -4  10   4        586.56        601.22        17.61 o                         
  -3  10   4         46.26         65.50        11.06 o                         
  -2  10   4       3044.83       2820.02        34.49 o                         
  -1  10   4        250.15        265.88        12.85 o                         
   0  10   4        221.23        227.34         9.72 o                         
   1  10   4        835.28        889.45        15.90 o                         
   2  10   4         62.80         88.72         8.33 o                         
   3  10   4       2288.68       2318.46        25.44 o                         
   4  10   4       4228.09       4039.93        39.91 o                         
   5  10   4       1521.85       1520.18        24.28 o                         
   6  10   4        199.67        178.10        14.27 o                         
   7  10   4       1607.24       1509.16        27.42 o                         
   8  10   4       1254.26       1253.63        33.57 o                         
   9  10   4        889.42        842.32        37.82 o                         
  10  10   4         18.21         22.54        33.66 o                         
 -10  11   4         99.88        116.68        33.28 o                         
  -9  11   4         49.46         58.09        26.44 o                         
  -8  11   4         13.38         32.05        22.87 o                         
  -7  11   4        309.90        298.71        18.45 o                         
  -6  11   4        155.92        176.37        16.47 o                         
  -5  11   4       3957.58       3842.96        50.52 o                         
  -4  11   4       1643.76       1609.03        27.44 o                         
  -3  11   4       3684.00       3617.84        46.11 o                         
  -2  11   4        783.61        759.36        16.32 o                         
  -1  11   4      11777.01      11957.04       119.03 o                         
   0  11   4       2038.38       2083.33        28.07 o                         
   1  11   4      15634.01      15368.95       142.56 o                         
   2  11   4       2182.56       2238.61        28.68 o                         
   3  11   4       2346.63       2192.77        25.69 o                         
   4  11   4       2679.86       2692.22        32.37 o                         
   5  11   4       1694.70       1711.32        30.09 o                         
   6  11   4          7.75         16.61        14.62 o                         
   7  11   4        205.71        223.64        17.92 o                         
   8  11   4          2.56         33.77        20.89 o                         
   9  11   4        141.88        174.39        26.14 o                         
  -9  12   4        225.14        351.22        33.56 o                         
  -8  12   4       2020.41       1870.41        50.38 o                         
  -7  12   4        405.95        406.56        25.95 o                         
  -6  12   4         19.78          7.13        16.36 o                         
  -5  12   4        989.62        974.30        24.14 o                         
  -4  12   4       4195.53       4295.39        54.43 o                         
  -3  12   4         60.68         52.79        12.91 o                         
  -2  12   4       2355.53       2168.82        29.25 o                         
  -1  12   4          7.42          2.54        10.77 o                         
   0  12   4         24.31          9.38        10.42 o                         
   1  12   4        560.11        605.72        17.07 o                         
   2  12   4       1067.36       1019.81        19.98 o                         
   3  12   4       2448.20       2407.40        31.06 o                         
   4  12   4        779.11        811.76        18.60 o                         
   5  12   4         20.54          8.37        13.33 o                         
   6  12   4        820.63        867.81        21.47 o                         
   7  12   4        781.45        753.95        26.70 o                         
   8  12   4        196.32        235.94        27.28 o                         
   9  12   4        502.81        529.63        31.31 o                         
  -9  13   4        141.31        191.19        32.99 o                         
  -8  13   4        336.17        338.68        32.15 o                         
  -7  13   4        690.89        680.77        32.48 o                         
  -6  13   4        609.83        686.49        24.14 o                         
  -5  13   4       4425.00       4438.08        57.93 o                         
  -4  13   4       1246.13       1172.48        25.88 o                         
  -3  13   4       2208.06       2191.52        34.28 o                         
  -2  13   4        917.01        864.09        19.06 o                         
  -1  13   4        475.74        551.79        21.31 o                         
   0  13   4        106.97        137.92        12.49 o                         
   1  13   4        259.33        250.01        13.84 o                         
   2  13   4       4765.40       4691.47        53.19 o                         
   3  13   4         11.24         18.67        12.55 o                         
   4  13   4       1220.31       1228.13        26.03 o                         
   5  13   4       1223.58       1180.74        26.50 o                         
   6  13   4       1653.87       1661.68        40.13 o                         
   7  13   4         50.02         13.75        20.74 o                         
   8  13   4        437.39        426.35        28.23 o                         
  -8  14   4        261.95        272.70        33.42 o                         
  -7  14   4       1194.36       1248.87        42.76 o                         
  -6  14   4         65.90         80.82        23.33 o                         
  -5  14   4        105.21        103.65        32.84 o                         
  -4  14   4       1165.18       1246.28        35.42 o                         
  -3  14   4       2132.52       1994.36        33.74 o                         
  -2  14   4        691.79        695.46        21.93 o                         
  -1  14   4       4513.19       4364.30        52.32 o                         
   0  14   4         35.69         27.72        13.32 o                         
   1  14   4       8668.42       8657.82        95.47 o                         
   2  14   4        170.90        173.56        14.91 o                         
   3  14   4        323.39        325.70        15.87 o                         
   4  14   4         15.72          8.09        15.38 o                         
   5  14   4        481.35        509.92        21.70 o                         
   6  14   4        408.26        457.65        24.56 o                         
   7  14   4        502.96        520.34        33.23 o                         
  -7  15   4        162.32        186.34        30.96 o                         
  -6  15   4       1266.40       1188.89        35.22 o                         
  -5  15   4        134.75        163.06        20.95 o                         
  -4  15   4       1200.59       1268.73        33.30 o                         
  -3  15   4       1220.99       1146.42        30.54 o                         
  -2  15   4        746.40        674.49        24.35 o                         
  -1  15   4          1.47          2.04        13.61 o                         
   0  15   4        879.46       1033.12        34.32 o                         
   1  15   4        145.59        149.29        19.77 o                         
   2  15   4        510.14        475.16        18.54 o                         
   3  15   4        722.65        782.08        25.64 o                         
   4  15   4       1293.03       1282.27        42.88 o                         
   5  15   4          3.34        -15.86        19.75 o                         
   6  15   4         26.47         63.87        23.33 o                         
  -6  16   4        138.74        130.79        23.58 o                         
  -5  16   4       2101.28       2243.37        46.41 o                         
  -4  16   4         27.30         42.65        20.68 o                         
  -3  16   4        685.71        685.39        26.85 o                         
  -2  16   4         18.90         -9.45        19.02 o                         
  -1  16   4        662.09        654.77        20.81 o                         
   0  16   4        237.52        236.39        23.64 o                         
   1  16   4       2130.50       2042.17        36.73 o                         
   2  16   4         96.79         71.46        17.28 o                         
   3  16   4        232.05        251.12        24.37 o                         
   4  16   4        409.04        460.69        24.21 o                         
   5  16   4       1004.87       1056.21        32.06 o                         
  -5  17   4        205.66        242.05        31.37 o                         
  -4  17   4         76.30         63.04        21.94 o                         
  -3  17   4        213.74        205.37        22.49 o                         
  -2  17   4         78.05         61.87        21.82 o                         
  -1  17   4        513.49        496.13        25.90 o                         
   0  17   4        678.39        787.93        24.72 o                         
   1  17   4        208.40        231.86        23.97 o                         
   2  17   4         45.13         71.73        18.20 o                         
   3  17   4       2356.25       2333.73        45.20 o                         
   4  17   4         32.55         69.94        23.77 o                         
  -3  18   4          0.56          3.12        22.33 o                         
  -2  18   4       1736.04       1731.79        42.14 o                         
  -1  18   4        221.26        221.70        20.63 o                         
   0  18   4        365.80        382.10        21.74 o                         
   1  18   4        997.20        995.38        29.85 o                         
   2  18   4        426.63        377.80        23.13 o                         
 -11   0   5       6162.39       6182.75       241.29 o                         
  -9   0   5        882.99        843.31        29.04 o                         
  -7   0   5        170.52        184.60        13.12 o                         
  -5   0   5       1149.60       1045.29        15.72 o                         
  -3   0   5      10766.22      12160.03       144.68 o                         
  -1   0   5      58388.52      50702.80      2658.89 o                         
   1   0   5       3650.72       3529.00        41.07 o                         
   3   0   5       3969.28       4006.83        46.75 o                         
   5   0   5       7369.21       6794.40        85.87 o                         
   7   0   5       4813.78       4900.36        79.30 o                         
   9   0   5        452.26        448.83        29.90 o                         
  11   0   5       6237.17       6026.62       187.87 o                         
 -12   1   5          7.73         23.24        24.37 o                         
 -11   1   5         15.74        -20.87        22.40 o                         
 -10   1   5       2744.44       2705.60        42.31 o                         
  -9   1   5       4293.18       4289.62        51.47 o                         
  -8   1   5        638.15        606.04        16.21 o                         
  -7   1   5         11.84         32.87         9.41 o                         
  -6   1   5      11566.41      10968.41        99.23 o                         
  -5   1   5      12413.21      13374.09       104.46 o                         
  -4   1   5         41.38         34.81         4.05 o                         
  -3   1   5      60043.53      60787.31       502.29 o                         
  -2   1   5       4252.43       4118.82        34.76 o                         
  -1   1   5      38649.63      38651.67       428.22 o                         
   0   1   5      17260.82      17385.24       132.61 o                         
   1   1   5      25561.60      25112.39       194.59 o                         
   2   1   5       9332.52       9612.41        76.19 o                         
   3   1   5       3169.66       2965.34        26.13 o                         
   4   1   5       4176.30       4121.21        41.22 o                         
   5   1   5      10293.07      10267.04        80.53 o                         
   6   1   5       1998.23       2064.86        23.78 o                         
   7   1   5       2936.73       3011.97        33.83 o                         
   8   1   5       3608.51       3432.15        44.66 o                         
   9   1   5        534.25        599.29        24.93 o                         
  10   1   5        377.38        348.26        30.62 o                         
  11   1   5        213.10        228.39        45.53 o                         
 -12   2   5        671.51        678.58        32.19 o                         
 -11   2   5        543.54        598.74        25.62 o                         
 -10   2   5         34.69         39.20        16.77 o                         
  -9   2   5        884.14        861.62        21.69 o                         
  -8   2   5      18354.09      18199.74       198.78 o                         
  -7   2   5        339.05        365.01        12.38 o                         
  -6   2   5       3001.22       2875.64        29.01 o                         
  -5   2   5      29397.96      30011.79       226.20 o                         
  -4   2   5       8674.16       8524.13        64.79 o                         
  -3   2   5      13438.16      14152.50       127.55 o                         
  -2   2   5       5947.65       6155.52        54.64 o                         
  -1   2   5         34.23         58.66         4.74 o                         
   0   2   5      10671.14      10636.24        89.03 o                         
   1   2   5        938.02        896.11        13.51 o                         
   2   2   5        689.44        527.50         8.32 o                         
   3   2   5      49235.85      49081.31       356.18 o                         
   4   2   5       6988.40       6749.17        54.01 o                         
   5   2   5       5979.38       5244.29        43.85 o                         
   6   2   5       4337.54       4183.75        37.21 o                         
   7   2   5       1576.05       1565.24        22.17 o                         
   8   2   5       1526.40       1469.85        26.00 o                         
   9   2   5        300.82        293.80        22.75 o                         
  10   2   5        613.92        714.64        49.29 o                         
  11   2   5       1589.38       1682.54        81.04 o                         
 -12   3   5        145.54        155.90        32.57 o                         
 -11   3   5       1516.44       1543.55        34.27 o                         
 -10   3   5        195.54        253.46        19.57 o                         
  -9   3   5       5602.91       5535.72        68.62 o                         
  -8   3   5          1.88          1.31        20.27 o                         
  -7   3   5         29.88         52.36        16.09 o                         
  -6   3   5        327.95        294.81         8.54 o                         
  -5   3   5       1158.88       1125.60        12.65 o                         
  -4   3   5         24.25         36.72         4.60 o                         
  -3   3   5       2425.32       2454.89        21.51 o                         
  -2   3   5        140.06        147.47         5.49 o                         
  -1   3   5       7030.10       7352.56        54.59 o                         
   0   3   5        118.64         80.71         4.67 o                         
   1   3   5        955.38        874.14        14.63 o                         
   2   3   5       4731.17       4322.62        34.23 o                         
   3   3   5        126.03        110.31         6.69 o                         
   4   3   5        250.08        325.06         7.69 o                         
   5   3   5       1964.41       1855.90        19.29 o                         
   6   3   5        101.28        117.35         9.78 o                         
   7   3   5       1202.95       1205.51        21.96 o                         
   8   3   5       2061.23       1962.55        28.78 o                         
   9   3   5       6115.33       6101.50        70.37 o                         
  10   3   5          3.97          9.40        37.17 o                         
  11   3   5         10.32        -27.63        44.21 o                         
 -12   4   5          7.06         24.89        30.84 o                         
 -11   4   5        375.34        375.37        33.77 o                         
 -10   4   5        454.72        461.44        29.00 o                         
  -9   4   5        676.71        688.71        23.53 o                         
  -8   4   5       1662.96       1600.94        27.18 o                         
  -7   4   5        132.98        143.73        11.04 o                         
  -6   4   5       2298.30       2356.68        24.31 o                         
  -5   4   5      29533.91      28768.15       225.86 o                         
  -4   4   5       2813.41       3122.50        27.40 o                         
  -3   4   5      29153.85      28161.31       231.46 o                         
  -2   4   5       8771.73       9296.95        78.95 o                         
  -1   4   5      39600.73      39675.86       306.40 o                         
   0   4   5       2109.54       2009.73        16.97 o                         
   1   4   5       1983.90       2216.76        18.71 o                         
   2   4   5      17914.48      18866.67       138.78 o                         
   3   4   5      63286.03      62874.45       423.27 o                         
   4   4   5       1670.16       1821.77        16.97 o                         
   5   4   5       2117.56       2099.29        21.41 o                         
   6   4   5       1280.93       1251.99        18.96 o                         
   7   4   5       1415.55       1390.12        26.52 o                         
   8   4   5       1048.93       1040.20        21.46 o                         
   9   4   5        840.90        849.37        21.08 o                         
  10   4   5         84.88        114.69        51.57 o                         
  11   4   5        366.26        464.42        51.32 o                         
 -12   5   5         95.08        108.48        37.70 o                         
 -11   5   5       3386.98       3636.24       121.56 o                         
 -10   5   5       1983.16       1816.22        78.69 o                         
  -9   5   5          4.34         19.22        16.32 o                         
  -8   5   5       1426.61       1392.71        25.81 o                         
  -7   5   5       1824.26       1894.34        25.72 o                         
  -6   5   5      10973.56      10155.27        95.67 o                         
  -5   5   5        902.53        840.11        14.14 o                         
  -4   5   5         94.81        105.71         6.19 o                         
  -3   5   5       7254.56       7303.86        62.41 o                         
  -2   5   5        901.54        944.37        14.91 o                         
  -1   5   5       2417.49       2380.25        22.60 o                         
   0   5   5          4.58          2.65         4.07 o                         
   1   5   5        346.71        367.28        11.20 o                         
   2   5   5         47.79        105.96         4.98 o                         
   3   5   5      20556.75      21040.39       155.02 o                         
   4   5   5        920.66        704.77        11.32 o                         
   5   5   5       1092.40       1005.30        15.80 o                         
   6   5   5       4806.05       4766.87        47.47 o                         
   7   5   5       1608.20       1701.66        25.30 o                         
   8   5   5        152.67        165.49        15.08 o                         
   9   5   5       5431.73       5419.88        62.63 o                         
  10   5   5        296.49        285.50        38.64 o                         
  11   5   5         11.87        -33.56        46.02 o                         
 -12   6   5          5.54         44.21        40.31 o                         
 -11   6   5       2875.40       3096.59       112.35 o                         
 -10   6   5        143.21        187.20        32.43 o                         
  -9   6   5       2100.33       2117.78        36.64 o                         
  -8   6   5       1089.52       1177.66        24.89 o                         
  -7   6   5       5674.41       5587.90        62.54 o                         
  -6   6   5         18.82         26.94         9.62 o                         
  -5   6   5         37.31         28.29         7.62 o                         
  -4   6   5         12.60         23.04         6.24 o                         
  -3   6   5      22337.69      22182.23       192.15 o                         
  -2   6   5       5683.03       5858.59        51.11 o                         
  -1   6   5       1713.61       1746.78        17.26 o                         
   0   6   5       1023.35        979.30        10.77 o                         
   1   6   5      10697.03      11122.50        89.46 o                         
   2   6   5         68.77         62.38         6.27 o                         
   3   6   5      12692.18      13156.60        95.37 o                         
   4   6   5        616.04        534.71        10.69 o                         
   5   6   5        861.33        793.67        15.04 o                         
   6   6   5       4938.25       4810.79        47.95 o                         
   7   6   5        166.71        189.57        13.74 o                         
   8   6   5         53.09         64.20        15.13 o                         
   9   6   5       2063.34       1997.14        53.46 o                         
  10   6   5        277.91        267.58        36.11 o                         
  11   6   5       1959.07       2006.82        83.19 o                         
 -11   7   5        578.05        639.09        58.94 o                         
 -10   7   5          3.63          2.01        27.48 o                         
  -9   7   5        504.93        537.78        22.39 o                         
  -8   7   5        454.74        470.75        17.86 o                         
  -7   7   5        755.99        796.33        20.92 o                         
  -6   7   5       2204.27       2156.12        27.47 o                         
  -5   7   5       1573.49       1496.57        20.08 o                         
  -4   7   5       9160.83       9526.62        95.20 o                         
  -3   7   5       8814.04       8793.66        78.60 o                         
  -2   7   5       8671.27       8849.11        83.09 o                         
  -1   7   5       1048.05        937.15        11.47 o                         
   0   7   5      37224.82      36698.49       274.26 o                         
   1   7   5      21470.05      21144.39       153.94 o                         
   2   7   5       2634.41       2701.88        23.02 o                         
   3   7   5       8054.97       7873.23        61.19 o                         
   4   7   5        788.93        859.62        13.68 o                         
   5   7   5       2914.58       2891.87        31.16 o                         
   6   7   5        207.64        174.08        12.54 o                         
   7   7   5         38.82         29.35        13.66 o                         
   8   7   5         56.46         42.46        19.33 o                         
   9   7   5       1420.83       1435.19        37.43 o                         
  10   7   5        550.94        553.99        57.64 o                         
 -11   8   5        107.34        173.15        53.84 o                         
 -10   8   5        560.59        578.76        33.50 o                         
  -9   8   5        286.40        308.14        22.55 o                         
  -8   8   5        983.93        952.55        26.56 o                         
  -7   8   5        910.71        981.51        23.97 o                         
  -6   8   5         85.88         52.31        11.00 o                         
  -5   8   5       5326.30       5230.24        56.44 o                         
  -4   8   5       7037.81       7230.50        74.38 o                         
  -3   8   5       2720.03       2693.63        29.77 o                         
  -2   8   5       2788.51       2876.53        32.67 o                         
  -1   8   5       3034.83       3285.78        29.32 o                         
   0   8   5       4083.71       4060.75        34.35 o                         
   1   8   5        555.05        562.17        10.42 o                         
   2   8   5       1367.00       1388.41        16.68 o                         
   3   8   5       7437.87       7407.43        60.54 o                         
   4   8   5        142.35        100.56         9.78 o                         
   5   8   5       8319.23       8356.93        76.27 o                         
   6   8   5        720.07        649.89        16.90 o                         
   7   8   5         54.24         93.45        13.83 o                         
   8   8   5       1079.08       1049.30        25.82 o                         
   9   8   5        304.95        250.78        23.36 o                         
  10   8   5          2.01          9.44        49.98 o                         
 -11   9   5         14.33        -14.12        32.30 o                         
 -10   9   5         46.72         48.90        29.17 o                         
  -9   9   5       6327.97       6535.05       224.91 o                         
  -8   9   5        439.28        527.25        28.08 o                         
  -7   9   5       2799.48       2868.77        43.63 o                         
  -6   9   5       2429.98       2403.37        41.19 o                         
  -5   9   5      10193.56      10093.11       102.44 o                         
  -4   9   5         42.90         61.38        10.10 o                         
  -3   9   5        157.93        203.48         9.86 o                         
  -2   9   5        671.81        596.65        13.44 o                         
  -1   9   5         57.37         37.78         8.14 o                         
   0   9   5       5677.37       5597.27        49.50 o                         
   1   9   5       4986.57       4651.24        42.50 o                         
   2   9   5       1056.03       1153.56        16.20 o                         
   3   9   5       4909.31       5122.04        45.70 o                         
   4   9   5       1517.54       1560.06        24.62 o                         
   5   9   5       1313.52       1336.01        21.67 o                         
   6   9   5        284.44        281.70        14.49 o                         
   7   9   5       5679.42       5690.08        59.80 o                         
   8   9   5        683.63        652.44        23.95 o                         
   9   9   5        808.35        927.29        31.48 o                         
  10   9   5         29.02         88.31        46.67 o                         
 -10  10   5        591.78        559.51        36.78 o                         
  -9  10   5        893.01        887.74        32.41 o                         
  -8  10   5         82.40         65.69        21.05 o                         
  -7  10   5       1067.61       1107.85        30.36 o                         
  -6  10   5       5639.54       5573.17        67.90 o                         
  -5  10   5       9806.90       9964.45       111.02 o                         
  -4  10   5          2.63          8.58        11.73 o                         
  -3  10   5         94.23        110.15        10.91 o                         
  -2  10   5      11692.57      11362.65       123.49 o                         
  -1  10   5          0.55         -9.36         9.36 o                         
   0  10   5       1136.20       1123.15        18.65 o                         
   1  10   5        414.30        450.63        12.11 o                         
   2  10   5      11350.89      11356.50        97.72 o                         
   3  10   5      10568.53      10533.49        87.55 o                         
   4  10   5       1569.88       1524.24        21.66 o                         
   5  10   5       4603.44       4584.27        48.65 o                         
   6  10   5        344.80        358.65        16.04 o                         
   7  10   5        211.94        257.73        16.21 o                         
   8  10   5         56.77         75.91        20.25 o                         
   9  10   5          4.03         35.65        23.06 o                         
 -10  11   5         50.45         38.23        30.06 o                         
  -9  11   5         24.16         55.64        37.43 o                         
  -8  11   5       1903.60       1978.24        67.71 o                         
  -7  11   5         10.02         -6.58        19.11 o                         
  -6  11   5       1806.41       1911.92        36.79 o                         
  -5  11   5         61.89         75.47        15.66 o                         
  -4  11   5       3935.25       4019.85        51.04 o                         
  -3  11   5       3731.07       3571.87        45.72 o                         
  -2  11   5        643.93        658.66        17.51 o                         
  -1  11   5        255.98        191.69        10.86 o                         
   0  11   5          6.47          2.28         9.93 o                         
   1  11   5       4023.53       3939.68        42.58 o                         
   2  11   5       4619.95       4674.26        47.00 o                         
   3  11   5         90.97        116.91        11.49 o                         
   4  11   5         29.11         42.06        11.13 o                         
   5  11   5        236.18        228.42        15.92 o                         
   6  11   5       1247.64       1287.03        25.66 o                         
   7  11   5         11.57          6.95        16.83 o                         
   8  11   5        321.51        336.17        24.52 o                         
   9  11   5        399.04        502.13        30.11 o                         
  -9  12   5        286.10        326.89        33.19 o                         
  -8  12   5        719.24        671.35        64.04 o                         
  -7  12   5        917.30       1086.39        35.73 o                         
  -6  12   5       2896.25       3042.52        45.16 o                         
  -5  12   5        144.96        142.91        20.59 o                         
  -4  12   5        732.80        711.46        20.87 o                         
  -3  12   5       2973.53       2791.36        38.88 o                         
  -2  12   5       9423.36       9171.11       102.91 o                         
  -1  12   5        214.44        248.22        11.75 o                         
   0  12   5       2432.55       2331.28        30.51 o                         
   1  12   5       3419.97       3402.28        38.57 o                         
   2  12   5       2397.35       2373.53        29.22 o                         
   3  12   5        894.50        857.84        18.67 o                         
   4  12   5       2285.51       2166.42        29.97 o                         
   5  12   5        145.80        157.24        16.51 o                         
   6  12   5         88.04         90.42        17.82 o                         
   7  12   5        372.29        373.35        24.70 o                         
   8  12   5         36.32         12.34        23.65 o                         
  -9  13   5        206.45        210.44        37.22 o                         
  -8  13   5        325.48        380.51        31.56 o                         
  -7  13   5       1173.59       1234.63        41.73 o                         
  -6  13   5          9.71         24.58        19.01 o                         
  -5  13   5       3479.98       3494.94        48.52 o                         
  -4  13   5         60.93         53.38        14.85 o                         
  -3  13   5        755.44        777.97        21.50 o                         
  -2  13   5       2497.22       2483.51        36.80 o                         
  -1  13   5         18.24          8.27        11.12 o                         
   0  13   5       7423.93       7435.19        77.71 o                         
   1  13   5        229.03        243.02        14.39 o                         
   2  13   5       2491.87       2486.23        43.28 o                         
   3  13   5       2954.58       3047.96        37.14 o                         
   4  13   5       1251.08       1249.73        25.87 o                         
   5  13   5        441.15        457.63        19.20 o                         
   6  13   5        636.78        655.19        28.83 o                         
   7  13   5       1272.96       1316.73        35.90 o                         
   8  13   5        852.08        865.75        34.53 o                         
  -8  14   5        634.00        556.78        36.03 o                         
  -7  14   5          4.23         -5.93        26.72 o                         
  -6  14   5          2.67         34.11        20.17 o                         
  -5  14   5       1682.18       1534.85        43.60 o                         
  -4  14   5       1408.97       1423.98        32.23 o                         
  -3  14   5       3622.55       3492.67        48.22 o                         
  -2  14   5        178.64        179.37        16.20 o                         
  -1  14   5       2025.95       1944.01        29.15 o                         
   0  14   5       1597.90       1585.25        26.98 o                         
   1  14   5         73.50         97.54        14.11 o                         
   2  14   5        248.91        278.23        15.45 o                         
   3  14   5       1559.41       1542.50        26.24 o                         
   4  14   5         36.21         17.33        16.88 o                         
   5  14   5         17.79         23.24        18.69 o                         
   6  14   5         43.79         24.70        20.84 o                         
   7  14   5        345.61        326.65        26.28 o                         
  -7  15   5         25.62         60.22        34.16 o                         
  -6  15   5       1025.97       1087.88        48.03 o                         
  -5  15   5         22.49         15.13        19.49 o                         
  -4  15   5       1383.46       1401.02        32.94 o                         
  -3  15   5        837.56        840.66        28.83 o                         
  -2  15   5        413.90        407.97        22.86 o                         
  -1  15   5        172.76        141.28        14.87 o                         
   0  15   5       7219.40       6961.20        94.34 o                         
   1  15   5        686.23        662.21        19.71 o                         
   2  15   5         12.03         25.22        15.72 o                         
   3  15   5        277.82        261.64        18.47 o                         
   4  15   5         19.15         34.51        18.95 o                         
   5  15   5        218.21        195.16        25.26 o                         
   6  15   5       1100.87       1053.16        40.29 o                         
  -6  16   5         45.55         92.70        30.14 o                         
  -5  16   5       1480.05       1457.38        37.75 o                         
  -4  16   5         45.92         30.47        20.63 o                         
  -3  16   5        176.44        137.55        20.93 o                         
  -2  16   5         27.93         44.01        19.42 o                         
  -1  16   5        198.18        172.90        15.98 o                         
   0  16   5        486.21        456.78        21.00 o                         
   1  16   5          9.46         11.12        17.02 o                         
   2  16   5        406.49        398.75        19.67 o                         
   3  16   5        255.04        206.54        19.76 o                         
   4  16   5        458.96        493.36        25.02 o                         
   5  16   5        596.70        572.33        27.89 o                         
  -5  17   5          4.51         41.70        29.00 o                         
  -4  17   5          5.22        -22.31        22.31 o                         
  -3  17   5       1013.39       1050.93        32.29 o                         
  -2  17   5        102.26         78.77        21.03 o                         
  -1  17   5        155.28        147.36        17.40 o                         
   0  17   5        354.16        312.91        19.52 o                         
   1  17   5       1229.33       1233.38        30.85 o                         
   2  17   5         14.62         18.13        18.42 o                         
   3  17   5        230.96        238.93        22.99 o                         
   4  17   5        717.92        692.40        30.10 o                         
  -3  18   5         14.29         32.27        23.08 o                         
  -2  18   5        473.81        405.11        29.78 o                         
  -1  18   5       1570.74       1493.09        61.68 o                         
   0  18   5          8.32         19.61        24.93 o                         
   1  18   5        316.59        285.10        21.75 o                         
   2  18   5        899.69        921.74        48.62 o                         
 -12   0   6         50.50         59.99        36.19 o                         
 -10   0   6        149.19        161.35        24.10 o                         
  -8   0   6         65.52         65.24        16.85 o                         
  -6   0   6      12075.44      11494.54       123.71 o                         
  -4   0   6       2742.68       2672.32        31.64 o                         
  -2   0   6      65029.93      65157.00       720.60 o                         
   0   0   6     172411.06     168439.47      2106.51 o                         
   2   0   6      31244.70      32052.28       386.84 o                         
   4   0   6       2400.40       2160.22        33.51 o                         
   6   0   6       2804.29       2695.03        42.67 o                         
   8   0   6        986.55        979.19        42.66 o                         
  10   0   6       1973.41       1892.76        71.69 o                         
 -12   1   6       2879.76       3118.15        58.00 o                         
 -11   1   6         17.41         42.86        28.13 o                         
 -10   1   6        213.14        230.54        17.55 o                         
  -9   1   6       2454.18       2476.70        34.58 o                         
  -8   1   6          4.80          9.78        12.69 o                         
  -7   1   6        495.64        439.71        12.48 o                         
  -6   1   6        598.17        513.52        10.41 o                         
  -5   1   6       9600.75      10213.24        73.27 o                         
  -4   1   6       8672.24       8552.62        73.21 o                         
  -3   1   6       2679.72       2940.37        25.46 o                         
  -2   1   6      20886.55      22155.89       164.04 o                         
  -1   1   6        814.84        867.11        11.91 o                         
   0   1   6        787.13        936.80        11.51 o                         
   1   1   6        115.99        115.16         6.48 o                         
   2   1   6       5222.70       5432.96        43.45 o                         
   3   1   6       6596.79       7104.24        56.67 o                         
   4   1   6      27739.89      28375.10       222.93 o                         
   5   1   6       2441.31       2437.85        24.30 o                         
   6   1   6         10.52         13.79        10.25 o                         
   7   1   6       1422.89       1373.35        22.31 o                         
   8   1   6        160.70        150.09        14.58 o                         
   9   1   6         95.37        116.46        19.87 o                         
  10   1   6       4556.75       4481.14        82.95 o                         
  11   1   6        278.41        380.37        66.31 o                         
 -12   2   6         10.62         -5.75        25.69 o                         
 -11   2   6       2246.50       2285.56        42.07 o                         
 -10   2   6       2407.19       2553.42        39.21 o                         
  -9   2   6       1895.77       1888.20        29.96 o                         
  -8   2   6       3172.28       3192.53        44.21 o                         
  -7   2   6       7750.96       8184.01        85.78 o                         
  -6   2   6       9912.11       9775.45        94.45 o                         
  -5   2   6        743.58        774.92         9.87 o                         
  -4   2   6       2412.23       2454.21        25.35 o                         
  -3   2   6       3108.06       2979.07        25.98 o                         
  -2   2   6      10913.05      11357.25        98.91 o                         
  -1   2   6        131.16         75.15         4.28 o                         
   0   2   6      10510.61      11216.75        82.19 o                         
   1   2   6       1514.95       1596.54        13.21 o                         
   2   2   6      15469.47      15971.21       113.79 o                         
   3   2   6       1975.96       2107.12        21.02 o                         
   4   2   6       1203.26       1227.15        15.74 o                         
   5   2   6      11307.34      11070.26        86.71 o                         
   6   2   6        340.26        354.30        15.27 o                         
   7   2   6       2243.51       2272.51        27.26 o                         
   8   2   6       3710.26       3648.60        47.33 o                         
   9   2   6        219.60        265.81        20.24 o                         
  10   2   6       1180.28       1255.03        52.70 o                         
  11   2   6        112.73        128.45        36.52 o                         
 -12   3   6        257.61        297.57        28.50 o                         
 -11   3   6        401.81        416.85        26.11 o                         
 -10   3   6       1182.68       1087.35        27.54 o                         
  -9   3   6        953.42        933.89        24.06 o                         
  -8   3   6        712.48        661.44        21.09 o                         
  -7   3   6       1346.48       1353.51        25.90 o                         
  -6   3   6      13082.26      13477.55       127.02 o                         
  -5   3   6      11521.75      12771.50       101.63 o                         
  -4   3   6      71918.58      74412.85       608.88 o                         
  -3   3   6       7289.82       7031.21        57.43 o                         
  -2   3   6        403.86        416.55         6.86 o                         
  -1   3   6          6.07         -3.74         3.74 o                         
   0   3   6      42389.26      43486.56       321.68 o                         
   1   3   6      10200.98       9695.48        71.63 o                         
   2   3   6      37016.55      38390.06       279.19 o                         
   3   3   6       2537.72       2574.03        21.32 o                         
   4   3   6      31691.79      32124.12       215.98 o                         
   5   3   6         26.12         31.30         8.25 o                         
   6   3   6          8.60          8.15         9.37 o                         
   7   3   6       1351.62       1260.42        20.59 o                         
   8   3   6        573.42        576.80        18.87 o                         
   9   3   6         73.76         75.39        18.99 o                         
  10   3   6          7.04        -43.02        68.15 o                         
  11   3   6        235.45        202.22        45.08 o                         
 -12   4   6         41.71         43.43        31.14 o                         
 -11   4   6        546.04        526.07        35.09 o                         
 -10   4   6       4793.60       4963.26        70.97 o                         
  -9   4   6       1278.33       1241.21        30.95 o                         
  -8   4   6          7.84         37.48        13.95 o                         
  -7   4   6       2346.50       2276.23        41.44 o                         
  -6   4   6       1630.92       1758.94        22.47 o                         
  -5   4   6       3859.54       4008.23        34.67 o                         
  -4   4   6        960.75       1012.02        19.19 o                         
  -3   4   6        416.57        379.12         6.72 o                         
  -2   4   6        562.34        587.71         9.04 o                         
  -1   4   6        862.81        793.93        10.12 o                         
   0   4   6       2932.39       2982.72        25.32 o                         
   1   4   6       7097.15       7616.09        57.04 o                         
   2   4   6      18743.43      18789.37       133.76 o                         
   3   4   6       1184.36       1044.71        17.24 o                         
   4   4   6        826.17        719.77        11.74 o                         
   5   4   6        906.61        968.13        16.53 o                         
   6   4   6       3577.23       3438.15        34.56 o                         
   7   4   6        128.20        124.95        12.60 o                         
   8   4   6       2926.08       2985.61        36.75 o                         
   9   4   6        503.73        486.28        21.98 o                         
  10   4   6       2498.72       2579.34       160.24 o                         
  11   4   6        106.25        -45.08        45.08 o                         
 -12   5   6       1742.14       1723.80        73.85 o                         
 -11   5   6         31.80         27.38        32.62 o                         
 -10   5   6       5079.63       5321.20       105.81 o                         
  -9   5   6        210.70        228.55        17.63 o                         
  -8   5   6       2228.95       2097.61        31.62 o                         
  -7   5   6        439.07        462.81        15.01 o                         
  -6   5   6        125.66         87.97        11.62 o                         
  -5   5   6       2296.16       2235.81        25.29 o                         
  -4   5   6      60975.35      61770.60       616.91 o                         
  -3   5   6       5017.63       4905.81        42.48 o                         
  -2   5   6       1584.93       1458.06        15.92 o                         
  -1   5   6        112.25        129.25         6.17 o                         
   0   5   6        392.51        285.23         7.99 o                         
   1   5   6      10511.44      10918.67        80.77 o                         
   2   5   6      22536.14      22562.08       165.82 o                         
   3   5   6       4771.84       4924.96        39.87 o                         
   4   5   6        849.38        727.65        12.01 o                         
   5   5   6       2845.20       2899.12        28.05 o                         
   6   5   6         19.25         20.40        11.12 o                         
   7   5   6        920.13        945.84        20.07 o                         
   8   5   6        246.91        226.10        17.53 o                         
   9   5   6        688.56        669.06        29.30 o                         
  10   5   6        227.30        267.10        45.08 o                         
  11   5   6          7.65        -46.66        88.41 o                         
 -12   6   6        132.06        188.60        38.81 o                         
 -11   6   6        402.49        332.72        62.62 o                         
 -10   6   6         97.63        150.95        21.56 o                         
  -9   6   6         10.63         28.43        17.52 o                         
  -8   6   6       1988.65       2061.89        31.80 o                         
  -7   6   6       7956.46       7954.95        84.51 o                         
  -6   6   6        305.52        356.39        11.96 o                         
  -5   6   6        957.68        870.19        16.53 o                         
  -4   6   6       4282.13       4035.65        49.26 o                         
  -3   6   6        148.09        169.28         6.67 o                         
  -2   6   6      17106.07      17111.18       129.95 o                         
  -1   6   6      23612.13      22962.69       179.89 o                         
   0   6   6       1890.58       1720.26        15.79 o                         
   1   6   6         48.01         56.62         5.43 o                         
   2   6   6      41283.91      40926.72       308.56 o                         
   3   6   6        168.83        140.83         7.41 o                         
   4   6   6        147.08        180.79         8.76 o                         
   5   6   6       4217.57       4169.29        36.37 o                         
   6   6   6       5593.41       5411.85        53.32 o                         
   7   6   6        202.12        215.59        14.21 o                         
   8   6   6        963.64        983.07        22.74 o                         
   9   6   6        108.29        111.41        20.60 o                         
  10   6   6       2635.13       2645.16        69.62 o                         
  11   6   6         12.87         84.73        62.62 o                         
 -11   7   6        333.45        329.95        36.19 o                         
 -10   7   6       1479.91       1492.57        65.84 o                         
  -9   7   6         69.10         39.07        17.70 o                         
  -8   7   6          6.88         37.17        15.17 o                         
  -7   7   6        242.27        308.50        15.48 o                         
  -6   7   6        837.21        835.19        18.45 o                         
  -5   7   6        314.49        250.81        11.19 o                         
  -4   7   6      11559.94      11246.37       111.48 o                         
  -3   7   6      11809.64      11302.98       100.77 o                         
  -2   7   6       5775.50       5677.56        52.44 o                         
  -1   7   6       1736.41       1635.03        17.46 o                         
   0   7   6        258.81        295.69         7.79 o                         
   1   7   6       5370.10       5009.97        39.66 o                         
   2   7   6       2221.64       2161.08        21.53 o                         
   3   7   6          9.88         22.67         7.25 o                         
   4   7   6       4225.20       4172.83        35.80 o                         
   5   7   6        393.44        446.69        13.35 o                         
   6   7   6          7.71         -0.03        11.74 o                         
   7   7   6         33.95         42.34        13.95 o                         
   8   7   6        154.44        156.71        16.98 o                         
   9   7   6        709.13        649.69        28.94 o                         
  10   7   6        673.37        729.07        43.75 o                         
 -11   8   6        578.93        665.81        39.72 o                         
 -10   8   6       1976.25       2052.67        52.93 o                         
  -9   8   6         51.97         83.47        22.31 o                         
  -8   8   6       2358.58       2356.74        48.60 o                         
  -7   8   6        155.52        139.66        14.42 o                         
  -6   8   6       3178.24       3116.62        38.67 o                         
  -5   8   6       3978.63       3792.88        47.39 o                         
  -4   8   6          6.82         18.26        10.98 o                         
  -3   8   6        197.43        173.30        10.98 o                         
  -2   8   6      12578.80      11907.21       117.44 o                         
  -1   8   6      35207.70      34634.74       269.56 o                         
   0   8   6       5600.59       5403.09        45.53 o                         
   1   8   6        649.18        697.65        11.22 o                         
   2   8   6       2589.72       2504.29        25.43 o                         
   3   8   6       5214.98       5268.66        46.65 o                         
   4   8   6       1271.14       1263.29        18.78 o                         
   5   8   6         78.82         38.71        11.67 o                         
   6   8   6        262.62        266.64        14.05 o                         
   7   8   6        368.94        367.97        17.29 o                         
   8   8   6       2603.68       2710.38        43.23 o                         
   9   8   6        438.52        448.38        30.31 o                         
  10   8   6        279.23        329.81        45.53 o                         
 -11   9   6         19.97         22.95        29.28 o                         
 -10   9   6        290.53        318.66        37.77 o                         
  -9   9   6        422.92        388.08        26.58 o                         
  -8   9   6       2138.08       1816.42        39.12 o                         
  -7   9   6          5.33          5.19        17.00 o                         
  -6   9   6       8412.01       8370.60        87.14 o                         
  -5   9   6        595.56        588.14        17.26 o                         
  -4   9   6       3705.23       3754.39        42.73 o                         
  -3   9   6        109.20        126.57         9.02 o                         
  -2   9   6          0.02         18.38        10.31 o                         
  -1   9   6        347.44        371.62         9.35 o                         
   0   9   6       3438.44       3460.43        31.45 o                         
   1   9   6         54.44         59.88         7.22 o                         
   2   9   6        345.14        360.61        10.22 o                         
   3   9   6       2042.18       2170.18        23.91 o                         
   4   9   6      22445.82      22180.55       178.02 o                         
   5   9   6       1251.69       1304.34        21.73 o                         
   6   9   6         34.59         46.20        13.52 o                         
   7   9   6         10.94         31.51        14.86 o                         
   8   9   6       3609.44       3641.87        50.76 o                         
   9   9   6         19.41         20.31        22.01 o                         
  10   9   6        523.67        505.67        60.15 o                         
 -10  10   6        972.34        983.70        40.44 o                         
  -9  10   6        222.91        224.85        32.16 o                         
  -8  10   6       2992.63       3255.14        58.38 o                         
  -7  10   6       1732.13       1688.98        35.90 o                         
  -6  10   6       4338.50       4205.70        53.64 o                         
  -5  10   6       4047.28       4114.93        53.82 o                         
  -4  10   6        576.17        517.25        16.48 o                         
  -3  10   6        263.38        245.27        11.22 o                         
  -2  10   6       5055.07       4915.66        53.21 o                         
  -1  10   6        106.38         88.11         8.06 o                         
   0  10   6        483.29        538.89        15.01 o                         
   1  10   6       4050.06       3896.91        39.79 o                         
   2  10   6       2600.28       2469.97        27.71 o                         
   3  10   6       1704.78       1645.75        24.32 o                         
   4  10   6        583.56        639.99        18.98 o                         
   5  10   6        513.02        537.35        18.65 o                         
   6  10   6       1108.01       1019.20        22.44 o                         
   7  10   6       1949.88       1971.40        37.13 o                         
   8  10   6        663.79        775.84        29.24 o                         
   9  10   6        119.11         94.45        35.62 o                         
 -10  11   6        165.60        180.40        31.77 o                         
  -9  11   6        156.24        113.78        27.39 o                         
  -8  11   6         95.58        169.88        50.26 o                         
  -7  11   6        758.85        802.21        39.13 o                         
  -6  11   6        211.10        211.52        15.85 o                         
  -5  11   6        505.02        524.11        17.85 o                         
  -4  11   6       4252.64       4211.48        57.39 o                         
  -3  11   6      14064.78      13872.79       166.36 o                         
  -2  11   6        855.28        826.70        22.79 o                         
  -1  11   6       1044.46        996.51        25.25 o                         
   0  11   6        368.29        293.98        11.40 o                         
   1  11   6      12812.59      12524.89       117.45 o                         
   2  11   6       1396.97       1435.59        22.68 o                         
   3  11   6       1011.44        951.78        18.61 o                         
   4  11   6       3333.13       3143.89        36.01 o                         
   5  11   6       5535.00       5360.36        59.63 o                         
   6  11   6         20.60         24.32        15.00 o                         
   7  11   6          3.89        -16.93        16.93 o                         
   8  11   6         70.39         74.68        22.57 o                         
   9  11   6        220.94        269.73        38.52 o                         
  -9  12   6        482.94        502.60        45.64 o                         
  -8  12   6       1096.76       1078.95        55.66 o                         
  -7  12   6        322.14        244.47        24.81 o                         
  -6  12   6         69.08         99.75        20.01 o                         
  -5  12   6       2174.18       2232.16        35.84 o                         
  -4  12   6        683.24        704.26        20.35 o                         
  -3  12   6        547.60        495.66        17.54 o                         
  -2  12   6       1221.79       1234.68        24.60 o                         
  -1  12   6        851.09        795.77        17.15 o                         
   0  12   6       1422.18       1342.16        22.49 o                         
   1  12   6       2584.77       2575.89        31.79 o                         
   2  12   6       5344.20       5094.08        51.18 o                         
   3  12   6        195.94        154.48        12.80 o                         
   4  12   6       1345.02       1354.39        23.53 o                         
   5  12   6         85.07         77.97        16.34 o                         
   6  12   6       2193.43       2348.69        39.45 o                         
   7  12   6       2561.13       2460.86        43.30 o                         
   8  12   6          6.36         15.75        24.63 o                         
  -9  13   6        675.03        788.42        52.94 o                         
  -8  13   6       1384.45       1537.16        49.19 o                         
  -7  13   6         35.38         44.83        25.51 o                         
  -6  13   6        139.04        186.96        24.49 o                         
  -5  13   6       4075.11       4045.77        56.84 o                         
  -4  13   6       3122.58       3024.43        43.05 o                         
  -3  13   6         76.24         95.23        14.83 o                         
  -2  13   6        106.53         82.72        14.53 o                         
  -1  13   6        642.74        641.80        19.60 o                         
   0  13   6          5.08         15.63        11.60 o                         
   1  13   6        157.00        164.41        12.85 o                         
   2  13   6       1342.43       1310.90        22.68 o                         
   3  13   6       2303.83       2366.86        30.73 o                         
   4  13   6         29.37         40.08        14.32 o                         
   5  13   6        122.15        106.32        18.34 o                         
   6  13   6          1.40         25.22        20.85 o                         
   7  13   6         11.86          6.98        23.28 o                         
   8  13   6        839.22        853.31        40.61 o                         
  -8  14   6        184.99        223.57        30.79 o                         
  -7  14   6        438.23        444.27        31.56 o                         
  -6  14   6         28.70         84.29        24.19 o                         
  -5  14   6       1095.50       1128.27        34.15 o                         
  -4  14   6         31.81         16.64        17.87 o                         
  -3  14   6        387.25        382.82        21.42 o                         
  -2  14   6        342.38        320.01        17.44 o                         
  -1  14   6       8159.59       8303.33        86.81 o                         
   0  14   6        616.95        681.82        18.39 o                         
   1  14   6        698.12        678.70        18.86 o                         
   2  14   6       1263.43       1173.39        22.88 o                         
   3  14   6       2521.05       2535.42        34.44 o                         
   4  14   6        399.84        370.06        21.15 o                         
   5  14   6         46.24         71.74        19.19 o                         
   6  14   6        372.10        413.82        39.05 o                         
   7  14   6        545.12        505.55        29.68 o                         
  -7  15   6          3.77         24.42        30.23 o                         
  -6  15   6        819.99        774.75        36.03 o                         
  -5  15   6         13.23         12.55        20.07 o                         
  -4  15   6       1352.97       1326.23        33.90 o                         
  -3  15   6        327.45        308.34        20.14 o                         
  -2  15   6        574.13        630.25        22.70 o                         
  -1  15   6        442.74        422.46        18.22 o                         
   0  15   6        980.49        997.78        25.94 o                         
   1  15   6        260.08        235.07        16.78 o                         
   2  15   6       1832.89       1827.38        48.60 o                         
   3  15   6          9.36          2.08        15.80 o                         
   4  15   6       1658.13       1675.50        55.19 o                         
   5  15   6        394.42        469.30        27.85 o                         
   6  15   6         33.93         43.12        25.90 o                         
  -6  16   6        689.58        793.80        69.91 o                         
  -5  16   6        116.59        129.24        28.40 o                         
  -4  16   6        305.63        315.14        22.31 o                         
  -3  16   6         94.36        125.62        47.32 o                         
  -2  16   6          7.11         30.63        27.12 o                         
  -1  16   6       1182.88       1261.22        34.07 o                         
   0  16   6         99.96         92.25        15.86 o                         
   1  16   6         37.03         23.24        15.86 o                         
   2  16   6         14.80         62.48        17.87 o                         
   3  16   6         95.07        100.43        19.77 o                         
   4  16   6          0.03         11.40        22.50 o                         
   5  16   6       2491.80       2423.27        50.28 o                         
  -5  17   6        464.68        567.12        51.27 o                         
  -4  17   6          4.22         13.85        30.84 o                         
  -3  17   6        672.60        709.69        27.93 o                         
  -2  17   6        409.50        393.68        25.38 o                         
  -1  17   6         95.73         75.97        20.95 o                         
   0  17   6         74.69         72.21        17.55 o                         
   1  17   6        740.14        742.93        35.42 o                         
   2  17   6          5.39          5.62        18.90 o                         
   3  17   6        243.37        231.05        22.21 o                         
  -2  18   6       1460.62       1509.11        46.97 o                         
  -1  18   6        297.18        325.30        25.51 o                         
   0  18   6       1211.77       1308.96        30.98 o                         
   1  18   6        343.96        304.62        21.37 o                         
 -11   0   7       3023.77       3205.03        65.99 o                         
  -9   0   7         18.68         -3.44        24.25 o                         
  -7   0   7        565.33        600.86        18.56 o                         
  -5   0   7       6912.96       7252.49        79.68 o                         
  -3   0   7      78047.90      81456.14       850.08 o                         
  -1   0   7      21758.05      22158.69       315.22 o                         
   1   0   7       4264.71       3965.66        43.73 o                         
   3   0   7       1589.22       1536.52        38.50 o                         
   5   0   7        689.93        576.25        18.69 o                         
   7   0   7       1224.43       1223.00        38.81 o                         
   9   0   7        929.20        896.79        37.82 o                         
  11   0   7        133.09         77.36        66.31 o                         
 -12   1   7        358.99        431.45        29.78 o                         
 -11   1   7        115.85        102.79        20.71 o                         
 -10   1   7        516.56        601.28        20.57 o                         
  -9   1   7       3026.43       2778.84        38.80 o                         
  -8   1   7       3073.49       3153.29        38.70 o                         
  -7   1   7       8076.16       8552.92        81.56 o                         
  -6   1   7       3496.95       3706.06        31.68 o                         
  -5   1   7       5019.13       4812.38        37.28 o                         
  -4   1   7       2424.32       2293.12        19.96 o                         
  -3   1   7      15839.68      16084.45       124.96 o                         
  -2   1   7       4565.23       4477.29        33.03 o                         
  -1   1   7        358.16        411.34         9.46 o                         
   0   1   7      12517.99      13328.33        87.26 o                         
   1   1   7      49087.90      50817.08       326.50 o                         
   2   1   7        864.91        814.52        10.34 o                         
   3   1   7         26.64         32.47         5.75 o                         
   4   1   7       8536.60       8513.65        66.95 o                         
   5   1   7       1406.98       1459.76        19.07 o                         
   6   1   7         39.40         30.23        10.79 o                         
   7   1   7        134.84        144.94        13.95 o                         
   8   1   7       3172.72       3156.59        39.98 o                         
   9   1   7        761.66        753.34        27.40 o                         
  10   1   7         14.78         34.29        29.95 o                         
  11   1   7       1450.05       1382.64        74.38 o                         
 -12   2   7        577.13        648.36        30.82 o                         
 -11   2   7       2779.83       2841.30        52.47 o                         
 -10   2   7       3544.46       3568.27        48.30 o                         
  -9   2   7        972.25        924.04        21.57 o                         
  -8   2   7       2065.11       2163.39        30.31 o                         
  -7   2   7         12.98         11.38        12.03 o                         
  -6   2   7       6993.06       6890.47        63.24 o                         
  -5   2   7      12335.10      12010.77       110.19 o                         
  -4   2   7         27.67         26.05         5.94 o                         
  -3   2   7      17509.16      18217.20       153.47 o                         
  -2   2   7       5281.42       5101.50        44.44 o                         
  -1   2   7       1644.32       1842.52        17.72 o                         
   0   2   7       1802.38       1899.54        15.59 o                         
   1   2   7         33.62         41.15         4.29 o                         
   2   2   7      10207.72      10301.20        73.80 o                         
   3   2   7      25833.59      26182.23       186.46 o                         
   4   2   7        622.42        637.07        10.63 o                         
   5   2   7       1435.71       1455.65        18.69 o                         
   6   2   7      12444.36      12332.62       102.39 o                         
   7   2   7       1569.30       1487.68        23.47 o                         
   8   2   7        286.72        285.88        21.02 o                         
   9   2   7         57.85         16.62        20.20 o                         
  10   2   7        565.65        586.56        44.83 o                         
  11   2   7        117.39        143.66        38.29 o                         
 -12   3   7         47.55         67.21        25.52 o                         
 -11   3   7        785.56        932.08        34.03 o                         
 -10   3   7        633.10        630.73        22.85 o                         
  -9   3   7       3569.83       3716.26        54.80 o                         
  -8   3   7       1557.55       1677.87        31.60 o                         
  -7   3   7        594.67        559.93        15.80 o                         
  -6   3   7         62.49         97.62        14.27 o                         
  -5   3   7      20840.32      21913.30       181.49 o                         
  -4   3   7       6391.42       6631.65        54.64 o                         
  -3   3   7       4396.15       4991.43        41.63 o                         
  -2   3   7       1617.29       1631.43        17.67 o                         
  -1   3   7       2671.04       2485.65        22.73 o                         
   0   3   7       2855.21       3284.16        29.01 o                         
   1   3   7       1329.56       1539.29        13.24 o                         
   2   3   7       6484.46       6977.68        51.63 o                         
   3   3   7      14643.25      15007.93       108.36 o                         
   4   3   7       4358.41       4490.98        36.99 o                         
   5   3   7        444.51        456.88        14.35 o                         
   6   3   7       1373.26       1347.92        19.70 o                         
   7   3   7       3646.13       3715.21        40.37 o                         
   8   3   7        891.52        902.30        22.53 o                         
   9   3   7       1297.22       1308.61        37.19 o                         
  10   3   7        789.16        775.51        43.76 o                         
  11   3   7         89.71        133.43        46.02 o                         
 -12   4   7        407.43        395.95        28.50 o                         
 -11   4   7       4895.77       4844.23        75.01 o                         
 -10   4   7        649.64        679.20        25.19 o                         
  -9   4   7        624.02        533.68        21.04 o                         
  -8   4   7         11.89          9.82        15.63 o                         
  -7   4   7       2821.12       2892.89        36.34 o                         
  -6   4   7         84.98         95.97        10.93 o                         
  -5   4   7      29071.93      29972.15       258.89 o                         
  -4   4   7      15568.51      16500.06       136.13 o                         
  -3   4   7       7249.48       7361.05        63.21 o                         
  -2   4   7      11032.88      11704.24        95.62 o                         
  -1   4   7      13932.57      14287.80       111.77 o                         
   0   4   7       3989.76       3578.01        30.41 o                         
   1   4   7       7804.89       7552.67        56.98 o                         
   2   4   7       2343.65       2462.94        22.78 o                         
   3   4   7      16751.67      16779.76       124.80 o                         
   4   4   7       4983.54       4959.65        39.24 o                         
   5   4   7        232.41        277.33         9.54 o                         
   6   4   7        958.69        944.31        17.86 o                         
   7   4   7        245.36        279.82        14.40 o                         
   8   4   7        124.15        126.98        16.49 o                         
   9   4   7          3.08        -11.56        20.14 o                         
  10   4   7        131.91        177.29        42.91 o                         
  11   4   7          1.53         11.05        62.62 o                         
 -12   5   7        133.88         98.08        31.76 o                         
 -11   5   7        260.26        331.94        28.87 o                         
 -10   5   7        876.25        803.39        28.45 o                         
  -9   5   7         24.28         48.45        15.73 o                         
  -8   5   7       5498.15       5418.46        66.22 o                         
  -7   5   7        139.63        189.45        13.50 o                         
  -6   5   7       1957.85       1911.44        34.26 o                         
  -5   5   7       2115.14       2278.64        25.66 o                         
  -4   5   7        962.44        852.02        11.29 o                         
  -3   5   7        128.18        160.33         4.68 o                         
  -2   5   7        113.73         76.41         5.61 o                         
  -1   5   7        307.86        353.03         8.70 o                         
   0   5   7        352.26        451.27         7.26 o                         
   1   5   7      11573.57      11382.93        81.85 o                         
   2   5   7        157.44        170.45         6.69 o                         
   3   5   7      12128.73      11681.62        88.50 o                         
   4   5   7       5080.70       5330.28        41.93 o                         
   5   5   7       1406.10       1334.72        17.78 o                         
   6   5   7       2026.66       1982.37        24.91 o                         
   7   5   7        799.06        900.33        20.87 o                         
   8   5   7        988.45       1062.80        24.74 o                         
   9   5   7       3147.12       3326.65        52.84 o                         
  10   5   7        190.11        153.19        53.41 o                         
  11   5   7         63.56         18.42        62.62 o                         
 -12   6   7        141.29        198.62        37.17 o                         
 -11   6   7       5714.79       6044.93       156.56 o                         
 -10   6   7         41.51         72.50        22.82 o                         
  -9   6   7         25.54         20.41        16.42 o                         
  -8   6   7        402.18        434.06        25.39 o                         
  -7   6   7       5331.58       5200.33        64.25 o                         
  -6   6   7        886.18        867.26        22.83 o                         
  -5   6   7       5934.10       5882.68        61.07 o                         
  -4   6   7          2.22         18.00         6.39 o                         
  -3   6   7      25560.49      24570.39       192.49 o                         
  -2   6   7       4622.32       5387.60        43.94 o                         
  -1   6   7        177.26        136.17         5.55 o                         
   0   6   7       2673.95       2764.58        23.89 o                         
   1   6   7        124.54        120.96         5.51 o                         
   2   6   7       1436.63       1419.74        16.22 o                         
   3   6   7         13.33         20.95         6.77 o                         
   4   6   7        929.42        929.64        14.54 o                         
   5   6   7         45.19         48.91         9.48 o                         
   6   6   7       2353.97       2384.62        34.17 o                         
   7   6   7       1676.16       1630.85        28.12 o                         
   8   6   7        348.23        320.59        19.15 o                         
   9   6   7        613.52        645.75        26.37 o                         
  10   6   7         11.79        -28.12        32.78 o                         
 -11   7   7         19.93         17.83        31.86 o                         
 -10   7   7        292.31        251.46        28.69 o                         
  -9   7   7        676.60        636.29        22.34 o                         
  -8   7   7        583.03        618.91        19.54 o                         
  -7   7   7       2736.42       2730.48        39.02 o                         
  -6   7   7         85.14         85.86        13.09 o                         
  -5   7   7        366.43        321.38        11.39 o                         
  -4   7   7       3118.48       2990.36        34.02 o                         
  -3   7   7      10189.32      10140.03        90.67 o                         
  -2   7   7      40517.01      40753.86       335.03 o                         
  -1   7   7         10.84         15.88         4.79 o                         
   0   7   7       3308.13       3049.33        26.77 o                         
   1   7   7      20750.39      19675.87       143.88 o                         
   2   7   7      10656.80      10480.48        81.66 o                         
   3   7   7       3742.31       3659.94        35.82 o                         
   4   7   7        101.90        140.30        10.12 o                         
   5   7   7        768.91        721.46        16.72 o                         
   6   7   7       2900.31       2839.12        35.31 o                         
   7   7   7        356.57        371.36        17.07 o                         
   8   7   7        378.57        339.90        20.36 o                         
   9   7   7        970.58       1073.52        45.52 o                         
  10   7   7        224.20        192.23        32.42 o                         
 -11   8   7        546.30        670.09        35.14 o                         
 -10   8   7       1322.15       1114.09        47.38 o                         
  -9   8   7        129.59        118.75        24.74 o                         
  -8   8   7          9.57         -1.41        16.26 o                         
  -7   8   7       1017.69        927.48        23.76 o                         
  -6   8   7        625.17        651.46        19.25 o                         
  -5   8   7        365.44        390.86        12.83 o                         
  -4   8   7        907.30        902.94        18.67 o                         
  -3   8   7       6299.67       6125.28        60.01 o                         
  -2   8   7       1056.98        993.83        15.04 o                         
  -1   8   7       1781.38       1909.17        21.17 o                         
   0   8   7       6288.68       6272.85        52.23 o                         
   1   8   7       1474.44       1530.35        16.43 o                         
   2   8   7          8.31         20.20         7.03 o                         
   3   8   7       9664.48       9495.50        82.81 o                         
   4   8   7        712.30        707.90        19.61 o                         
   5   8   7       3755.37       3657.11        36.71 o                         
   6   8   7         12.13         20.84        12.89 o                         
   7   8   7        892.92        933.29        21.48 o                         
   8   8   7        585.44        498.69        22.33 o                         
   9   8   7          1.40        -14.98        26.20 o                         
  10   8   7        875.35        860.43        43.04 o                         
 -11   9   7         56.42         59.20        36.19 o                         
 -10   9   7        189.67        205.59        29.79 o                         
  -9   9   7       6204.45       6356.74       154.89 o                         
  -8   9   7       1521.51       1392.92        35.69 o                         
  -7   9   7       2371.28       2451.68        42.91 o                         
  -6   9   7        255.82        299.58        21.42 o                         
  -5   9   7      18071.29      17803.46       175.39 o                         
  -4   9   7         70.16         91.72        10.36 o                         
  -3   9   7       1433.73       1409.32        26.15 o                         
  -2   9   7       3700.10       3659.78        41.04 o                         
  -1   9   7         48.59         42.35         8.47 o                         
   0   9   7       3799.90       3759.40        34.20 o                         
   1   9   7        829.62        785.15        12.89 o                         
   2   9   7       1779.49       1712.86        27.64 o                         
   3   9   7        154.60        181.18        10.66 o                         
   4   9   7         26.30         52.53        10.87 o                         
   5   9   7       4641.39       4640.70        44.61 o                         
   6   9   7       1288.66       1284.23        23.57 o                         
   7   9   7       1587.67       1664.94        32.90 o                         
   8   9   7        186.72        223.65        21.54 o                         
   9   9   7          0.56         29.35        26.85 o                         
 -10  10   7          8.32         -0.10        27.39 o                         
  -9  10   7        187.47        203.47        28.45 o                         
  -8  10   7          6.67         11.70        21.45 o                         
  -7  10   7       2629.23       2449.99        43.71 o                         
  -6  10   7       2837.26       2811.77        49.26 o                         
  -5  10   7       1450.55       1436.16        26.36 o                         
  -4  10   7       5067.96       4866.19        54.57 o                         
  -3  10   7       1097.85       1119.90        24.27 o                         
  -2  10   7       2405.60       2276.53        29.55 o                         
  -1  10   7        419.28        448.07        12.32 o                         
   0  10   7       6307.51       6266.35        56.21 o                         
   1  10   7       3138.42       3162.43        31.17 o                         
   2  10   7       1296.24       1317.26        20.28 o                         
   3  10   7      12492.52      12188.69       105.40 o                         
   4  10   7       4480.15       4404.26        44.53 o                         
   5  10   7       2791.75       2648.34        43.86 o                         
   6  10   7        753.02        714.06        24.29 o                         
   7  10   7       1555.96       1648.04        38.68 o                         
   8  10   7         22.20         41.85        20.17 o                         
   9  10   7         62.09         64.36        29.79 o                         
 -10  11   7        375.10        439.88        39.81 o                         
  -9  11   7        414.51        459.09        31.96 o                         
  -8  11   7       1538.17       1392.77        43.05 o                         
  -7  11   7          0.87          4.88        20.16 o                         
  -6  11   7       1899.36       1788.74        43.26 o                         
  -5  11   7       1126.49       1195.66        25.02 o                         
  -4  11   7       1706.01       1747.90        28.57 o                         
  -3  11   7         10.77         35.16        11.58 o                         
  -2  11   7       3126.76       2912.01        39.19 o                         
  -1  11   7         80.06         61.08        11.00 o                         
   0  11   7       1691.56       1680.43        22.45 o                         
   1  11   7       1693.98       1602.87        21.69 o                         
   2  11   7       2284.12       2186.56        27.62 o                         
   3  11   7        246.70        284.97        13.05 o                         
   4  11   7        559.59        586.70        16.28 o                         
   5  11   7          8.92          3.64        14.82 o                         
   6  11   7       2262.44       2241.57        37.52 o                         
   7  11   7         63.05         77.27        19.81 o                         
   8  11   7        107.94         93.27        24.84 o                         
  -9  12   7          4.30        -25.20        32.48 o                         
  -8  12   7         45.30         67.43        44.55 o                         
  -7  12   7       1139.23       1149.34        51.23 o                         
  -6  12   7       1623.46       1704.60        74.31 o                         
  -5  12   7       2191.35       2269.17        36.43 o                         
  -4  12   7       1621.06       1675.68        29.61 o                         
  -3  12   7       9474.02       9269.28       104.26 o                         
  -2  12   7       3387.28       3306.46        44.35 o                         
  -1  12   7        132.46         96.23        13.18 o                         
   0  12   7       2651.71       2613.61        31.36 o                         
   1  12   7        851.91        820.46        17.25 o                         
   2  12   7         31.11         40.59        10.95 o                         
   3  12   7       1179.72       1227.88        22.28 o                         
   4  12   7       2403.55       2336.06        30.81 o                         
   5  12   7        334.03        342.89        18.93 o                         
   6  12   7        191.92        218.31        20.07 o                         
   7  12   7        534.76        439.46        23.58 o                         
   8  12   7         24.85         17.53        31.20 o                         
  -9  13   7        359.81        324.37        37.17 o                         
  -8  13   7        154.32        162.53        49.73 o                         
  -7  13   7          1.21         27.34        25.82 o                         
  -6  13   7          2.81         13.16        23.27 o                         
  -5  13   7         52.78         28.77        20.67 o                         
  -4  13   7        571.35        536.48        18.73 o                         
  -3  13   7        122.99        141.17        14.89 o                         
  -2  13   7       2715.44       2783.63        45.50 o                         
  -1  13   7        213.53        191.57        17.30 o                         
   0  13   7       3950.83       3886.93        45.16 o                         
   1  13   7        449.15        384.14        13.84 o                         
   2  13   7       1871.18       1895.54        27.02 o                         
   3  13   7       2814.97       2769.04        34.53 o                         
   4  13   7        253.05        252.03        16.54 o                         
   5  13   7       1017.39        973.80        27.82 o                         
   6  13   7       1606.52       1620.35        35.11 o                         
   7  13   7         51.14          9.97        23.39 o                         
  -8  14   7        150.75        144.23        34.52 o                         
  -7  14   7        365.12        340.67        35.36 o                         
  -6  14   7        721.84        694.61        33.00 o                         
  -5  14   7       2437.08       2576.75        70.76 o                         
  -4  14   7         77.04         68.11        17.13 o                         
  -3  14   7        600.46        557.94        30.20 o                         
  -2  14   7        391.63        347.28        22.09 o                         
  -1  14   7        679.09        695.20        20.90 o                         
   0  14   7        915.12        928.82        27.10 o                         
   1  14   7       1001.57        953.37        20.38 o                         
   2  14   7         81.47         74.57        13.30 o                         
   3  14   7         85.22        102.87        15.61 o                         
   4  14   7        568.93        529.42        19.43 o                         
   5  14   7        145.81        134.20        20.58 o                         
   6  14   7          4.26          0.85        21.65 o                         
   7  14   7         97.78         63.17        43.37 o                         
  -7  15   7         40.62         28.05        32.68 o                         
  -6  15   7         20.85         37.77        26.46 o                         
  -5  15   7       1349.24       1403.64        43.03 o                         
  -4  15   7        490.01        476.39        23.24 o                         
  -3  15   7       1635.02       1615.16        34.52 o                         
  -2  15   7       6723.68       6784.05        88.62 o                         
  -1  15   7       1628.68       1618.58        33.01 o                         
   0  15   7        999.47        984.18        23.09 o                         
   1  15   7        389.04        364.18        19.22 o                         
   2  15   7       2045.98       2078.74        32.74 o                         
   3  15   7        788.75        793.83        30.18 o                         
   4  15   7         24.24         30.40        17.14 o                         
   5  15   7        644.24        596.14        25.87 o                         
   6  15   7        695.43        635.23        31.31 o                         
  -6  16   7        166.98        235.76        32.68 o                         
  -5  16   7        123.14        177.13        29.31 o                         
  -4  16   7        230.63        302.83        32.81 o                         
  -3  16   7         13.05         -9.97        19.79 o                         
  -2  16   7        438.87        458.65        22.77 o                         
  -1  16   7         70.24         91.86        23.86 o                         
   0  16   7         55.10         60.74        17.87 o                         
   1  16   7        104.21        125.20        23.34 o                         
   2  16   7        764.57        772.43        23.89 o                         
   3  16   7        344.92        303.55        19.14 o                         
   4  16   7       1168.71       1230.44        33.78 o                         
   5  16   7       1103.92       1146.82        58.22 o                         
  -5  17   7        201.27        257.86        55.26 o                         
  -4  17   7        412.89        349.54        49.73 o                         
  -3  17   7         94.79         44.56        21.37 o                         
  -2  17   7        326.28        330.55        23.55 o                         
  -1  17   7         13.17        -17.13        20.31 o                         
   0  17   7        117.38         64.70        20.05 o                         
   1  17   7        209.10        227.00        19.46 o                         
   2  17   7         38.93         40.29        19.89 o                         
   3  17   7         23.22          4.59        20.26 o                         
  -2  18   7        605.28        677.93        53.35 o                         
  -1  18   7       1217.17       1297.92        68.59 o                         
   0  18   7        212.89        186.54        24.14 o                         
 -12   0   8       2544.62       2473.45        71.60 o                         
 -10   0   8          1.86         12.12        22.62 o                         
  -8   0   8        416.69        356.22        29.78 o                         
  -6   0   8       6992.94       7384.41        82.23 o                         
  -4   0   8       6225.89       6204.34        67.11 o                         
  -2   0   8       1127.78       1127.70        16.24 o                         
   0   0   8     155643.74     151201.78      1483.05 o                         
   2   0   8       8779.55       9112.37        90.06 o                         
   4   0   8         59.48         65.78         9.73 o                         
   6   0   8        248.50        265.74        21.90 o                         
   8   0   8       2565.92       2521.42        63.92 o                         
  10   0   8       1019.88        941.48        57.24 o                         
 -12   1   8       2484.41       2405.33        50.17 o                         
 -11   1   8        675.56        645.23        23.84 o                         
 -10   1   8        127.96        154.18        16.36 o                         
  -9   1   8       1660.46       1700.19        29.07 o                         
  -8   1   8        158.41        184.76        12.78 o                         
  -7   1   8       3521.70       3411.25        36.28 o                         
  -6   1   8         84.61         90.58         8.75 o                         
  -5   1   8       5197.87       5034.45        41.71 o                         
  -4   1   8      14658.66      14360.06       112.35 o                         
  -3   1   8       2693.93       2714.28        20.50 o                         
  -2   1   8      13420.65      13520.80       101.83 o                         
  -1   1   8        340.42        516.40         5.94 o                         
   0   1   8       7811.61       7918.76        55.87 o                         
   1   1   8       7410.66       7573.43        54.20 o                         
   2   1   8        159.99        245.84         8.14 o                         
   3   1   8       1582.56       1681.49        20.57 o                         
   4   1   8       4429.73       4483.71        36.82 o                         
   5   1   8       4816.78       4872.71        44.32 o                         
   6   1   8         46.39         48.60        12.96 o                         
   7   1   8        322.70        356.28        15.82 o                         
   8   1   8        771.89        692.11        19.73 o                         
   9   1   8        420.64        389.82        22.26 o                         
  10   1   8        367.54        412.14        34.35 o                         
  11   1   8        191.98        193.52        38.70 o                         
 -12   2   8        177.41        154.10        24.81 o                         
 -11   2   8       1089.46       1161.87        35.35 o                         
 -10   2   8       2503.34       2535.01        41.19 o                         
  -9   2   8        783.62        748.34        34.57 o                         
  -8   2   8        136.91        138.84        14.14 o                         
  -7   2   8       4614.71       4756.03        57.30 o                         
  -6   2   8      13739.29      13737.28       128.84 o                         
  -5   2   8      11814.75      12115.83       102.87 o                         
  -4   2   8       3294.97       3402.51        31.07 o                         
  -3   2   8        926.83        847.21         9.36 o                         
  -2   2   8        145.61        129.20         4.82 o                         
  -1   2   8       1390.65       1416.86        15.45 o                         
   0   2   8       4526.73       4321.89        30.71 o                         
   1   2   8        560.71        687.45         9.30 o                         
   2   2   8       3310.45       3101.68        24.48 o                         
   3   2   8      19001.67      18622.81       138.86 o                         
   4   2   8       3744.62       3691.51        31.54 o                         
   5   2   8          3.31         17.55         8.65 o                         
   6   2   8       5589.87       5451.53        50.94 o                         
   7   2   8       4894.23       4714.71        51.62 o                         
   8   2   8       2808.99       2717.37        40.84 o                         
   9   2   8         42.43         31.41        24.10 o                         
  10   2   8          1.07        -12.20        30.55 o                         
  11   2   8        342.23        390.90        41.42 o                         
 -12   3   8        163.81        162.77        26.11 o                         
 -11   3   8        154.71        143.73        23.44 o                         
 -10   3   8       4343.25       4191.27        59.10 o                         
  -9   3   8       1392.87       1382.89        34.06 o                         
  -8   3   8       2588.13       2496.19        40.20 o                         
  -7   3   8       2480.14       2462.06        37.05 o                         
  -6   3   8      10062.51      10401.95        99.83 o                         
  -5   3   8       1018.09       1038.61        14.36 o                         
  -4   3   8       6456.75       6650.10        70.56 o                         
  -3   3   8       8027.03       8209.05        71.48 o                         
  -2   3   8      29345.67      30109.30       236.95 o                         
  -1   3   8      11806.31      13183.63       105.81 o                         
   0   3   8         25.82         29.23         5.08 o                         
   1   3   8       6394.47       6955.22        50.88 o                         
   2   3   8      29498.53      29290.31       204.77 o                         
   3   3   8       3468.51       3412.25        29.79 o                         
   4   3   8       5912.75       6122.24        47.32 o                         
   5   3   8        112.60        142.10        10.12 o                         
   6   3   8        622.44        591.30        15.46 o                         
   7   3   8         37.00         24.88        13.32 o                         
   8   3   8       1829.03       1815.57        34.49 o                         
   9   3   8        173.96        184.67        32.46 o                         
  10   3   8        185.88        196.16        39.19 o                         
  11   3   8          6.97         49.45        51.57 o                         
 -12   4   8         15.98         19.02        24.37 o                         
 -11   4   8        200.97        233.08        25.52 o                         
 -10   4   8         25.82         31.50        31.32 o                         
  -9   4   8       1378.58       1430.94        31.78 o                         
  -8   4   8          4.23        -15.36        15.36 o                         
  -7   4   8       1843.81       1955.86        30.01 o                         
  -6   4   8       3533.24       3286.87        40.74 o                         
  -5   4   8         18.52         31.11         7.70 o                         
  -4   4   8      16615.54      16597.50       130.56 o                         
  -3   4   8       3778.27       4212.32        38.04 o                         
  -2   4   8       1494.99       1427.33        14.76 o                         
  -1   4   8         15.85         21.06         4.84 o                         
   0   4   8        134.59        101.79         5.08 o                         
   1   4   8        445.81        480.67         7.27 o                         
   2   4   8      13774.04      13335.10        98.51 o                         
   3   4   8        276.63        312.75         8.42 o                         
   4   4   8         46.03          7.89         7.16 o                         
   5   4   8        187.34        176.82         9.36 o                         
   6   4   8       1350.99       1320.87        20.65 o                         
   7   4   8         37.68         22.43        14.12 o                         
   8   4   8       3681.49       3646.29        45.29 o                         
   9   4   8       1167.76       1166.35        37.43 o                         
  10   4   8         10.76         39.48        41.05 o                         
 -12   5   8       1292.22       1431.73        59.91 o                         
 -11   5   8        863.32        859.88        38.57 o                         
 -10   5   8       2640.24       2517.70        47.52 o                         
  -9   5   8        546.97        657.00        23.00 o                         
  -8   5   8       3251.63       3309.64        44.38 o                         
  -7   5   8         83.30         94.52        13.50 o                         
  -6   5   8       3422.77       3462.96        43.61 o                         
  -5   5   8       3487.41       3214.15        32.42 o                         
  -4   5   8      25241.69      25902.39       230.92 o                         
  -3   5   8       2248.43       2271.12        24.51 o                         
  -2   5   8         45.88         45.65         6.29 o                         
  -1   5   8         46.12         32.71         5.70 o                         
   0   5   8        293.38        263.80         8.41 o                         
   1   5   8       6965.28       7006.29        51.89 o                         
   2   5   8      11537.54      11700.32        96.13 o                         
   3   5   8       1258.36       1110.50        13.60 o                         
   4   5   8       1358.88       1475.38        17.07 o                         
   5   5   8      12162.69      11824.74        90.36 o                         
   6   5   8        321.06        321.04        12.91 o                         
   7   5   8        818.25        854.76        22.38 o                         
   8   5   8        605.73        629.41        21.97 o                         
   9   5   8        274.11        310.03        24.44 o                         
  10   5   8         51.84         29.47        44.96 o                         
 -12   6   8        640.90        642.72        51.57 o                         
 -11   6   8        586.10        620.38        52.45 o                         
 -10   6   8        822.14        750.67        58.49 o                         
  -9   6   8       2303.28       2092.57        35.82 o                         
  -8   6   8        428.56        484.43        19.22 o                         
  -7   6   8       2864.32       2904.95        40.33 o                         
  -6   6   8        167.81        156.32        12.95 o                         
  -5   6   8       3704.49       3612.78        40.11 o                         
  -4   6   8       1084.28       1173.12        15.16 o                         
  -3   6   8        366.71        482.21         8.16 o                         
  -2   6   8       1933.19       1855.38        19.82 o                         
  -1   6   8       8227.84       8430.36        73.76 o                         
   0   6   8      26109.14      27645.74       200.76 o                         
   1   6   8       3169.91       3232.66        26.49 o                         
   2   6   8       9040.65       9030.40        71.11 o                         
   3   6   8         17.31         10.95         8.15 o                         
   4   6   8       2599.63       2625.88        25.13 o                         
   5   6   8       1598.47       1527.72        20.07 o                         
   6   6   8        965.88        932.26        24.12 o                         
   7   6   8        728.87        693.40        21.23 o                         
   8   6   8       1750.96       1726.11        34.27 o                         
   9   6   8          1.54         34.32        23.57 o                         
  10   6   8       1007.38        994.58        39.96 o                         
 -11   7   8       1237.47       1252.69       186.03 o                         
 -10   7   8       1246.01       1224.06        35.74 o                         
  -9   7   8         10.06         13.48        17.31 o                         
  -8   7   8        342.45        433.94        19.07 o                         
  -7   7   8         22.89         18.39        14.24 o                         
  -6   7   8          8.70          9.00        20.04 o                         
  -5   7   8       2150.15       2185.41        28.01 o                         
  -4   7   8       9638.05       9679.31        91.69 o                         
  -3   7   8         86.06        124.90         7.97 o                         
  -2   7   8       5408.95       5368.87        46.22 o                         
  -1   7   8      11495.92      11617.62        89.83 o                         
   0   7   8         13.80         11.92         6.11 o                         
   1   7   8          0.46         11.80         6.28 o                         
   2   7   8        155.31        154.16         8.49 o                         
   3   7   8         57.99         68.45         8.58 o                         
   4   7   8        781.16        795.27        14.06 o                         
   5   7   8       1472.59       1322.50        20.75 o                         
   6   7   8         13.63         33.75        13.01 o                         
   7   7   8        572.05        572.10        17.94 o                         
   8   7   8        256.61        200.39        24.33 o                         
   9   7   8          0.48        -23.75        23.75 o                         
  10   7   8         30.90        -11.76        31.33 o                         
 -11   8   8         13.15         43.80        34.52 o                         
 -10   8   8       1234.74       1324.50        51.90 o                         
  -9   8   8         79.51         42.30        26.35 o                         
  -8   8   8        106.58        140.43        17.49 o                         
  -7   8   8         12.46          3.08        14.29 o                         
  -6   8   8       8427.72       8672.44        97.87 o                         
  -5   8   8       2007.15       2039.78        30.13 o                         
  -4   8   8         17.37        104.28        26.97 o                         
  -3   8   8       7423.49       7569.13        69.75 o                         
  -2   8   8        387.90        436.88        11.17 o                         
  -1   8   8      18365.02      18555.78       155.16 o                         
   0   8   8       3159.99       3040.14        29.28 o                         
   1   8   8       3651.67       3563.12        35.40 o                         
   2   8   8        111.41        123.70         8.29 o                         
   3   8   8       3356.66       3294.42        34.40 o                         
   4   8   8        504.36        591.65        14.98 o                         
   5   8   8        866.40        864.28        16.82 o                         
   6   8   8       3101.07       3170.53        51.33 o                         
   7   8   8        686.71        747.36        22.71 o                         
   8   8   8         13.73          0.24        22.66 o                         
   9   8   8        133.81        158.74        26.74 o                         
 -11   9   8        299.63        370.99        41.43 o                         
 -10   9   8        753.85        778.72        92.09 o                         
  -9   9   8        652.53        649.35        49.73 o                         
  -8   9   8       7615.18       7425.57       110.06 o                         
  -7   9   8        117.92        121.25        17.07 o                         
  -6   9   8         44.44         43.56        15.65 o                         
  -5   9   8        144.02        127.10        12.91 o                         
  -4   9   8         43.68         39.58        10.43 o                         
  -3   9   8       4565.74       4459.50        48.86 o                         
  -2   9   8        271.53        269.18         9.42 o                         
  -1   9   8       2906.48       2924.83        29.98 o                         
   0   9   8        239.29        237.37         8.08 o                         
   1   9   8        584.40        552.43        11.29 o                         
   2   9   8        474.80        470.72        12.72 o                         
   3   9   8       3274.27       3248.29        34.16 o                         
   4   9   8       9773.74       9748.53        86.42 o                         
   5   9   8        528.31        474.44        14.82 o                         
   6   9   8       1892.65       1989.70        30.58 o                         
   7   9   8        281.81        297.55        17.67 o                         
   8   9   8       1103.22       1051.98        62.41 o                         
   9   9   8         75.97        104.29        31.20 o                         
 -10  10   8        871.94       1033.21        88.41 o                         
  -9  10   8        520.38        555.49        35.09 o                         
  -8  10   8         63.78         85.45        22.33 o                         
  -7  10   8       1118.65       1021.98        29.78 o                         
  -6  10   8       5306.04       5650.23        87.11 o                         
  -5  10   8          0.35         20.65        13.24 o                         
  -4  10   8         13.97         40.45        15.47 o                         
  -3  10   8        708.77        725.37        16.11 o                         
  -2  10   8         25.93         12.77         9.52 o                         
  -1  10   8        247.60        313.47        13.78 o                         
   0  10   8        256.79        244.99         8.46 o                         
   1  10   8       1226.04       1186.75        17.42 o                         
   2  10   8          6.46          6.50         9.66 o                         
   3  10   8        132.96        132.79        11.54 o                         
   4  10   8       3353.06       3405.95        38.90 o                         
   5  10   8        345.11        359.94        14.84 o                         
   6  10   8       1571.04       1563.79        31.55 o                         
   7  10   8        880.13        869.47        32.14 o                         
   8  10   8         33.34         19.78        24.63 o                         
   9  10   8       1248.83       1213.42        52.62 o                         
 -10  11   8         85.29        181.71        36.47 o                         
  -9  11   8        101.38         81.63        31.86 o                         
  -8  11   8          1.46        -27.19        29.47 o                         
  -7  11   8        243.47        224.20        20.93 o                         
  -6  11   8        253.51        308.08        21.87 o                         
  -5  11   8       2067.52       2200.09        51.66 o                         
  -4  11   8       1336.47       1345.87        26.28 o                         
  -3  11   8      12411.47      12135.23       132.64 o                         
  -2  11   8       1545.81       1546.49        26.35 o                         
  -1  11   8       4856.13       5037.17        54.08 o                         
   0  11   8        170.31        174.23         9.44 o                         
   1  11   8       1190.92       1226.50        19.21 o                         
   2  11   8         22.37         33.36        10.69 o                         
   3  11   8       4753.51       4724.51        48.54 o                         
   4  11   8         23.51         36.01        12.64 o                         
   5  11   8       3150.27       3119.34        42.14 o                         
   6  11   8          5.19         20.65        17.66 o                         
   7  11   8         96.54         73.96        20.78 o                         
   8  11   8         47.74         51.30        27.79 o                         
  -9  12   8        653.31        717.87        42.45 o                         
  -8  12   8         70.45        114.04        30.93 o                         
  -7  12   8        313.65        326.35        29.98 o                         
  -6  12   8        615.63        625.28        35.27 o                         
  -5  12   8        422.84        417.34        20.81 o                         
  -4  12   8        174.29        182.17        15.19 o                         
  -3  12   8         16.33         49.65        12.24 o                         
  -2  12   8         27.45         45.85        12.11 o                         
  -1  12   8       1248.60       1227.43        24.35 o                         
   0  12   8       2475.31       2377.71        30.62 o                         
   1  12   8        962.45        901.61        17.40 o                         
   2  12   8       5820.67       5692.24        56.14 o                         
   3  12   8        420.05        454.80        14.99 o                         
   4  12   8          6.88          5.94        13.50 o                         
   5  12   8        104.49         88.89        15.42 o                         
   6  12   8        335.33        312.01        23.34 o                         
   7  12   8        908.37        815.39        33.00 o                         
   8  12   8        227.22        272.67        33.00 o                         
  -9  13   8        702.30        712.10        43.37 o                         
  -8  13   8       1266.74       1269.02        50.34 o                         
  -7  13   8        638.04        629.80        35.36 o                         
  -6  13   8         41.69         80.31        31.31 o                         
  -5  13   8        450.89        426.17        23.45 o                         
  -4  13   8       2457.74       2667.40        67.82 o                         
  -3  13   8       2397.47       2488.93        37.53 o                         
  -2  13   8        174.80        180.60        15.58 o                         
  -1  13   8        770.66        796.90        29.56 o                         
   0  13   8        648.33        619.62        15.69 o                         
   1  13   8         50.10         66.60        11.75 o                         
   2  13   8         79.16         76.52        13.01 o                         
   3  13   8       1879.90       1845.27        27.68 o                         
   4  13   8       1129.63       1174.96        29.41 o                         
   5  13   8          8.64         22.98        16.02 o                         
   6  13   8        290.75        302.91        21.98 o                         
   7  13   8         65.21        100.57        27.20 o                         
  -8  14   8          2.40        -34.52        34.52 o                         
  -7  14   8         85.03         85.05        29.20 o                         
  -6  14   8          3.27         -3.68        27.26 o                         
  -5  14   8        352.74        427.20        60.78 o                         
  -4  14   8       1093.31       1076.30        33.09 o                         
  -3  14   8       2991.38       2978.13        47.31 o                         
  -2  14   8         10.77         19.80        14.56 o                         
  -1  14   8       8536.59       8411.28        96.96 o                         
   0  14   8        345.88        356.32        13.89 o                         
   1  14   8        493.23        538.23        16.59 o                         
   2  14   8       1660.15       1584.86        27.55 o                         
   3  14   8       2281.26       2260.06        32.75 o                         
   4  14   8        108.56        138.88        16.88 o                         
   5  14   8        580.60        588.48        24.76 o                         
   6  14   8          5.51          4.93        22.82 o                         
  -7  15   8        108.52         85.68        33.39 o                         
  -6  15   8        105.85        146.46        32.68 o                         
  -5  15   8         47.29         63.91        27.89 o                         
  -4  15   8         80.87         56.60        25.59 o                         
  -3  15   8        713.20        709.99        26.33 o                         
  -2  15   8         28.73         32.58        18.48 o                         
  -1  15   8       1365.61       1470.60        32.56 o                         
   0  15   8        332.85        305.54        15.10 o                         
   1  15   8        118.96        112.94        14.95 o                         
   2  15   8        640.03        597.34        30.28 o                         
   3  15   8        141.91        185.93        17.35 o                         
   4  15   8          3.93          7.92        26.24 o                         
   5  15   8       1487.43       1604.58        39.58 o                         
  -6  16   8        478.79        611.51        40.71 o                         
  -5  16   8        698.43        755.37        71.83 o                         
  -4  16   8        364.54        394.16        32.68 o                         
  -3  16   8        105.94        144.58        26.00 o                         
  -2  16   8         59.35         69.12        19.64 o                         
  -1  16   8       1957.03       1966.19        40.60 o                         
   0  16   8        343.87        307.94        22.58 o                         
   1  16   8         92.86        138.50        16.42 o                         
   2  16   8         38.83         47.55        19.82 o                         
   3  16   8        191.46        165.99        18.26 o                         
   4  16   8        509.75        536.90        24.40 o                         
  -4  17   8          6.26         39.05        30.65 o                         
  -3  17   8        860.71        874.35        41.52 o                         
  -2  17   8       1244.24       1325.40        49.64 o                         
  -1  17   8         11.94         25.02        23.08 o                         
   0  17   8         19.53         33.84        21.21 o                         
   1  17   8        718.85        679.37        38.84 o                         
   2  17   8        472.63        464.81        21.17 o                         
   3  17   8        377.44        350.91        31.00 o                         
 -11   0   9        184.61        160.64        32.48 o                         
  -9   0   9         34.88         24.46        18.35 o                         
  -7   0   9         64.15         27.15        17.82 o                         
  -5   0   9       2205.10       2467.71        30.20 o                         
  -3   0   9      31532.19      31744.16       332.24 o                         
  -1   0   9        105.70         94.69         6.40 o                         
   1   0   9       7712.04       8068.99        72.57 o                         
   3   0   9       1741.34       1601.20        23.58 o                         
   5   0   9       1802.47       1915.36        41.64 o                         
   7   0   9          0.49         -7.11        20.73 o                         
   9   0   9       2548.58       2519.00        81.04 o                         
 -12   1   9        675.91        692.86        42.00 o                         
 -11   1   9        537.91        514.07        22.52 o                         
 -10   1   9        374.51        335.73        19.09 o                         
  -9   1   9        238.75        235.08        16.59 o                         
  -8   1   9       6201.58       6094.30        75.11 o                         
  -7   1   9       6773.07       6868.02        66.67 o                         
  -6   1   9        185.02        186.03         8.40 o                         
  -5   1   9        271.61        370.71         7.62 o                         
  -4   1   9       3612.08       3454.76        26.82 o                         
  -3   1   9         54.58         65.18         5.26 o                         
  -2   1   9          4.34         10.82         5.49 o                         
  -1   1   9      27297.10      26471.16       184.01 o                         
   0   1   9       2775.65       2748.02        20.50 o                         
   1   1   9      15791.98      15413.06       102.78 o                         
   2   1   9       7421.88       8059.35        58.52 o                         
   3   1   9       1405.02       1497.33        14.64 o                         
   4   1   9       2536.34       2693.28        28.03 o                         
   5   1   9       7055.69       7046.34        62.72 o                         
   6   1   9       3259.88       3116.32        37.53 o                         
   7   1   9       2334.12       2408.14        44.03 o                         
   8   1   9       1306.97       1371.95        27.88 o                         
   9   1   9        238.90        274.56        26.36 o                         
  10   1   9        135.33        115.04        52.88 o                         
 -12   2   9          2.10        -11.68        28.31 o                         
 -11   2   9       1495.02       1407.38        48.97 o                         
 -10   2   9       5708.90       5625.95        73.69 o                         
  -9   2   9       1107.15       1111.79        26.04 o                         
  -8   2   9       4129.27       4169.01        55.02 o                         
  -7   2   9        864.89        903.02        18.39 o                         
  -6   2   9       7734.34       7604.94        68.90 o                         
  -5   2   9       2565.32       2670.95        27.51 o                         
  -4   2   9       4447.83       4624.06        42.43 o                         
  -3   2   9        195.45        193.49         6.66 o                         
  -2   2   9       1684.32       1899.08        18.79 o                         
  -1   2   9        128.07        139.76         8.42 o                         
   0   2   9        210.77        210.10         4.68 o                         
   1   2   9       2795.41       2655.25        22.13 o                         
   2   2   9       4110.85       3912.50        31.86 o                         
   3   2   9       2886.09       2640.65        25.67 o                         
   4   2   9        469.00        497.82        11.71 o                         
   5   2   9       2621.42       2591.13        28.91 o                         
   6   2   9        278.06        291.17        13.37 o                         
   7   2   9         81.40         84.86        14.21 o                         
   8   2   9       2444.77       2518.37        40.11 o                         
   9   2   9        334.99        331.55        27.08 o                         
  10   2   9          7.46        -10.62        30.50 o                         
 -12   3   9        267.56        287.07        29.46 o                         
 -11   3   9        315.29        301.09        23.84 o                         
 -10   3   9        161.38        129.12        23.23 o                         
  -9   3   9         45.53         31.74        15.09 o                         
  -8   3   9         18.59         50.44        14.94 o                         
  -7   3   9       4433.28       4507.10        59.46 o                         
  -6   3   9        303.55        327.52        15.49 o                         
  -5   3   9      21077.09      21864.09       189.35 o                         
  -4   3   9        236.35        250.10         5.89 o                         
  -3   3   9         27.03         19.90         5.28 o                         
  -2   3   9        234.62        266.01         8.41 o                         
  -1   3   9         51.71         52.68         6.53 o                         
   0   3   9       2712.15       2348.68        20.03 o                         
   1   3   9       3643.17       3416.11        27.18 o                         
   2   3   9        450.40        533.74         8.91 o                         
   3   3   9       4095.25       4152.62        33.34 o                         
   4   3   9        243.64        306.22         9.38 o                         
   5   3   9       5698.88       5718.67        50.80 o                         
   6   3   9       1739.51       1608.44        24.87 o                         
   7   3   9       7753.42       7785.87        73.62 o                         
   8   3   9        220.16        208.07        22.97 o                         
   9   3   9         37.68         40.41        24.78 o                         
  10   3   9        160.48        113.60        39.40 o                         
 -12   4   9        239.87        261.22        31.14 o                         
 -11   4   9       2451.02       2461.53        64.44 o                         
 -10   4   9        260.89        262.87        20.01 o                         
  -9   4   9        599.41        498.30        21.12 o                         
  -8   4   9         27.52          7.02        14.61 o                         
  -7   4   9       1136.90       1072.94        22.34 o                         
  -6   4   9       1544.67       1589.06        22.43 o                         
  -5   4   9      10193.93       9714.35        90.48 o                         
  -4   4   9       4812.66       4917.49        42.11 o                         
  -3   4   9       7706.03       7507.99        60.45 o                         
  -2   4   9       1911.65       1955.28        17.85 o                         
  -1   4   9        131.85         83.15         6.40 o                         
   0   4   9      17037.22      18428.40       134.66 o                         
   1   4   9      11784.69      11461.68        79.00 o                         
   2   4   9        590.80        558.71         8.93 o                         
   3   4   9         95.13        135.43        10.66 o                         
   4   4   9       3509.22       3365.96        31.64 o                         
   5   4   9       3693.96       3704.27        32.66 o                         
   6   4   9       2002.50       2057.76        28.36 o                         
   7   4   9         79.72         83.27        16.18 o                         
   8   4   9          8.99         20.43        17.08 o                         
   9   4   9          9.06         -1.05        24.91 o                         
  10   4   9        269.07        259.28        43.64 o                         
 -12   5   9        283.31        280.84        31.14 o                         
 -11   5   9       1172.53       1160.35        41.79 o                         
 -10   5   9       1055.48       1011.26        62.93 o                         
  -9   5   9        660.07        770.09        25.04 o                         
  -8   5   9      11059.18      10559.06       117.23 o                         
  -7   5   9        291.93        269.69        14.51 o                         
  -6   5   9        240.77        247.07        12.69 o                         
  -5   5   9       2016.41       1992.96        40.73 o                         
  -4   5   9       2534.15       2414.02        23.33 o                         
  -3   5   9       2491.49       2287.67        22.67 o                         
  -2   5   9        111.73        125.31         6.43 o                         
  -1   5   9         96.34         40.14         5.94 o                         
   0   5   9        620.40        632.26        10.30 o                         
   1   5   9      20494.22      21183.67       143.52 o                         
   2   5   9        774.78        770.21        11.38 o                         
   3   5   9       2429.19       2586.32        27.65 o                         
   4   5   9       1839.03       1904.34        22.34 o                         
   5   5   9       1010.11       1029.78        17.16 o                         
   6   5   9        139.98        180.04        13.67 o                         
   7   5   9       5013.90       4908.90        57.86 o                         
   8   5   9       2294.86       2282.06        40.81 o                         
   9   5   9         92.55         74.10        24.49 o                         
  10   5   9          0.62         -1.71        32.78 o                         
 -12   6   9        192.08        248.71        36.84 o                         
 -11   6   9       1832.10       1968.18        51.63 o                         
 -10   6   9        162.52        214.16        23.05 o                         
  -9   6   9       1055.12       1096.66        26.69 o                         
  -8   6   9        556.21        544.37        22.24 o                         
  -7   6   9        662.68        701.51        20.34 o                         
  -6   6   9        845.89        922.78        27.73 o                         
  -5   6   9      13304.82      13065.94       132.28 o                         
  -4   6   9        113.40        142.49         8.15 o                         
  -3   6   9       8219.61       8322.81        72.61 o                         
  -2   6   9       2454.25       2253.05        23.14 o                         
  -1   6   9        120.17        125.14         7.24 o                         
   0   6   9        288.04        289.46         7.04 o                         
   1   6   9        219.50        262.29         6.51 o                         
   2   6   9        910.84        867.65        16.01 o                         
   3   6   9       4305.92       4196.40        40.01 o                         
   4   6   9       8113.64       8154.31        66.04 o                         
   5   6   9        948.65        979.71        16.81 o                         
   6   6   9        211.39        169.64        15.05 o                         
   7   6   9       1649.11       1637.91        30.57 o                         
   8   6   9        759.17        720.06        35.21 o                         
   9   6   9        164.65        176.92        25.06 o                         
  10   6   9        442.25        390.82        34.60 o                         
 -11   7   9        845.85        887.05        42.92 o                         
 -10   7   9        111.24        117.88        24.00 o                         
  -9   7   9        193.70        211.36        23.39 o                         
  -8   7   9       1464.02       1361.73        28.38 o                         
  -7   7   9       1053.51       1046.31        23.92 o                         
  -6   7   9        815.27        936.47        24.28 o                         
  -5   7   9         22.54         41.81        11.04 o                         
  -4   7   9         29.91         36.77         7.25 o                         
  -3   7   9       1553.73       1577.57        19.35 o                         
  -2   7   9      14502.73      14829.19       126.72 o                         
  -1   7   9      11659.17      11557.17        89.54 o                         
   0   7   9       3455.11       3292.06        30.88 o                         
   1   7   9       7667.86       7494.37        57.78 o                         
   2   7   9       4525.63       4286.69        38.60 o                         
   3   7   9         92.13        100.92         9.24 o                         
   4   7   9        276.86        263.91        11.19 o                         
   5   7   9         82.17         75.23        11.21 o                         
   6   7   9        489.98        443.86        17.55 o                         
   7   7   9       1524.63       1525.83        34.46 o                         
   8   7   9         50.69         14.01        29.40 o                         
   9   7   9        213.14        170.31        26.15 o                         
  10   7   9         19.94          2.32        45.53 o                         
 -11   8   9        106.03        122.38        34.52 o                         
 -10   8   9        616.50        620.40        38.81 o                         
  -9   8   9       1832.10       1838.46        41.65 o                         
  -8   8   9         25.03         10.44        18.93 o                         
  -7   8   9        509.45        522.23        18.41 o                         
  -6   8   9       1142.20       1058.27        23.61 o                         
  -5   8   9         73.84         61.13        16.20 o                         
  -4   8   9        218.83        180.41         9.33 o                         
  -3   8   9       1522.72       1517.53        20.28 o                         
  -2   8   9      10563.07      10374.85        85.76 o                         
  -1   8   9         81.22        118.24         7.20 o                         
   0   8   9       1451.66       1370.42        17.78 o                         
   1   8   9         10.70         20.13         7.13 o                         
   2   8   9        503.49        492.46        11.35 o                         
   3   8   9       3468.75       3541.03        40.89 o                         
   4   8   9       4991.04       4774.65        47.09 o                         
   5   8   9        224.98        234.70        13.22 o                         
   6   8   9         32.61         33.16        14.91 o                         
   7   8   9        190.14        218.54        18.17 o                         
   8   8   9         31.93         46.50        23.08 o                         
   9   8   9         64.35         45.74        32.97 o                         
 -11   9   9        488.03        595.81        53.41 o                         
 -10   9   9        137.94        183.35        33.56 o                         
  -9   9   9        440.84        496.63        57.10 o                         
  -8   9   9       1279.42       1213.98        35.53 o                         
  -7   9   9      11544.97      11571.76       188.22 o                         
  -6   9   9          9.48         21.27        14.55 o                         
  -5   9   9       4836.63       4926.19        82.80 o                         
  -4   9   9         21.08         59.09        13.35 o                         
  -3   9   9        108.86        123.94         9.51 o                         
  -2   9   9       1227.90       1210.15        17.29 o                         
  -1   9   9       2886.48       2910.56        30.05 o                         
   0   9   9        786.79        842.39        14.42 o                         
   1   9   9       2016.88       2058.47        21.90 o                         
   2   9   9       2029.80       1949.57        22.01 o                         
   3   9   9        201.85        210.77        11.78 o                         
   4   9   9          0.93          8.67        11.43 o                         
   5   9   9       9079.79       9144.16        82.86 o                         
   6   9   9       1018.38        948.07        25.77 o                         
   7   9   9        533.41        596.96        27.50 o                         
   8   9   9          3.89         -5.47        22.72 o                         
   9   9   9        337.34        386.49        36.40 o                         
 -10  10   9        370.91        470.76        66.31 o                         
  -9  10   9       1318.28       1355.60        62.62 o                         
  -8  10   9          7.82         23.36        37.63 o                         
  -7  10   9       1533.22       1601.40        41.17 o                         
  -6  10   9        218.79        225.90        17.79 o                         
  -5  10   9        597.53        515.75        17.69 o                         
  -4  10   9      14500.81      14242.48       154.42 o                         
  -3  10   9        544.69        567.44        14.67 o                         
  -2  10   9         52.51         64.13        11.20 o                         
  -1  10   9        178.31        163.04        10.10 o                         
   0  10   9       7399.17       7491.66        64.59 o                         
   1  10   9       2662.23       2589.65        27.48 o                         
   2  10   9        919.50        897.48        16.84 o                         
   3  10   9       1692.93       1671.19        23.36 o                         
   4  10   9       4370.99       4296.00        44.12 o                         
   5  10   9        538.28        557.56        18.21 o                         
   6  10   9        608.32        616.01        30.75 o                         
   7  10   9        106.52        110.48        23.86 o                         
   8  10   9          0.76        -29.76        29.76 o                         
 -10  11   9       1512.54       1716.72        92.09 o                         
  -9  11   9          8.58          9.73        57.10 o                         
  -8  11   9       1560.52       1639.70        51.90 o                         
  -7  11   9        286.78        293.49        25.79 o                         
  -6  11   9        327.79        343.07        30.84 o                         
  -5  11   9        255.55        287.62        24.03 o                         
  -4  11   9       1385.79       1443.61        63.69 o                         
  -3  11   9       1009.33       1084.34        22.21 o                         
  -2  11   9         66.67         39.30        13.00 o                         
  -1  11   9       2143.16       2214.65        29.71 o                         
   0  11   9       5417.19       5270.93        51.31 o                         
   1  11   9        731.39        744.38        15.44 o                         
   2  11   9         63.63         55.87        10.84 o                         
   3  11   9         13.37         25.07        12.08 o                         
   4  11   9          2.14         -0.52        13.05 o                         
   5  11   9        364.20        310.71        17.05 o                         
   6  11   9        250.88        232.69        23.64 o                         
   7  11   9          9.71        -23.51        23.51 o                         
   8  11   9        618.97        622.43        33.70 o                         
  -9  12   9        394.31        447.49        38.04 o                         
  -8  12   9         49.80         88.10        47.89 o                         
  -7  12   9        326.81        396.62        77.36 o                         
  -6  12   9        147.22        151.03        23.83 o                         
  -5  12   9       1526.86       1565.78        49.45 o                         
  -4  12   9      11207.11      11359.39       158.27 o                         
  -3  12   9       2371.63       2388.08        35.87 o                         
  -2  12   9        120.61        177.42        14.55 o                         
  -1  12   9       1768.86       1756.63        30.67 o                         
   0  12   9       2062.11       1935.45        29.95 o                         
   1  12   9         13.19          2.94        11.40 o                         
   2  12   9       1766.59       1764.96        25.59 o                         
   3  12   9       1189.70       1162.06        21.79 o                         
   4  12   9       2018.20       2040.22        30.75 o                         
   5  12   9         65.98         63.94        15.66 o                         
   6  12   9          3.44          6.20        35.11 o                         
   7  12   9       1372.95       1377.34        48.92 o                         
  -9  13   9        836.48        832.53        69.99 o                         
  -8  13   9         14.87         77.21        30.93 o                         
  -7  13   9       1617.89       1600.90        53.96 o                         
  -6  13   9         42.69         -1.58        25.10 o                         
  -5  13   9        307.80        268.92        31.26 o                         
  -4  13   9        351.29        426.76        37.06 o                         
  -3  13   9       1229.56       1265.98        30.23 o                         
  -2  13   9       1181.48       1251.03        32.95 o                         
  -1  13   9         80.52         82.86        14.56 o                         
   0  13   9       1511.27       1429.52        25.49 o                         
   1  13   9       2138.16       2124.88        27.51 o                         
   2  13   9       3599.77       3628.56        40.92 o                         
   3  13   9        285.92        302.38        15.91 o                         
   4  13   9         27.41         13.42        15.33 o                         
   5  13   9        471.79        472.04        19.47 o                         
   6  13   9        875.56        832.19        34.85 o                         
   7  13   9        555.18        596.00        38.02 o                         
  -8  14   9          1.79        -32.68        32.68 o                         
  -7  14   9          0.59        -33.15        33.15 o                         
  -6  14   9        505.53        548.29        35.36 o                         
  -5  14   9        496.03        521.85        29.98 o                         
  -4  14   9        227.71        331.16        27.89 o                         
  -3  14   9        808.03        838.99        32.32 o                         
  -2  14   9       4789.56       4902.15        67.10 o                         
  -1  14   9          2.86         10.41        16.62 o                         
   0  14   9        593.38        626.99        21.93 o                         
   1  14   9        550.64        574.25        16.93 o                         
   2  14   9          1.55          3.34        13.67 o                         
   3  14   9        296.97        264.60        16.35 o                         
   4  14   9       1030.62       1029.43        28.50 o                         
   5  14   9        393.91        358.42        22.27 o                         
   6  14   9         40.51         40.91        33.09 o                         
  -7  15   9         62.78         92.24        31.86 o                         
  -6  15   9        469.93        554.82        46.05 o                         
  -5  15   9       1395.01       1446.96        48.38 o                         
  -4  15   9        175.42        181.40        44.21 o                         
  -3  15   9        325.94        394.16        28.43 o                         
  -2  15   9       4532.62       4401.61        91.78 o                         
  -1  15   9        623.79        690.92        25.09 o                         
   0  15   9         80.63         72.14        17.90 o                         
   1  15   9         23.27         48.94        13.10 o                         
   2  15   9       1002.45       1029.90        24.21 o                         
   3  15   9        434.00        454.28        24.78 o                         
   4  15   9        162.65        231.69        19.20 o                         
   5  15   9       1342.41       1370.54        37.51 o                         
  -6  16   9        215.31        195.24        55.26 o                         
  -5  16   9        286.24        287.25        32.68 o                         
  -4  16   9        236.63        254.86        31.24 o                         
  -3  16   9        225.48        262.45        28.43 o                         
  -2  16   9        803.05        749.24        75.52 o                         
  -1  16   9         78.22        115.78        26.00 o                         
   0  16   9         77.41         80.82        24.99 o                         
   1  16   9          6.23         29.04        13.44 o                         
   2  16   9        317.04        307.88        17.58 o                         
   3  16   9          6.43        -15.43        26.39 o                         
   4  16   9       3490.68       3664.15        74.44 o                         
  -4  17   9        476.28        517.75        34.58 o                         
  -3  17   9         21.54         43.17        28.90 o                         
  -2  17   9        726.33        731.18        36.78 o                         
  -1  17   9        655.49        649.09        36.78 o                         
   0  17   9         78.41         72.64        49.73 o                         
   1  17   9        151.08        145.05        35.00 o                         
   2  17   9          0.98          5.87        18.55 o                         
 -12   0  10       1756.16       1749.78        84.73 o                         
 -10   0  10        532.53        587.23        42.36 o                         
  -8   0  10       4106.00       4148.25        59.30 o                         
  -6   0  10         22.04         34.07        16.22 o                         
  -4   0  10      14760.20      16423.37       173.37 o                         
  -2   0  10      57942.39      58023.70       620.68 o                         
   0   0  10      22779.51      21929.10       217.65 o                         
   2   0  10       5021.17       5081.08        62.65 o                         
   4   0  10         34.84         40.35        13.05 o                         
   6   0  10       4738.46       4684.67        77.84 o                         
   8   0  10       1404.79       1404.66        45.29 o                         
  10   0  10        366.95        380.62        52.22 o                         
 -12   1  10        113.81        120.03        33.15 o                         
 -11   1  10       2134.98       2246.21        50.30 o                         
 -10   1  10        201.34        148.58        17.08 o                         
  -9   1  10        297.82        328.91        16.37 o                         
  -8   1  10       1111.86        977.44        22.36 o                         
  -7   1  10       6839.91       6971.90        67.29 o                         
  -6   1  10        163.32        139.12         8.46 o                         
  -5   1  10          0.03          9.01         5.99 o                         
  -4   1  10       3266.10       3475.93        28.11 o                         
  -3   1  10       1369.90       1218.22        12.37 o                         
  -2   1  10       1938.24       1992.05        19.90 o                         
  -1   1  10          4.08          5.65         5.41 o                         
   0   1  10         98.76        119.65         6.68 o                         
   1   1  10       1820.35       1932.47        16.68 o                         
   2   1  10       7536.13       7565.55        55.75 o                         
   3   1  10       1767.44       1715.30        17.08 o                         
   4   1  10       4100.90       4062.31        33.80 o                         
   5   1  10       2234.63       2283.38        27.20 o                         
   6   1  10       7162.54       6816.05        66.10 o                         
   7   1  10        308.68        323.72        17.19 o                         
   8   1  10       1777.46       1797.91        31.19 o                         
   9   1  10        201.77        264.40        29.55 o                         
  10   1  10          1.43        -31.89        31.89 o                         
 -12   2  10         28.80          8.55        32.48 o                         
 -11   2  10         36.52         51.04        22.31 o                         
 -10   2  10         53.70        102.63        19.17 o                         
  -9   2  10       3646.34       3832.45        52.07 o                         
  -8   2  10       7071.22       7239.08        87.86 o                         
  -7   2  10         96.87         91.58        10.40 o                         
  -6   2  10      10019.49       9897.76        88.51 o                         
  -5   2  10       4421.06       4279.98        40.34 o                         
  -4   2  10        290.61        416.87         8.28 o                         
  -3   2  10        141.45        125.42         4.81 o                         
  -2   2  10       3107.05       2920.16        27.24 o                         
  -1   2  10        333.42        333.70         8.20 o                         
   0   2  10      13335.95      13308.84        85.72 o                         
   1   2  10        178.42        173.37         7.56 o                         
   2   2  10        108.74        153.16         6.18 o                         
   3   2  10       5291.79       5166.62        41.25 o                         
   4   2  10        188.87        205.14         9.23 o                         
   5   2  10       1566.20       1687.60        22.37 o                         
   6   2  10       6364.46       6428.52        59.41 o                         
   7   2  10        217.97        252.41        16.14 o                         
   8   2  10       1034.27       1035.57        35.00 o                         
   9   2  10         45.23         50.39        26.98 o                         
  10   2  10        653.76        658.26        38.97 o                         
 -12   3  10        256.96        219.54        28.31 o                         
 -11   3  10        574.69        632.39        37.62 o                         
 -10   3  10       1019.93       1053.91        32.19 o                         
  -9   3  10       1156.97       1127.94        30.51 o                         
  -8   3  10       4858.64       5096.45        65.01 o                         
  -7   3  10       2633.24       2632.90        36.41 o                         
  -6   3  10       4828.09       4991.54        50.82 o                         
  -5   3  10        921.24        805.53        14.65 o                         
  -4   3  10       2482.31       2520.32        24.38 o                         
  -3   3  10       3312.44       3310.21        30.29 o                         
  -2   3  10      21118.24      22176.46       172.55 o                         
  -1   3  10       1810.69       1753.98        18.66 o                         
   0   3  10      21493.21      21595.83       147.75 o                         
   1   3  10       3932.80       3853.60        29.61 o                         
   2   3  10      16454.19      16602.42       114.00 o                         
   3   3  10         54.35         71.13         6.80 o                         
   4   3  10       4552.52       4708.19        42.71 o                         
   5   3  10        143.45        142.56        11.18 o                         
   6   3  10       4509.62       4534.43        46.95 o                         
   7   3  10         32.57         47.11        14.17 o                         
   8   3  10         46.88         52.86        20.80 o                         
   9   3  10        356.52        364.44        28.19 o                         
  10   3  10         68.58         90.56        39.43 o                         
 -12   4  10        117.19        184.29        34.75 o                         
 -11   4  10        338.60        335.20        28.13 o                         
 -10   4  10       1315.45       1261.62        34.32 o                         
  -9   4  10        868.55        816.38        34.44 o                         
  -8   4  10       2687.85       2936.54        47.29 o                         
  -7   4  10        277.83        252.86        15.19 o                         
  -6   4  10       4641.20       4878.37        50.49 o                         
  -5   4  10       5697.41       5992.04        55.30 o                         
  -4   4  10       5024.44       5035.18        43.86 o                         
  -3   4  10       4390.67       4549.30        46.05 o                         
  -2   4  10        144.95        176.23         6.92 o                         
  -1   4  10       4662.46       4769.70        37.71 o                         
   0   4  10      15056.96      14777.38       105.41 o                         
   1   4  10         15.54         34.30         4.93 o                         
   2   4  10       5650.45       5624.83        45.22 o                         
   3   4  10         35.45         54.92         7.49 o                         
   4   4  10        921.28        878.55        15.50 o                         
   5   4  10          1.22          0.60        10.33 o                         
   6   4  10       4964.19       5017.54        51.29 o                         
   7   4  10        115.05        104.38        14.99 o                         
   8   4  10       2620.66       2595.91        42.28 o                         
   9   4  10        131.31        161.78        27.69 o                         
  10   4  10        948.35        906.94        61.91 o                         
 -12   5  10        768.13        911.71        62.95 o                         
 -11   5  10        323.88        448.08        30.27 o                         
 -10   5  10        222.42        229.79        24.85 o                         
  -9   5  10         77.41         38.43        18.25 o                         
  -8   5  10       1014.83       1002.62        26.90 o                         
  -7   5  10       2455.18       2475.21        38.73 o                         
  -6   5  10      10394.76      10602.88       108.94 o                         
  -5   5  10       2960.98       2852.59        35.63 o                         
  -4   5  10         63.12        108.12         8.50 o                         
  -3   5  10        594.69        572.35        11.58 o                         
  -2   5  10       3753.82       3598.24        30.83 o                         
  -1   5  10        586.76        616.37        12.30 o                         
   0   5  10       6344.53       6432.96        52.49 o                         
   1   5  10        712.20        773.71        10.31 o                         
   2   5  10          6.19         27.33         8.36 o                         
   3   5  10       6970.34       7119.66        61.34 o                         
   4   5  10       4573.18       4620.39        41.43 o                         
   5   5  10       4404.82       4392.81        42.25 o                         
   6   5  10        112.03        143.26        13.82 o                         
   7   5  10        755.87        741.35        22.25 o                         
   8   5  10        208.85        205.51        22.71 o                         
   9   5  10        100.02         65.77        30.89 o                         
  10   5  10         10.86        -13.92        32.83 o                         
 -12   6  10        615.50        522.66        41.43 o                         
 -11   6  10         60.77         33.89        25.98 o                         
 -10   6  10       3414.17       3369.00        78.53 o                         
  -9   6  10       3016.35       2989.38        47.94 o                         
  -8   6  10         27.01         52.31        16.51 o                         
  -7   6  10        104.80         59.12        14.36 o                         
  -6   6  10        737.64        686.57        19.60 o                         
  -5   6  10       2471.13       2476.13        38.13 o                         
  -4   6  10       2081.50       2250.09        26.78 o                         
  -3   6  10       5606.84       5374.68        49.37 o                         
  -2   6  10       5633.48       5551.41        48.93 o                         
  -1   6  10        580.23        580.15        11.27 o                         
   0   6  10      32106.96      32118.63       244.75 o                         
   1   6  10       3437.29       3532.43        28.41 o                         
   2   6  10        315.68        341.03        10.22 o                         
   3   6  10        431.11        428.29        11.35 o                         
   4   6  10       1287.77       1123.81        18.40 o                         
   5   6  10        196.94        202.18        11.93 o                         
   6   6  10       3654.12       3734.19        44.76 o                         
   7   6  10         26.79         54.89        16.26 o                         
   8   6  10       3262.50       3181.01        70.90 o                         
   9   6  10         14.10        -12.15        24.37 o                         
  10   6  10         73.12          5.53        82.88 o                         
 -11   7  10        582.82        590.75        31.76 o                         
 -10   7  10          1.90         -2.05        22.28 o                         
  -9   7  10         13.85         21.05        20.17 o                         
  -8   7  10         18.74         29.79        16.76 o                         
  -7   7  10          8.32          5.33        15.13 o                         
  -6   7  10       1224.50       1287.93        26.84 o                         
  -5   7  10       2677.46       2583.36        35.85 o                         
  -4   7  10        299.44        332.68        11.07 o                         
  -3   7  10       5472.73       5349.53        49.65 o                         
  -2   7  10        172.96        138.42         9.13 o                         
  -1   7  10       8135.00       7792.76        61.85 o                         
   0   7  10         13.91         12.64         6.65 o                         
   1   7  10       2925.49       2928.68        24.74 o                         
   2   7  10        251.87        269.97         9.89 o                         
   3   7  10        453.23        511.31        12.89 o                         
   4   7  10       1545.91       1470.26        22.05 o                         
   5   7  10        699.08        665.12        17.16 o                         
   6   7  10        684.91        704.69        20.92 o                         
   7   7  10        924.18        858.63        25.68 o                         
   8   7  10        535.80        551.07        28.50 o                         
   9   7  10        425.10        408.05        30.06 o                         
 -11   8  10        136.81        102.74        34.52 o                         
 -10   8  10         10.20         38.10        23.69 o                         
  -9   8  10        139.28        146.81        22.28 o                         
  -8   8  10       2665.12       2694.50        45.04 o                         
  -7   8  10        237.35        243.02        17.68 o                         
  -6   8  10       3063.85       3014.13        45.04 o                         
  -5   8  10        288.57        292.49        14.98 o                         
  -4   8  10        739.38        652.76        16.07 o                         
  -3   8  10      10136.65       9973.95        90.27 o                         
  -2   8  10      10538.09      10627.60        87.79 o                         
  -1   8  10        368.72        401.90        10.12 o                         
   0   8  10       6015.11       5856.23        51.29 o                         
   1   8  10       7917.06       8071.70        64.70 o                         
   2   8  10        568.42        531.55        13.61 o                         
   3   8  10       1590.37       1662.13        28.66 o                         
   4   8  10       1437.27       1443.55        21.79 o                         
   5   8  10         81.01        104.38        13.79 o                         
   6   8  10       3967.88       3971.11        62.52 o                         
   7   8  10         33.86         13.94        22.32 o                         
   8   8  10        113.19        112.68        24.46 o                         
   9   8  10         57.72         56.05        27.83 o                         
 -11   9  10       1123.43       1093.50        50.74 o                         
 -10   9  10       1438.64       1262.45        71.83 o                         
  -9   9  10        279.38        302.00        69.99 o                         
  -8   9  10       3817.86       3742.04        90.39 o                         
  -7   9  10        291.26        266.52        18.96 o                         
  -6   9  10        283.08        227.85        16.34 o                         
  -5   9  10         14.09         21.30        17.39 o                         
  -4   9  10       1134.58        992.90        20.79 o                         
  -3   9  10       2684.62       2770.01        35.17 o                         
  -2   9  10       2944.65       2747.66        28.23 o                         
  -1   9  10          4.53         15.56         8.56 o                         
   0   9  10        876.04        937.96        15.90 o                         
   1   9  10        313.26        343.38        11.53 o                         
   2   9  10       5210.89       5100.49        44.39 o                         
   3   9  10       1287.62       1369.01        20.99 o                         
   4   9  10        288.38        305.51        13.38 o                         
   5   9  10        145.67        159.18        15.15 o                         
   6   9  10       4827.48       4807.32        65.29 o                         
   7   9  10          6.00         22.00        21.85 o                         
   8   9  10        406.47        386.15        27.50 o                         
   9   9  10        275.47        202.95        32.83 o                         
 -10  10  10        132.70        193.15        38.68 o                         
  -9  10  10       1242.23       1193.18        60.78 o                         
  -8  10  10       2406.72       2410.60        54.40 o                         
  -7  10  10       1649.77       1573.58        33.24 o                         
  -6  10  10       1472.32       1460.98        31.31 o                         
  -5  10  10       2652.99       2454.05        39.73 o                         
  -4  10  10        249.57        286.01        15.59 o                         
  -3  10  10       1653.73       1551.07        26.54 o                         
  -2  10  10       2767.24       2852.35        30.98 o                         
  -1  10  10       4396.44       4417.17        48.75 o                         
   0  10  10       5864.83       5949.97        53.32 o                         
   1  10  10        306.37        313.39        11.84 o                         
   2  10  10        122.12        130.21        10.59 o                         
   3  10  10        853.28        856.09        17.39 o                         
   4  10  10       1009.10        894.44        22.89 o                         
   5  10  10          7.67          8.25        13.99 o                         
   6  10  10       1839.82       1861.36        39.71 o                         
   7  10  10        108.55         85.90        24.77 o                         
   8  10  10         36.62         64.07        27.58 o                         
 -10  11  10         31.61        -10.79        55.26 o                         
  -9  11  10        175.09        169.45        33.56 o                         
  -8  11  10         45.29         40.84        29.20 o                         
  -7  11  10         13.01         -9.49        28.28 o                         
  -6  11  10        370.35        420.67        23.18 o                         
  -5  11  10       4923.76       4872.77        75.71 o                         
  -4  11  10         73.72         57.67        16.50 o                         
  -3  11  10       3776.98       3799.92        76.03 o                         
  -2  11  10        426.89        358.56        15.49 o                         
  -1  11  10       6107.81       6020.80        60.03 o                         
   0  11  10          1.94          8.42        10.74 o                         
   1  11  10        739.01        755.23        17.57 o                         
   2  11  10        430.17        410.43        13.04 o                         
   3  11  10       7381.55       7519.01        69.53 o                         
   4  11  10        889.57        839.12        21.09 o                         
   5  11  10        251.05        240.44        17.86 o                         
   6  11  10        325.53        335.63        26.56 o                         
   7  11  10         31.21         -7.86        25.51 o                         
   8  11  10        665.58        650.50        36.87 o                         
  -9  12  10        171.30        163.24        32.68 o                         
  -8  12  10        249.33        208.31        75.52 o                         
  -7  12  10        984.62        941.43        41.43 o                         
  -6  12  10       1038.85        980.60        38.82 o                         
  -5  12  10       1118.68        958.40        29.73 o                         
  -4  12  10        345.11        307.84        19.19 o                         
  -3  12  10         87.85         75.61        17.28 o                         
  -2  12  10       5281.77       5209.79        79.59 o                         
  -1  12  10       2327.54       2415.52        45.77 o                         
   0  12  10       2494.22       2385.43        31.01 o                         
   1  12  10          9.30        -14.07        14.45 o                         
   2  12  10        258.32        261.48        13.49 o                         
   3  12  10       2496.10       2471.20        31.70 o                         
   4  12  10        815.85        851.09        23.64 o                         
   5  12  10       1010.97        959.38        28.01 o                         
   6  12  10        337.95        309.98        24.85 o                         
   7  12  10          4.34        -21.44        26.96 o                         
  -8  13  10        104.92        134.20        60.78 o                         
  -7  13  10       1557.85       1698.06        68.15 o                         
  -6  13  10       1177.42       1242.97        44.21 o                         
  -5  13  10        153.91        188.78        33.15 o                         
  -4  13  10          5.00         -9.74        19.09 o                         
  -3  13  10       5305.65       5305.01        82.24 o                         
  -2  13  10         17.43         17.56        17.09 o                         
  -1  13  10        680.97        677.45        24.71 o                         
   0  13  10         86.21        121.28        16.01 o                         
   1  13  10        370.85        365.49        16.77 o                         
   2  13  10        544.59        534.13        16.43 o                         
   3  13  10        325.40        292.00        17.91 o                         
   4  13  10        796.98        821.93        27.46 o                         
   5  13  10         20.56          9.88        23.34 o                         
   6  13  10        687.96        728.47        33.55 o                         
  -8  14  10          0.42         33.15        55.26 o                         
  -7  14  10        342.92        377.65        32.68 o                         
  -6  14  10         72.54         88.89        27.89 o                         
  -5  14  10         91.20         88.63        47.89 o                         
  -4  14  10       1270.81       1326.59        43.37 o                         
  -3  14  10       2405.53       2406.32        59.20 o                         
  -2  14  10         15.10         13.29        21.48 o                         
  -1  14  10        562.50        572.99        29.45 o                         
   0  14  10        150.47        114.69        19.38 o                         
   1  14  10       3179.66       3235.73        49.57 o                         
   2  14  10         43.04         44.37        14.77 o                         
   3  14  10        332.09        321.48        19.09 o                         
   4  14  10        145.47        134.00        18.43 o                         
   5  14  10        647.34        637.69        25.33 o                         
   6  14  10        338.02        381.55        46.89 o                         
  -7  15  10        188.78        272.60        55.26 o                         
  -6  15  10         32.13         75.15        30.65 o                         
  -5  15  10         19.41         18.90        27.89 o                         
  -4  15  10        513.74        582.65        31.24 o                         
  -3  15  10       2696.56       2703.44        64.57 o                         
  -2  15  10         47.73         55.45        22.27 o                         
  -1  15  10       1429.18       1434.08        46.28 o                         
   0  15  10       1604.49       1604.56        43.80 o                         
   1  15  10        180.55        266.26        36.39 o                         
   2  15  10         88.01         85.21        16.47 o                         
   3  15  10        438.86        475.81        28.83 o                         
   4  15  10        205.64        183.30        22.61 o                         
   5  15  10        968.96        970.10        53.35 o                         
  -5  16  10       1863.86       2065.87        61.06 o                         
  -4  16  10         74.77         48.81        28.43 o                         
  -3  16  10        109.01        120.81        27.89 o                         
  -2  16  10        228.57        182.34        27.89 o                         
  -1  16  10        161.83        185.34        26.36 o                         
   0  16  10         35.38         75.77        26.71 o                         
   1  16  10         41.03        -28.29        28.90 o                         
   2  16  10         15.19         -2.23        15.22 o                         
   3  16  10        234.40        260.81        21.74 o                         
  -3  17  10        515.26        466.84        34.58 o                         
  -2  17  10        122.85        143.32        38.68 o                         
  -1  17  10          7.62        -19.70        27.89 o                         
   0  17  10          7.08          1.38        28.43 o                         
   1  17  10        136.70        128.73        28.90 o                         
 -11   0  11        927.81       1038.82        66.31 o                         
  -9   0  11       2013.09       2107.11        73.68 o                         
  -7   0  11        359.16        334.51        16.03 o                         
  -5   0  11      18238.90      19108.39       240.39 o                         
  -3   0  11        144.40        176.28         8.80 o                         
  -1   0  11      18668.76      18309.80       263.22 o                         
   1   0  11       1402.22       1557.61        17.53 o                         
   3   0  11       1008.05        891.15        18.45 o                         
   5   0  11      12058.97      12092.14       155.41 o                         
   7   0  11        686.58        726.52        27.18 o                         
   9   0  11        490.57        601.26        79.20 o                         
 -12   1  11        245.55        344.31        35.09 o                         
 -11   1  11         36.17         44.21        28.65 o                         
 -10   1  11       1907.64       2023.23        54.52 o                         
  -9   1  11       5935.32       6219.31        97.11 o                         
  -8   1  11        795.49        804.22        18.31 o                         
  -7   1  11       8805.38       8921.79        84.23 o                         
  -6   1  11       2088.61       1974.04        24.94 o                         
  -5   1  11       2199.28       2226.94        22.47 o                         
  -4   1  11       3880.89       4138.64        33.07 o                         
  -3   1  11       5930.79       5946.24        48.03 o                         
  -2   1  11        257.04        351.49         7.20 o                         
  -1   1  11      59002.67      60428.98       418.55 o                         
   0   1  11       1453.89       1381.66        12.21 o                         
   1   1  11       2436.59       2627.02        20.96 o                         
   2   1  11       5983.59       6059.57        45.57 o                         
   3   1  11       6564.92       6444.58        48.61 o                         
   4   1  11        317.55        287.48         9.72 o                         
   5   1  11        744.40        778.47        17.31 o                         
   6   1  11       1772.02       1713.51        29.59 o                         
   7   1  11       2346.88       2249.90        32.25 o                         
   8   1  11        353.17        339.19        23.62 o                         
   9   1  11        515.44        470.13        33.38 o                         
  10   1  11         96.78         98.33        35.97 o                         
 -12   2  11        674.42        712.99        38.81 o                         
 -11   2  11          4.21        -25.66        25.66 o                         
 -10   2  11       2425.28       2527.66        46.17 o                         
  -9   2  11        230.20        210.11        18.28 o                         
  -8   2  11       4323.49       4195.94        61.33 o                         
  -7   2  11       1217.66       1249.58        34.08 o                         
  -6   2  11        296.61        321.11        13.57 o                         
  -5   2  11        362.20        416.99         9.86 o                         
  -4   2  11       3600.88       3350.30        30.97 o                         
  -3   2  11       3556.70       3157.30        24.95 o                         
  -2   2  11          0.63         10.11         5.45 o                         
  -1   2  11       4936.22       5263.09        41.53 o                         
   0   2  11         26.15         29.25         4.40 o                         
   1   2  11       6788.01       6817.73        46.24 o                         
   2   2  11        204.87        277.73        10.64 o                         
   3   2  11        595.28        669.84        15.74 o                         
   4   2  11       7976.19       7978.16        61.85 o                         
   5   2  11      12772.81      12409.19       105.52 o                         
   6   2  11         58.97         83.26        12.89 o                         
   7   2  11         40.62         22.31        16.14 o                         
   8   2  11        949.86        955.94        37.34 o                         
   9   2  11        599.17        682.00        35.34 o                         
  10   2  11         44.12         42.36        39.07 o                         
 -12   3  11        422.09        466.18        36.47 o                         
 -11   3  11          9.02         54.20        27.26 o                         
 -10   3  11        132.30        165.02        19.98 o                         
  -9   3  11       2938.36       2923.73        47.85 o                         
  -8   3  11          1.92         -7.68        14.29 o                         
  -7   3  11      12198.18      12410.34       148.21 o                         
  -6   3  11       1979.03       1974.34        25.35 o                         
  -5   3  11       2242.40       2410.37        27.38 o                         
  -4   3  11        282.17        270.96         7.09 o                         
  -3   3  11       2302.34       2321.58        23.11 o                         
  -2   3  11        525.28        678.00        11.32 o                         
  -1   3  11       5782.19       5601.87        47.40 o                         
   0   3  11       4018.89       4259.41        33.83 o                         
   1   3  11      22187.12      22826.89       151.81 o                         
   2   3  11       5871.24       6133.39        47.65 o                         
   3   3  11         56.30         71.50         7.58 o                         
   4   3  11         15.93         36.53         9.00 o                         
   5   3  11       1162.13       1234.92        28.99 o                         
   6   3  11        375.49        364.91        15.27 o                         
   7   3  11       3959.67       3969.12        46.32 o                         
   8   3  11       1440.04       1334.74        38.92 o                         
   9   3  11         53.15         67.05        27.53 o                         
  10   3  11         38.80        -47.89        55.26 o                         
 -12   4  11        102.58         57.24        33.56 o                         
 -11   4  11        144.92        110.62        24.75 o                         
 -10   4  11        498.88        520.24        23.28 o                         
  -9   4  11       1012.58        976.69        28.89 o                         
  -8   4  11       1358.44       1418.32        46.24 o                         
  -7   4  11       4771.11       5032.85        65.73 o                         
  -6   4  11       3614.89       3799.23        44.24 o                         
  -5   4  11        542.01        645.57        13.53 o                         
  -4   4  11        964.31        902.09        20.40 o                         
  -3   4  11      27165.71      27394.70       230.89 o                         
  -2   4  11       5195.90       5071.93        43.23 o                         
  -1   4  11        423.40        424.75         9.84 o                         
   0   4  11       4337.53       4500.93        33.75 o                         
   1   4  11       4428.73       4101.58        33.51 o                         
   2   4  11       3540.92       3689.22        31.66 o                         
   3   4  11       2780.38       2600.51        26.31 o                         
   4   4  11        355.38        379.22        13.33 o                         
   5   4  11       5706.76       5458.89        48.63 o                         
   6   4  11        173.09        197.14        14.35 o                         
   7   4  11         53.33         47.83        17.37 o                         
   8   4  11        521.54        475.70        25.76 o                         
   9   4  11          1.63        -21.68        30.43 o                         
  10   4  11         13.18        -14.34        36.19 o                         
 -12   5  11        107.62         35.51        33.15 o                         
 -11   5  11       1162.47       1115.11        39.43 o                         
 -10   5  11       3002.49       2939.64        58.03 o                         
  -9   5  11        802.69        799.63        27.28 o                         
  -8   5  11       2560.75       2383.60        42.13 o                         
  -7   5  11        932.36        918.51        23.68 o                         
  -6   5  11       3290.92       3065.37        53.54 o                         
  -5   5  11       1054.80       1059.58        19.29 o                         
  -4   5  11       1236.10       1216.58        23.48 o                         
  -3   5  11        479.13        490.65        11.98 o                         
  -2   5  11        802.92        723.43        13.17 o                         
  -1   5  11       8819.62       8552.91        69.32 o                         
   0   5  11       2661.83       2630.10        24.13 o                         
   1   5  11       9330.79       8722.62        63.46 o                         
   2   5  11         94.02         92.96         7.44 o                         
   3   5  11       3715.88       3612.99        33.55 o                         
   4   5  11        200.61        129.19        11.02 o                         
   5   5  11        392.10        418.46        13.66 o                         
   6   5  11       1975.26       1955.03        28.96 o                         
   7   5  11       7506.67       7679.06        83.14 o                         
   8   5  11        251.29        244.23        24.88 o                         
   9   5  11         92.79         57.72        25.45 o                         
 -11   6  11        183.95        249.24        28.13 o                         
 -10   6  11         13.45         15.53        23.20 o                         
  -9   6  11       2480.27       2571.24        46.77 o                         
  -8   6  11       1868.05       1885.77        39.02 o                         
  -7   6  11       3709.21       3760.19        52.98 o                         
  -6   6  11        145.29        120.19        12.78 o                         
  -5   6  11       8035.38       7991.97       109.00 o                         
  -4   6  11        686.27        802.05        20.41 o                         
  -3   6  11       2477.04       2480.53        31.17 o                         
  -2   6  11       3134.78       3091.38        32.91 o                         
  -1   6  11       1162.71       1117.79        18.88 o                         
   0   6  11       1108.13       1131.32        15.11 o                         
   1   6  11          3.34          7.00         7.82 o                         
   2   6  11          2.77          6.83         6.50 o                         
   3   6  11        539.67        545.86        12.98 o                         
   4   6  11       3342.89       3380.55        38.70 o                         
   5   6  11        461.99        450.94        14.78 o                         
   6   6  11        384.89        379.68        17.55 o                         
   7   6  11          5.12         20.78        17.73 o                         
   8   6  11        174.42        186.88        25.33 o                         
   9   6  11         30.93         35.74        28.54 o                         
 -11   7  11        365.48        315.13        29.62 o                         
 -10   7  11         20.81          2.99        23.83 o                         
  -9   7  11       2206.21       2162.36        43.77 o                         
  -8   7  11          7.30         -0.19        16.99 o                         
  -7   7  11        863.96        840.29        26.12 o                         
  -6   7  11       3658.18       3323.00        44.41 o                         
  -5   7  11       3254.44       3332.63        43.95 o                         
  -4   7  11       8923.94       8739.23        92.30 o                         
  -3   7  11       2202.42       2133.14        31.85 o                         
  -2   7  11        618.57        511.55        14.11 o                         
  -1   7  11      20345.99      19524.80       158.69 o                         
   0   7  11       7352.29       7460.37        63.28 o                         
   1   7  11       2559.56       2513.86        25.92 o                         
   2   7  11        388.45        410.54         9.56 o                         
   3   7  11       5493.37       5259.55        49.08 o                         
   4   7  11        233.72        300.87        19.97 o                         
   5   7  11        595.26        594.58        18.90 o                         
   6   7  11         37.36         34.18        17.91 o                         
   7   7  11       3149.81       3147.25        53.55 o                         
   8   7  11          0.22        -16.62        22.56 o                         
   9   7  11         28.17         -5.36        30.31 o                         
 -11   8  11         31.98         36.84        32.48 o                         
 -10   8  11        349.61        258.48        27.11 o                         
  -9   8  11        623.84        547.58        34.03 o                         
  -8   8  11        165.64        161.40        19.21 o                         
  -7   8  11         12.96         35.42        16.11 o                         
  -6   8  11        262.18        279.89        16.35 o                         
  -5   8  11        288.90        342.49        14.30 o                         
  -4   8  11       2528.38       2467.89        34.74 o                         
  -3   8  11        488.87        476.98        14.79 o                         
  -2   8  11       8630.69       8697.30        98.68 o                         
  -1   8  11       4056.54       3860.01        36.32 o                         
   0   8  11        131.32        127.22        11.17 o                         
   1   8  11       2989.95       2965.09        30.68 o                         
   2   8  11          3.72         -7.46         7.46 o                         
   3   8  11         30.01         35.40        11.30 o                         
   4   8  11       2343.66       2386.87        35.59 o                         
   5   8  11       6143.09       6382.78        65.67 o                         
   6   8  11        485.23        442.92        20.95 o                         
   7   8  11        270.67        271.45        33.04 o                         
   8   8  11        339.31        362.58        37.36 o                         
   9   8  11        471.50        503.54        35.75 o                         
 -10   9  11         27.42         11.69        29.20 o                         
  -9   9  11       1920.15       2030.21        48.22 o                         
  -8   9  11         54.81         43.89        19.35 o                         
  -7   9  11      10112.34       9881.76       123.19 o                         
  -6   9  11       1217.64       1150.35        27.37 o                         
  -5   9  11        729.34        745.54        21.14 o                         
  -4   9  11        109.35        117.43        11.16 o                         
  -3   9  11       1043.47       1037.98        19.63 o                         
  -2   9  11       2680.51       2557.74        30.84 o                         
  -1   9  11       5710.33       5423.17        62.00 o                         
   0   9  11        764.03        756.76        14.40 o                         
   1   9  11        810.44        828.86        18.11 o                         
   2   9  11       1044.02       1034.46        17.10 o                         
   3   9  11       1227.79       1229.82        21.64 o                         
   4   9  11        390.39        405.12        15.93 o                         
   5   9  11       2199.45       2200.19        45.95 o                         
   6   9  11        115.35        148.72        22.58 o                         
   7   9  11        181.39        212.65        23.89 o                         
   8   9  11        222.66        159.97        29.20 o                         
 -10  10  11       1081.50        975.03        57.10 o                         
  -9  10  11        978.67        859.08        38.81 o                         
  -8  10  11         11.01         -7.89        26.52 o                         
  -7  10  11        443.68        379.31        21.22 o                         
  -6  10  11       2235.35       2121.20        41.32 o                         
  -5  10  11        971.63        973.50        35.46 o                         
  -4  10  11       2192.80       2143.11        49.65 o                         
  -3  10  11        417.51        341.96        15.03 o                         
  -2  10  11       1049.25        985.00        18.98 o                         
  -1  10  11       3759.20       3598.01        44.90 o                         
   0  10  11        159.28        181.63        14.52 o                         
   1  10  11       3734.53       3748.73        40.00 o                         
   2  10  11       7728.84       7801.66        75.37 o                         
   3  10  11        146.48        127.41        12.95 o                         
   4  10  11       1408.53       1427.13        25.04 o                         
   5  10  11       5790.51       5837.58        67.83 o                         
   6  10  11         35.60         44.91        21.65 o                         
   7  10  11        295.40        344.03        27.26 o                         
   8  10  11         19.06          3.13        28.58 o                         
 -10  11  11        257.00        287.33        55.26 o                         
  -9  11  11        376.31        465.72        55.26 o                         
  -8  11  11        478.07        440.82        38.68 o                         
  -7  11  11        952.13       1065.55        55.26 o                         
  -6  11  11         52.20         43.95        20.52 o                         
  -5  11  11         32.16         18.73        17.10 o                         
  -4  11  11       6444.89       6286.83        81.69 o                         
  -3  11  11        395.23        380.96        17.73 o                         
  -2  11  11        515.89        559.75        20.42 o                         
  -1  11  11       2279.01       2151.97        32.09 o                         
   0  11  11       3732.38       3834.40        46.58 o                         
   1  11  11        146.78        129.83        13.82 o                         
   2  11  11       4048.05       4032.42        44.11 o                         
   3  11  11         15.53         52.86        15.49 o                         
   4  11  11         71.77         55.04        15.56 o                         
   5  11  11         62.83         29.92        17.75 o                         
   6  11  11          8.43         23.71        22.24 o                         
   7  11  11       1062.12       1086.54        49.45 o                         
  -9  12  11        916.75        986.04        45.08 o                         
  -8  12  11         41.50         20.57        29.98 o                         
  -7  12  11        787.59        794.75        37.70 o                         
  -6  12  11        274.65        364.21        64.47 o                         
  -5  12  11       3067.34       3062.73        60.61 o                         
  -4  12  11       3451.16       3398.62        57.69 o                         
  -3  12  11       1151.40       1182.36        31.10 o                         
  -2  12  11        204.06        180.54        21.01 o                         
  -1  12  11         19.02          2.12        14.34 o                         
   0  12  11        171.01        194.20        16.51 o                         
   1  12  11        230.32        243.07        17.86 o                         
   2  12  11       2326.73       2243.25        31.31 o                         
   3  12  11        331.60        362.38        18.34 o                         
   4  12  11       1014.99       1028.71        29.38 o                         
   5  12  11          2.28         16.45        19.77 o                         
   6  12  11         47.58         31.12        21.07 o                         
   7  12  11         95.72        122.77        29.95 o                         
  -8  13  11         31.00        -30.93        30.93 o                         
  -7  13  11        146.13        140.80        28.30 o                         
  -6  13  11          0.03         33.68        25.10 o                         
  -5  13  11        276.92        303.26        49.73 o                         
  -4  13  11          7.21         13.51        35.00 o                         
  -3  13  11       1039.60       1089.12        60.08 o                         
  -2  13  11        292.11        336.15        20.28 o                         
  -1  13  11       1333.16       1185.05        28.08 o                         
   0  13  11       1367.95       1410.44        31.88 o                         
   1  13  11       1136.13       1099.60        31.27 o                         
   2  13  11       2567.79       2552.46        41.73 o                         
   3  13  11       1066.51       1135.31        40.64 o                         
   4  13  11        174.98        192.50        18.31 o                         
   5  13  11         10.13          6.15        23.61 o                         
   6  13  11         23.33        -20.46        22.81 o                         
  -7  14  11        502.34        533.80        34.52 o                         
  -6  14  11         86.24         37.36        26.52 o                         
  -5  14  11         64.80         93.77        25.59 o                         
  -4  14  11       1332.80       1428.20       123.41 o                         
  -3  14  11       2830.17       3052.31        67.24 o                         
  -2  14  11       3026.65       2969.86        67.24 o                         
  -1  14  11        439.58        386.46        27.00 o                         
   0  14  11          2.02         20.00        20.02 o                         
   1  14  11        291.83        336.49        24.31 o                         
   2  14  11          0.25         -6.39        22.24 o                         
   3  14  11        290.29        303.92        19.95 o                         
   4  14  11        597.67        622.29        27.73 o                         
   5  14  11         92.67        101.57        25.45 o                         
  -6  15  11        617.17        660.72        38.82 o                         
  -5  15  11        521.63        527.49        36.84 o                         
  -4  15  11        675.83        766.06        64.47 o                         
  -3  15  11        383.58        408.24        27.89 o                         
  -2  15  11        413.91        436.74        28.90 o                         
  -1  15  11         71.29         79.26        24.21 o                         
   0  15  11       1804.82       1785.99        60.63 o                         
   1  15  11        473.82        434.63        30.31 o                         
   2  15  11        300.45        282.30        26.58 o                         
   3  15  11        411.34        382.74        27.65 o                         
   4  15  11         14.34        -18.76        22.93 o                         
  -5  16  11        375.47        357.93        34.02 o                         
  -4  16  11        363.43        409.86        79.20 o                         
  -3  16  11        533.61        430.38        51.57 o                         
  -2  16  11        208.82        190.13        31.31 o                         
  -1  16  11          0.56        -40.52        40.52 o                         
   0  16  11        208.31        259.39        29.30 o                         
   1  16  11        379.80        260.75        31.24 o                         
   2  16  11        379.88        378.30        31.14 o                         
   3  16  11         49.54         91.86        32.18 o                         
  -3  17  11        104.69        125.25        55.26 o                         
  -2  17  11         61.09         16.36        28.90 o                         
  -1  17  11        505.27        534.24        35.07 o                         
   0  17  11          8.85        -21.64        28.43 o                         
 -12   0  12        112.41         44.21        44.21 o                         
 -10   0  12         55.20        106.83        36.84 o                         
  -8   0  12       4611.80       4828.66        80.30 o                         
  -6   0  12        130.57        100.01        15.50 o                         
  -4   0  12        970.83       1055.04        20.31 o                         
  -2   0  12      66726.92      65866.01       703.83 o                         
   0   0  12      10168.47      10492.17       107.44 o                         
   2   0  12       2472.53       2393.80        32.05 o                         
   4   0  12       3702.88       3700.16        47.62 o                         
   6   0  12       6012.09       5924.02        86.12 o                         
   8   0  12       2042.65       1930.77        76.57 o                         
  10   0  12         72.08         73.68        62.62 o                         
 -12   1  12         39.66         67.63        32.48 o                         
 -11   1  12        303.70        315.36        31.31 o                         
 -10   1  12        769.46        779.47        33.86 o                         
  -9   1  12        707.18        708.33        32.48 o                         
  -8   1  12        552.01        499.22        20.44 o                         
  -7   1  12       3158.91       3099.08        43.53 o                         
  -6   1  12       3579.76       3664.48        48.38 o                         
  -5   1  12       4105.98       4184.08        47.76 o                         
  -4   1  12       1962.80       2192.95        25.33 o                         
  -3   1  12       3184.12       3177.84        26.30 o                         
  -2   1  12      29023.28      29636.35       226.47 o                         
  -1   1  12       1703.64       1648.55        15.33 o                         
   0   1  12       3095.46       2984.80        22.69 o                         
   1   1  12         79.73        126.46         6.07 o                         
   2   1  12       2019.13       2087.58        20.46 o                         
   3   1  12       2660.66       2615.83        23.08 o                         
   4   1  12       5305.04       5240.16        43.61 o                         
   5   1  12         64.78         47.62        12.64 o                         
   6   1  12       2767.62       2763.31        42.28 o                         
   7   1  12        368.90        359.48        18.10 o                         
   8   1  12        257.18        290.68        21.25 o                         
   9   1  12        128.18         74.60        47.43 o                         
  10   1  12        402.77        365.48        48.14 o                         
 -12   2  12        111.81        104.99        31.26 o                         
 -11   2  12        723.57        612.75        35.09 o                         
 -10   2  12        780.73        869.43        36.47 o                         
  -9   2  12       3162.49       3130.06        68.99 o                         
  -8   2  12      14600.55      14582.61       194.48 o                         
  -7   2  12       3215.53       3286.72        38.69 o                         
  -6   2  12       1803.22       1859.69        24.35 o                         
  -5   2  12         78.42         72.57         6.93 o                         
  -4   2  12       2126.67       1981.45        22.90 o                         
  -3   2  12        449.19        429.48         7.96 o                         
  -2   2  12       2769.53       2708.54        23.22 o                         
  -1   2  12         14.35         16.51         4.99 o                         
   0   2  12      18134.74      18336.81       120.97 o                         
   1   2  12       9884.65       9886.69        69.39 o                         
   2   2  12         47.93         54.24         7.54 o                         
   3   2  12         45.72         39.92         8.05 o                         
   4   2  12         88.61         70.93         9.45 o                         
   5   2  12       9871.26       9825.04        85.64 o                         
   6   2  12       1326.35       1313.63        23.73 o                         
   7   2  12          0.93         -6.98        19.84 o                         
   8   2  12        261.33        224.70        22.73 o                         
   9   2  12        547.34        624.59        37.13 o                         
  10   2  12        320.03        307.35        42.92 o                         
 -12   3  12        650.39        565.36        38.81 o                         
 -11   3  12        805.68        768.12        44.21 o                         
 -10   3  12         67.89         91.57        47.89 o                         
  -9   3  12        415.37        376.74        21.91 o                         
  -8   3  12        266.20        273.07        16.45 o                         
  -7   3  12        781.32        697.01        20.87 o                         
  -6   3  12        228.69        289.33        11.44 o                         
  -5   3  12       7109.31       7585.10        69.43 o                         
  -4   3  12      16855.20      16969.63       148.88 o                         
  -3   3  12          4.20         16.57         6.75 o                         
  -2   3  12       4305.81       4193.51        38.50 o                         
  -1   3  12       1980.25       1972.01        19.32 o                         
   0   3  12      24163.48      24543.48       181.10 o                         
   1   3  12       4866.20       4795.61        37.56 o                         
   2   3  12        353.75        410.21        12.70 o                         
   3   3  12         10.54         17.59         8.75 o                         
   4   3  12      13626.75      13467.40        98.87 o                         
   5   3  12         10.58         10.88        12.38 o                         
   6   3  12       8048.63       7815.26        77.17 o                         
   7   3  12        293.04        259.04        17.60 o                         
   8   3  12          1.03          6.99        34.67 o                         
   9   3  12         17.55         35.91        29.90 o                         
 -12   4  12         13.08        -16.58        31.26 o                         
 -11   4  12        250.22        274.01        30.93 o                         
 -10   4  12       1853.87       1819.57        45.22 o                         
  -9   4  12         36.30         44.77        18.28 o                         
  -8   4  12       5726.15       5642.29        79.84 o                         
  -7   4  12         60.56         21.41        13.11 o                         
  -6   4  12       6167.18       5992.93        69.84 o                         
  -5   4  12       4977.74       5110.17        53.43 o                         
  -4   4  12       1638.72       1572.02        21.73 o                         
  -3   4  12        425.72        522.59        11.80 o                         
  -2   4  12         48.07        129.40         8.34 o                         
  -1   4  12       1328.70       1344.00        18.14 o                         
   0   4  12      29775.21      29908.25       227.55 o                         
   1   4  12        259.64        283.89         7.59 o                         
   2   4  12         17.33         34.81         7.37 o                         
   3   4  12        655.33        622.39        12.91 o                         
   4   4  12       1716.22       1727.79        20.69 o                         
   5   4  12          1.69         -3.80        10.86 o                         
   6   4  12       2980.66       3025.87        38.10 o                         
   7   4  12        299.86        267.39        17.99 o                         
   8   4  12        281.14        355.31        37.41 o                         
   9   4  12          3.93        -34.03        34.03 o                         
 -12   5  12        219.15        202.59        35.09 o                         
 -11   5  12         11.00         35.08        29.87 o                         
 -10   5  12       5059.06       5225.03       114.27 o                         
  -9   5  12        411.83        380.57        27.98 o                         
  -8   5  12          2.29        -15.81        15.81 o                         
  -7   5  12       2231.97       2263.86        36.06 o                         
  -6   5  12       7454.91       7452.04        86.25 o                         
  -5   5  12        175.50        189.38        12.12 o                         
  -4   5  12       5084.65       4820.01        59.75 o                         
  -3   5  12          5.79         35.96         8.73 o                         
  -2   5  12      12363.50      12255.93       102.59 o                         
  -1   5  12        960.34        835.67        15.36 o                         
   0   5  12       1200.78       1239.15        20.04 o                         
   1   5  12       1733.90       1649.55        21.61 o                         
   2   5  12        471.79        517.02        10.94 o                         
   3   5  12       7988.38       7810.88        64.64 o                         
   4   5  12       1722.95       1779.31        21.26 o                         
   5   5  12          1.22         -4.41        11.78 o                         
   6   5  12       1060.62        962.28        22.06 o                         
   7   5  12        657.75        682.03        23.29 o                         
   8   5  12         21.27         21.70        23.83 o                         
   9   5  12         18.08        -32.11        32.11 o                         
 -11   6  12         54.24         62.16        30.93 o                         
 -10   6  12        362.22        403.70        26.88 o                         
  -9   6  12        661.34        624.60        24.19 o                         
  -8   6  12        335.90        391.58        20.18 o                         
  -7   6  12       1824.89       1759.12        30.35 o                         
  -6   6  12        518.31        537.01        22.51 o                         
  -5   6  12        348.38        327.52        13.05 o                         
  -4   6  12        162.87        140.64        13.64 o                         
  -3   6  12       2308.11       2279.06        32.09 o                         
  -2   6  12      18808.84      19111.12       167.51 o                         
  -1   6  12       1403.18       1346.93        27.26 o                         
   0   6  12      14286.90      14076.10       118.25 o                         
   1   6  12        998.33       1025.26        16.96 o                         
   2   6  12       4886.81       4925.92        40.65 o                         
   3   6  12        639.29        702.51        18.83 o                         
   4   6  12       2428.35       2440.31        29.00 o                         
   5   6  12       1065.81       1009.34        20.43 o                         
   6   6  12       4522.03       4495.66        58.26 o                         
   7   6  12          5.87         -5.70        21.01 o                         
   8   6  12       3041.80       2962.32        54.05 o                         
   9   6  12         35.63         34.35        30.84 o                         
 -11   7  12        107.17         -1.44        33.15 o                         
 -10   7  12       1624.79       1837.68        45.23 o                         
  -9   7  12        150.03        139.38        24.17 o                         
  -8   7  12        619.15        632.88        30.50 o                         
  -7   7  12        433.21        448.14        24.55 o                         
  -6   7  12       2960.39       2958.23        41.38 o                         
  -5   7  12        279.49        285.49        12.81 o                         
  -4   7  12         56.82         50.51        14.04 o                         
  -3   7  12      12852.65      13167.82       141.04 o                         
  -2   7  12      10424.09      10005.77        96.11 o                         
  -1   7  12        565.28        607.86        16.06 o                         
   0   7  12       1972.01       1920.22        27.37 o                         
   1   7  12       1236.25       1237.58        19.89 o                         
   2   7  12       1409.36       1413.96        17.56 o                         
   3   7  12        200.19        198.34        10.35 o                         
   4   7  12       1235.16       1291.52        22.86 o                         
   5   7  12         70.58         69.95        13.59 o                         
   6   7  12       1436.50       1452.51        31.39 o                         
   7   7  12         75.64         95.50        22.60 o                         
   8   7  12        139.10        140.00        26.05 o                         
   9   7  12       1056.09       1040.44        51.61 o                         
 -11   8  12        492.80        510.26        62.62 o                         
 -10   8  12        614.97        624.21        40.33 o                         
  -9   8  12         38.68          5.86        20.18 o                         
  -8   8  12       6899.24       7174.71        93.28 o                         
  -7   8  12        475.49        474.09        27.37 o                         
  -6   8  12        627.34        622.46        24.69 o                         
  -5   8  12       1160.00       1262.70        23.97 o                         
  -4   8  12       2072.35       2093.71        34.32 o                         
  -3   8  12       5307.70       5562.90        65.98 o                         
  -2   8  12       4249.66       3933.47        43.78 o                         
  -1   8  12       5276.99       5035.89        49.23 o                         
   0   8  12       4386.02       4132.79        48.02 o                         
   1   8  12       5080.57       5078.35        53.04 o                         
   2   8  12         71.27         76.41         8.19 o                         
   3   8  12        600.38        582.59        14.37 o                         
   4   8  12        467.67        531.36        16.23 o                         
   5   8  12        925.85        945.31        24.93 o                         
   6   8  12        316.51        345.62        22.84 o                         
   7   8  12          1.85         26.11        22.72 o                         
   8   8  12        151.56        127.22        27.53 o                         
 -10   9  12        715.89        642.61        71.83 o                         
  -9   9  12          8.77          7.19        23.20 o                         
  -8   9  12         47.63         68.42        23.39 o                         
  -7   9  12         76.40         67.48        17.62 o                         
  -6   9  12        726.40        756.22        23.06 o                         
  -5   9  12        677.21        642.95        25.52 o                         
  -4   9  12         79.43        113.30        12.63 o                         
  -3   9  12       6449.39       6416.02        67.73 o                         
  -2   9  12       2300.52       2340.63        28.37 o                         
  -1   9  12        469.62        482.52        13.62 o                         
   0   9  12         77.57         77.21        16.91 o                         
   1   9  12         59.69         60.16        12.70 o                         
   2   9  12       6130.63       6054.19        51.74 o                         
   3   9  12        157.71        154.90        12.47 o                         
   4   9  12       5924.36       5914.80        61.42 o                         
   5   9  12        135.62        142.04        16.43 o                         
   6   9  12       4214.21       4361.00        58.31 o                         
   7   9  12          0.55        -26.05        26.05 o                         
   8   9  12        351.81        335.19        33.00 o                         
 -10  10  12         90.73         88.98        32.68 o                         
  -9  10  12        182.99        137.20        29.20 o                         
  -8  10  12       5940.81       6434.80       103.40 o                         
  -7  10  12          2.84         18.77        20.31 o                         
  -6  10  12         78.81         76.41        16.99 o                         
  -5  10  12       2558.98       2586.88        71.92 o                         
  -4  10  12        663.44        703.88        19.21 o                         
  -3  10  12        228.64        213.46        13.18 o                         
  -2  10  12       1332.31       1326.36        22.37 o                         
  -1  10  12       1357.79       1415.36        23.27 o                         
   0  10  12       1121.04        988.11        20.11 o                         
   1  10  12       1184.64       1132.06        22.05 o                         
   2  10  12        689.47        672.32        14.02 o                         
   3  10  12        957.58        957.66        21.36 o                         
   4  10  12        118.59        119.31        19.42 o                         
   5  10  12         64.11         70.31        17.34 o                         
   6  10  12          1.72         40.41        29.65 o                         
   7  10  12       1229.47       1209.90       109.00 o                         
  -9  11  12         65.08         70.73        31.86 o                         
  -8  11  12        142.99        162.81        60.78 o                         
  -7  11  12        437.01        446.76        31.31 o                         
  -6  11  12        784.48        809.19        31.83 o                         
  -5  11  12       3390.69       3368.70        50.86 o                         
  -4  11  12        249.22        297.82        16.33 o                         
  -3  11  12       1321.07       1439.84        27.72 o                         
  -2  11  12       3347.44       3488.81        43.08 o                         
  -1  11  12       1715.76       1807.65        27.87 o                         
   0  11  12         54.48         94.35        14.28 o                         
   1  11  12       2208.49       2234.76        44.55 o                         
   2  11  12          2.72          9.12        10.96 o                         
   3  11  12       1779.72       1734.55        31.68 o                         
   4  11  12        919.54        849.36        23.82 o                         
   5  11  12          5.79         30.85        18.00 o                         
   6  11  12        900.04        879.84        27.82 o                         
   7  11  12         42.96         27.71        29.58 o                         
  -9  12  12          1.09         -8.44        30.93 o                         
  -8  12  12         38.36         43.90        29.98 o                         
  -7  12  12        209.30        213.91        58.94 o                         
  -6  12  12         99.48         90.16        24.52 o                         
  -5  12  12        857.47        995.89        38.51 o                         
  -4  12  12         60.76         68.95        17.24 o                         
  -3  12  12         63.83         28.41        15.12 o                         
  -2  12  12       2062.39       2150.12        37.56 o                         
  -1  12  12        129.64        133.60        14.72 o                         
   0  12  12       2596.22       2612.97        38.26 o                         
   1  12  12       1607.39       1659.30        33.31 o                         
   2  12  12        550.90        536.75        22.34 o                         
   3  12  12        570.62        532.66        20.65 o                         
   4  12  12       1259.27       1306.58        32.67 o                         
   5  12  12        366.16        372.30        20.82 o                         
   6  12  12       1122.19       1145.91        34.94 o                         
  -8  13  12         41.73         47.15        30.65 o                         
  -7  13  12        246.49        221.62        29.98 o                         
  -6  13  12       2470.67       2664.77        64.50 o                         
  -5  13  12       1222.59       1317.78        42.25 o                         
  -4  13  12        707.05        746.59        57.10 o                         
  -3  13  12       2624.54       2722.59        61.89 o                         
  -2  13  12        918.84        909.16        27.75 o                         
  -1  13  12          0.72         -6.59        23.13 o                         
   0  13  12          6.45         11.70        18.70 o                         
   1  13  12        216.87        195.47        22.86 o                         
   2  13  12        240.87        259.90        24.13 o                         
   3  13  12         13.43         -1.82        16.76 o                         
   4  13  12        116.44        119.62        18.94 o                         
   5  13  12          0.28        -22.24        22.24 o                         
   6  13  12         21.05         -4.42        30.65 o                         
  -7  14  12        207.51        264.13        88.41 o                         
  -6  14  12        239.37        246.67        30.65 o                         
  -5  14  12        238.95        288.59        27.89 o                         
  -4  14  12          0.22         12.80        22.27 o                         
  -3  14  12        948.43        922.17        36.11 o                         
  -2  14  12         84.14         91.77        23.06 o                         
  -1  14  12       1453.39       1638.86        42.23 o                         
   0  14  12       2090.04       2133.27        45.62 o                         
   1  14  12       3623.63       3740.88        94.64 o                         
   2  14  12          2.04        -21.57        22.36 o                         
   3  14  12         36.49         45.38        16.40 o                         
   4  14  12        378.44        368.63        23.74 o                         
   5  14  12        279.45        271.97        26.03 o                         
  -6  15  12          4.25         18.42        30.65 o                         
  -5  15  12        123.01        165.46        57.10 o                         
  -4  15  12        448.19        402.88        31.24 o                         
  -3  15  12       1960.54       2113.78        56.51 o                         
  -2  15  12        117.36         46.84        31.01 o                         
  -1  15  12          0.88         -5.55        21.64 o                         
   0  15  12        844.91        853.46        43.69 o                         
   1  15  12         20.58         26.24        22.24 o                         
   2  15  12          3.42         40.52        26.05 o                         
   3  15  12        932.85       1010.32        49.73 o                         
   4  15  12        146.80        181.67        26.36 o                         
  -4  16  12          4.00         12.43        42.36 o                         
  -3  16  12         66.23         34.16        25.59 o                         
  -2  16  12         87.70         75.01        25.59 o                         
  -1  16  12        112.74        150.64        28.90 o                         
   0  16  12        138.17        144.39        28.43 o                         
   1  16  12        206.47        260.17        53.51 o                         
   2  16  12        148.69        136.02        33.15 o                         
 -11   0  13       1368.14       1385.09        62.62 o                         
  -9   0  13       1783.80       1642.95        62.62 o                         
  -7   0  13         15.09          9.27        16.86 o                         
  -5   0  13       7478.57       7596.68       115.24 o                         
  -3   0  13      10363.46      10325.04       125.56 o                         
  -1   0  13      40060.24      40147.02       432.06 o                         
   1   0  13         89.89        106.96        10.56 o                         
   3   0  13        402.10        356.39        16.70 o                         
   5   0  13       3199.34       3244.47        54.65 o                         
   7   0  13         16.33         -1.36        22.29 o                         
   9   0  13         61.84         65.22        34.69 o                         
 -12   1  13         58.10         92.24        42.36 o                         
 -11   1  13        673.79        745.59        35.09 o                         
 -10   1  13       1892.56       1834.02        49.73 o                         
  -9   1  13       2649.09       2568.32        97.62 o                         
  -8   1  13        537.22        574.22        23.62 o                         
  -7   1  13       2577.58       2491.93        37.18 o                         
  -6   1  13       3237.20       3353.66        45.12 o                         
  -5   1  13         53.87         64.50        13.82 o                         
  -4   1  13        344.19        380.17        11.58 o                         
  -3   1  13       6228.35       6396.42        72.67 o                         
  -2   1  13          3.29         -6.39         6.39 o                         
  -1   1  13      14946.71      15338.22       112.27 o                         
   0   1  13       7068.73       7309.35        55.88 o                         
   1   1  13         98.71        132.78         7.38 o                         
   2   1  13       1805.15       1896.94        19.51 o                         
   3   1  13        115.86        147.45         8.23 o                         
   4   1  13       1327.39       1274.13        18.42 o                         
   5   1  13       1072.01       1163.06        21.05 o                         
   6   1  13        976.67        976.35        22.03 o                         
   7   1  13       1609.72       1551.19        29.88 o                         
   8   1  13       1209.61       1220.33        30.09 o                         
   9   1  13         36.19        -27.28        33.00 o                         
 -12   2  13       1172.73       1079.35        46.89 o                         
 -11   2  13         89.68        114.42        27.26 o                         
 -10   2  13        795.70        811.63        49.73 o                         
  -9   2  13       2877.85       2781.28        62.52 o                         
  -8   2  13       4030.71       4077.90        70.73 o                         
  -7   2  13        183.27        212.36        14.50 o                         
  -6   2  13       1604.27       1614.66        27.62 o                         
  -5   2  13        588.47        533.88        19.50 o                         
  -4   2  13        489.41        511.24        13.02 o                         
  -3   2  13      10840.67      10478.24        91.22 o                         
  -2   2  13         14.22         26.74         4.78 o                         
  -1   2  13       8312.41       8488.92        65.93 o                         
   0   2  13         75.82         66.67         5.91 o                         
   1   2  13       2331.46       2325.20        20.46 o                         
   2   2  13       2261.02       2281.10        24.72 o                         
   3   2  13       2154.62       2172.94        23.31 o                         
   4   2  13        439.57        444.78        11.40 o                         
   5   2  13       4815.99       4694.79        43.56 o                         
   6   2  13       2965.95       3001.33        39.25 o                         
   7   2  13        148.61        163.94        19.42 o                         
   8   2  13          6.15        -24.58        24.58 o                         
   9   2  13         99.78        102.20        35.62 o                         
 -12   3  13         26.09         52.24        28.30 o                         
 -11   3  13         13.50          5.53        26.05 o                         
 -10   3  13         90.47         98.97        24.64 o                         
  -9   3  13       3694.56       3696.59        86.57 o                         
  -8   3  13        316.32        402.88        19.16 o                         
  -7   3  13      14764.43      14786.91       197.06 o                         
  -6   3  13          0.08         -9.81        10.80 o                         
  -5   3  13        670.02        744.76        15.33 o                         
  -4   3  13       1288.66       1246.01        17.18 o                         
  -3   3  13       5555.23       5549.91        49.16 o                         
  -2   3  13       1204.60       1233.97        17.05 o                         
  -1   3  13      10014.68       9772.07        79.51 o                         
   0   3  13        175.49        167.29         8.58 o                         
   1   3  13      10796.26      10688.30        78.12 o                         
   2   3  13       2600.90       2603.77        24.05 o                         
   3   3  13         73.37         57.56         9.13 o                         
   4   3  13       1496.89       1405.89        18.43 o                         
   5   3  13        477.74        452.65        13.42 o                         
   6   3  13        354.21        350.20        16.49 o                         
   7   3  13         11.17        -12.04        30.88 o                         
   8   3  13        603.96        599.11        33.88 o                         
   9   3  13        230.88        270.69        36.93 o                         
 -12   4  13         46.86         68.15        30.93 o                         
 -11   4  13        261.51        290.91        58.94 o                         
 -10   4  13        418.52        364.96        29.47 o                         
  -9   4  13       2228.66       2255.22        71.89 o                         
  -8   4  13        590.76        614.89        23.43 o                         
  -7   4  13       2570.23       2378.24        42.38 o                         
  -6   4  13       1265.61       1400.89        24.40 o                         
  -5   4  13       1763.63       1711.05        22.48 o                         
  -4   4  13        192.51        190.98        10.70 o                         
  -3   4  13      13344.39      12496.13       109.58 o                         
  -2   4  13       5218.76       5423.99        48.90 o                         
  -1   4  13        241.76        274.94        11.88 o                         
   0   4  13        708.85        719.34        13.79 o                         
   1   4  13         96.42        107.05        10.01 o                         
   2   4  13       3896.80       3809.19        32.20 o                         
   3   4  13       2042.70       2090.02        25.15 o                         
   4   4  13        301.69        296.16        11.38 o                         
   5   4  13       2293.94       2165.89        27.21 o                         
   6   4  13        352.18        374.62        16.55 o                         
   7   4  13        771.50        735.10        21.89 o                         
   8   4  13        617.47        601.78        32.46 o                         
   9   4  13        171.35        180.16        38.81 o                         
 -11   5  13         71.32        127.54        46.05 o                         
 -10   5  13       2045.43       1900.29        54.52 o                         
  -9   5  13        192.84        232.46        22.51 o                         
  -8   5  13       1264.83       1197.59        32.48 o                         
  -7   5  13       6103.06       6094.41        78.27 o                         
  -6   5  13       3820.91       3489.30        48.19 o                         
  -5   5  13        602.33        544.62        14.78 o                         
  -4   5  13          0.03         -0.89        11.76 o                         
  -3   5  13        193.66        279.79        11.45 o                         
  -2   5  13        649.80        727.93        14.41 o                         
  -1   5  13      10634.67      10544.75        95.70 o                         
   0   5  13        211.72        236.83        12.23 o                         
   1   5  13       3478.56       3455.06        36.92 o                         
   2   5  13        134.07        144.17         8.27 o                         
   3   5  13       8950.21       9205.05        75.53 o                         
   4   5  13         62.91         88.75        14.38 o                         
   5   5  13        386.74        364.80        15.14 o                         
   6   5  13       1520.62       1592.27        30.00 o                         
   7   5  13        615.46        663.43        26.66 o                         
   8   5  13          0.18        -24.88        24.88 o                         
   9   5  13         47.96         33.42        36.19 o                         
 -11   6  13       1524.74       1564.82        82.88 o                         
 -10   6  13        260.70        288.71        29.20 o                         
  -9   6  13       3110.94       3131.48        78.08 o                         
  -8   6  13        105.89        135.88        18.08 o                         
  -7   6  13       3915.09       3819.61        53.88 o                         
  -6   6  13        313.34        327.06        16.44 o                         
  -5   6  13       6085.02       5573.53        62.95 o                         
  -4   6  13       1531.00       1407.94        25.29 o                         
  -3   6  13      10938.35      11179.50       112.86 o                         
  -2   6  13        590.92        506.11        13.72 o                         
  -1   6  13       7578.40       7423.27        70.39 o                         
   0   6  13        525.56        569.04        14.25 o                         
   1   6  13       2004.19       1935.77        25.59 o                         
   2   6  13       3367.64       3206.00        34.37 o                         
   3   6  13         44.04         51.26         9.88 o                         
   4   6  13        319.82        287.96        12.07 o                         
   5   6  13         26.73         39.99        14.12 o                         
   6   6  13       1360.39       1359.05        29.24 o                         
   7   6  13        567.99        534.16        32.42 o                         
   8   6  13        222.92        248.00        30.82 o                         
   9   6  13        394.92        381.83        35.14 o                         
 -11   7  13          0.30         20.19        31.86 o                         
 -10   7  13         30.00         32.03        29.20 o                         
  -9   7  13       1061.31       1080.21        42.45 o                         
  -8   7  13         36.38         22.99        17.27 o                         
  -7   7  13       1032.77       1038.35        25.81 o                         
  -6   7  13       1310.71       1318.15        25.54 o                         
  -5   7  13         56.42         49.54        14.00 o                         
  -4   7  13       4147.48       4177.99        55.16 o                         
  -3   7  13       1314.62       1275.02        23.97 o                         
  -2   7  13       4403.50       4251.25        46.46 o                         
  -1   7  13       3664.46       3624.27        41.63 o                         
   0   7  13      11539.46      11264.42       100.79 o                         
   1   7  13         37.97         10.06        11.16 o                         
   2   7  13         51.76         76.89         8.09 o                         
   3   7  13       2299.96       2253.49        26.13 o                         
   4   7  13        648.59        599.08        15.40 o                         
   5   7  13         74.54         80.90        12.95 o                         
   6   7  13         43.35         39.66        20.32 o                         
   7   7  13        714.53        676.66        28.55 o                         
   8   7  13        207.40        141.83        28.76 o                         
 -11   8  13         22.59        -30.93        30.93 o                         
 -10   8  13          2.73        -11.05        26.52 o                         
  -9   8  13        258.13        336.19        25.41 o                         
  -8   8  13        435.11        391.37        27.99 o                         
  -7   8  13        635.78        621.85        22.77 o                         
  -6   8  13         41.41         62.83        14.24 o                         
  -5   8  13        198.42        161.37        13.01 o                         
  -4   8  13       5158.76       5036.32        70.08 o                         
  -3   8  13       1699.50       1856.63        30.02 o                         
  -2   8  13        898.67        831.06        20.81 o                         
  -1   8  13       4791.26       4924.85        57.73 o                         
   0   8  13       1941.85       1961.68        27.04 o                         
   1   8  13       2089.67       2160.85        29.54 o                         
   2   8  13       1087.70       1018.27        17.55 o                         
   3   8  13        588.93        591.44        16.27 o                         
   4   8  13        120.80        107.29        12.25 o                         
   5   8  13       5626.82       5501.21        67.31 o                         
   6   8  13        273.05        235.98        22.79 o                         
   7   8  13        441.49        422.30        27.39 o                         
   8   8  13        691.34        663.71        35.63 o                         
 -10   9  13          0.32         16.27        42.36 o                         
  -9   9  13       6951.28       7259.25       115.22 o                         
  -8   9  13        195.16        237.91        21.51 o                         
  -7   9  13       3187.03       3225.83        49.95 o                         
  -6   9  13        331.95        416.76        25.74 o                         
  -5   9  13       1512.72       1531.13        28.22 o                         
  -4   9  13         32.12         39.86         9.33 o                         
  -3   9  13        170.89        154.16        15.74 o                         
  -2   9  13         83.48         88.05         8.88 o                         
  -1   9  13        104.38         89.66        10.40 o                         
   0   9  13       3055.61       3005.70        36.27 o                         
   1   9  13       1059.40       1081.66        23.53 o                         
   2   9  13        878.60        914.85        22.22 o                         
   3   9  13       1602.26       1591.66        25.89 o                         
   4   9  13        313.68        275.30        14.75 o                         
   5   9  13        174.03        183.99        18.07 o                         
   6   9  13         31.79         32.53        19.40 o                         
   7   9  13        267.13        265.55        31.90 o                         
   8   9  13        948.46        927.90        51.90 o                         
 -10  10  13        485.25        518.00        37.17 o                         
  -9  10  13         45.20        -11.22        27.26 o                         
  -8  10  13         60.69        103.92        22.19 o                         
  -7  10  13        800.65        766.91        35.62 o                         
  -6  10  13       4634.33       4551.03        63.14 o                         
  -5  10  13         17.36         18.45        14.55 o                         
  -4  10  13         23.59          8.68        12.83 o                         
  -3  10  13        789.84        863.78        20.29 o                         
  -2  10  13       1810.43       1919.77        31.38 o                         
  -1  10  13        464.78        531.59        16.78 o                         
   0  10  13        208.77        246.97        15.06 o                         
   1  10  13       1301.83       1123.19        30.75 o                         
   2  10  13       4757.45       4725.86        92.57 o                         
   3  10  13       1270.67       1117.71        20.58 o                         
   4  10  13        147.37        119.48        13.56 o                         
   5  10  13       2931.15       2831.14        71.67 o                         
   6  10  13        519.90        504.32        22.46 o                         
   7  10  13        158.77        183.95        28.69 o                         
  -9  11  13        513.16        568.11        38.68 o                         
  -8  11  13        163.06        237.95        28.30 o                         
  -7  11  13       1125.00       1178.80        68.15 o                         
  -6  11  13       1875.34       1861.70        44.13 o                         
  -5  11  13          0.05         -3.54        15.59 o                         
  -4  11  13       1147.55       1228.81        26.04 o                         
  -3  11  13         29.79         84.70        13.64 o                         
  -2  11  13       2139.78       2004.77        30.32 o                         
  -1  11  13       2301.13       2368.36        32.42 o                         
   0  11  13         63.75         73.01        14.56 o                         
   1  11  13        237.95        239.55        17.69 o                         
   2  11  13       1493.46       1574.45        48.43 o                         
   3  11  13         84.45         94.33        19.77 o                         
   4  11  13         86.19        111.51        18.89 o                         
   5  11  13        331.58        279.29        21.57 o                         
   6  11  13        481.05        466.19        26.93 o                         
   7  11  13        141.16        128.93        66.31 o                         
  -9  12  13        977.95       1182.49        81.04 o                         
  -8  12  13         35.22         64.47        27.26 o                         
  -7  12  13        654.30        732.40        71.83 o                         
  -6  12  13       3247.66       3441.65        76.02 o                         
  -5  12  13       1078.11       1172.05        49.73 o                         
  -4  12  13        605.35        691.75        34.92 o                         
  -3  12  13        720.10        757.65        23.68 o                         
  -2  12  13        848.64        810.31        31.79 o                         
  -1  12  13       2239.10       2245.40        36.61 o                         
   0  12  13        300.22        305.23        17.96 o                         
   1  12  13       1363.32       1339.92        38.71 o                         
   2  12  13       1180.03       1197.20        35.62 o                         
   3  12  13         64.95         72.15        14.83 o                         
   4  12  13         40.42         55.65        23.98 o                         
   5  12  13        115.13        121.23        20.75 o                         
   6  12  13        186.44        143.57        26.96 o                         
  -8  13  13         35.53         17.50        29.98 o                         
  -7  13  13        541.25        539.39        33.39 o                         
  -6  13  13          9.85         -9.82        25.10 o                         
  -5  13  13        192.17        200.52        25.10 o                         
  -4  13  13         25.56          3.68        44.21 o                         
  -3  13  13        176.42        163.43        20.07 o                         
  -2  13  13         99.72         76.02        19.65 o                         
  -1  13  13       1608.29       1583.59        37.48 o                         
   0  13  13       3504.71       3749.45        62.77 o                         
   1  13  13       1092.59       1168.43        33.57 o                         
   2  13  13        710.90        740.08        35.52 o                         
   3  13  13       1048.81        995.99        27.40 o                         
   4  13  13        415.12        487.92        25.66 o                         
   5  13  13         10.07         10.64        28.75 o                         
  -7  14  13         77.45         98.85        29.98 o                         
  -6  14  13         88.45        178.31        29.20 o                         
  -5  14  13        283.58        315.98        66.31 o                         
  -4  14  13       2384.48       2484.25        61.06 o                         
  -3  14  13        627.70        608.36        33.15 o                         
  -2  14  13        279.26        342.01        24.38 o                         
  -1  14  13         15.31         10.80        21.28 o                         
   0  14  13        368.68        381.70        36.14 o                         
   1  14  13        163.21        148.25        22.46 o                         
   2  14  13         74.01         75.48        24.55 o                         
   3  14  13          2.44         26.13        25.91 o                         
   4  14  13         37.23         63.88        14.78 o                         
  -6  15  13        427.01        512.04        58.94 o                         
  -5  15  13          0.01          8.75        28.43 o                         
  -4  15  13       1074.40       1118.73        82.88 o                         
  -3  15  13       1854.53       2029.42        57.10 o                         
  -2  15  13        164.49        137.96        24.79 o                         
  -1  15  13        154.85        198.63        23.87 o                         
   0  15  13       1933.55       1911.45       123.41 o                         
   1  15  13       1383.99       1506.25        45.02 o                         
   2  15  13         11.54          9.86        26.71 o                         
   3  15  13        375.13        411.68        35.07 o                         
  -4  16  13        190.59        218.22        36.84 o                         
  -3  16  13          1.31         29.47        26.36 o                         
  -2  16  13         13.31         18.42        82.88 o                         
  -1  16  13         49.94        102.04        26.36 o                         
   0  16  13        264.45        214.57        31.75 o                         
   1  16  13          4.54        -15.20        28.43 o                         
 -12   0  14         63.88         55.26        44.21 o                         
 -10   0  14         63.19         69.99        33.15 o                         
  -8   0  14        980.07        883.29        37.37 o                         
  -6   0  14       1496.50       1681.06        35.30 o                         
  -4   0  14       3416.82       3220.28        53.05 o                         
  -2   0  14      12023.93      11337.77       136.80 o                         
   0   0  14       4122.42       4210.84        50.52 o                         
   2   0  14       1365.97       1441.74        25.92 o                         
   4   0  14         27.84         -0.46        18.94 o                         
   6   0  14         40.79          5.80        19.24 o                         
   8   0  14        322.56        297.06        34.18 o                         
 -12   1  14        152.18        276.86        69.99 o                         
 -11   1  14          8.08        -27.26        27.26 o                         
 -10   1  14        449.08        533.41        29.87 o                         
  -9   1  14       2389.15       2453.32        42.89 o                         
  -8   1  14       2067.94       2057.23        35.04 o                         
  -7   1  14        223.33        197.93        14.89 o                         
  -6   1  14        754.89        764.81        19.64 o                         
  -5   1  14       2479.74       2414.83        34.08 o                         
  -4   1  14       1479.89       1359.48        20.18 o                         
  -3   1  14        144.24        118.94         8.22 o                         
  -2   1  14      16820.16      16531.08       148.78 o                         
  -1   1  14        668.24        645.09        13.78 o                         
   0   1  14        128.78        155.82        12.76 o                         
   1   1  14        348.11        401.39         9.64 o                         
   2   1  14        375.34        380.36        10.12 o                         
   3   1  14       2459.38       2556.02        24.53 o                         
   4   1  14       6501.02       6408.11        56.49 o                         
   5   1  14       1128.44       1120.58        22.36 o                         
   6   1  14        399.34        407.19        17.76 o                         
   7   1  14        107.77        128.58        19.37 o                         
   8   1  14        107.01         98.50        21.26 o                         
   9   1  14         45.65         27.08        41.98 o                         
 -12   2  14          1.00          7.96        32.48 o                         
 -11   2  14       1172.92       1259.16        62.62 o                         
 -10   2  14        759.01        752.25        32.48 o                         
  -9   2  14         25.50         15.61        20.46 o                         
  -8   2  14       6288.69       6174.13        85.74 o                         
  -7   2  14       2205.09       2294.33        36.26 o                         
  -6   2  14         77.03         55.93        16.04 o                         
  -5   2  14        682.03        641.87        17.12 o                         
  -4   2  14        730.47        781.67        16.03 o                         
  -3   2  14         38.65         25.12         7.20 o                         
  -2   2  14       1556.00       1516.11        20.51 o                         
  -1   2  14         29.08         41.50         8.64 o                         
   0   2  14       1328.35       1309.72        14.25 o                         
   1   2  14       1994.41       2025.64        19.80 o                         
   2   2  14         23.31         33.61         9.66 o                         
   3   2  14       1343.74       1317.42        19.44 o                         
   4   2  14        209.90        212.68        10.65 o                         
   5   2  14        534.10        549.67        15.52 o                         
   6   2  14        139.58        118.38        15.81 o                         
   7   2  14        226.40        205.43        19.36 o                         
   8   2  14        768.17        805.24        29.06 o                         
   9   2  14         22.03         44.48        31.76 o                         
 -12   3  14        508.94        480.27        37.70 o                         
 -11   3  14        113.44         98.19        55.26 o                         
 -10   3  14        464.83        457.13        29.87 o                         
  -9   3  14       1129.61       1173.27        40.31 o                         
  -8   3  14       1875.68       1883.32        42.25 o                         
  -7   3  14        117.64        121.84        14.08 o                         
  -6   3  14       2216.52       2321.32        35.56 o                         
  -5   3  14       1936.77       1737.56        25.86 o                         
  -4   3  14       9333.11       9480.54        92.05 o                         
  -3   3  14       1520.02       1552.21        23.50 o                         
  -2   3  14        556.25        558.69        13.67 o                         
  -1   3  14        929.36        899.67        14.85 o                         
   0   3  14       1484.48       1503.81        19.12 o                         
   1   3  14         74.21        103.06         7.53 o                         
   2   3  14       3788.73       3860.41        34.42 o                         
   3   3  14          5.05         -3.29         9.39 o                         
   4   3  14       6323.19       6249.36        50.58 o                         
   5   3  14         13.36         -1.60        12.49 o                         
   6   3  14       1156.71       1109.99        25.10 o                         
   7   3  14         87.60         73.37        24.72 o                         
   8   3  14        131.48        124.05        48.73 o                         
   9   3  14         11.21         -5.72        37.17 o                         
 -11   4  14        332.67        287.22        30.93 o                         
 -10   4  14         78.65         84.17        25.66 o                         
  -9   4  14          3.19        -20.15        22.03 o                         
  -8   4  14       2424.18       2536.64        45.45 o                         
  -7   4  14       1962.53       2006.00        37.46 o                         
  -6   4  14       3756.42       3639.41        61.51 o                         
  -5   4  14       3471.64       3463.42        40.70 o                         
  -4   4  14       3408.48       3386.47        46.68 o                         
  -3   4  14        992.60       1057.45        19.91 o                         
  -2   4  14        567.89        554.68        12.61 o                         
  -1   4  14        169.76        198.08         9.26 o                         
   0   4  14       6822.71       6930.24        61.09 o                         
   1   4  14        380.33        387.74         9.46 o                         
   2   4  14       1246.28       1186.18        16.83 o                         
   3   4  14         45.24         62.24        10.81 o                         
   4   4  14        205.75        223.11        11.22 o                         
   5   4  14        222.89        269.35        13.73 o                         
   6   4  14        824.98        821.55        22.61 o                         
   7   4  14        497.35        479.17        22.51 o                         
   8   4  14        824.27        870.43        49.76 o                         
   9   4  14         22.93        -15.01        42.36 o                         
 -11   5  14        312.48        246.01        30.93 o                         
 -10   5  14       3139.22       3014.64        68.70 o                         
  -9   5  14        499.28        483.08        26.80 o                         
  -8   5  14         33.45         63.79        23.20 o                         
  -7   5  14        400.13        368.14        18.56 o                         
  -6   5  14        109.35         84.04        19.14 o                         
  -5   5  14         96.27        105.60        11.11 o                         
  -4   5  14       4044.85       4113.94        50.13 o                         
  -3   5  14        508.21        554.01        13.88 o                         
  -2   5  14       2378.14       2493.72        27.68 o                         
  -1   5  14       2224.93       2296.02        28.85 o                         
   0   5  14       2604.22       2650.17        32.54 o                         
   1   5  14       2885.59       2829.51        32.88 o                         
   2   5  14       5314.12       5338.77        45.11 o                         
   3   5  14       5146.04       5004.19        47.46 o                         
   4   5  14        530.97        541.11        13.84 o                         
   5   5  14        817.27        756.33        18.64 o                         
   6   5  14        337.77        345.05        20.91 o                         
   7   5  14        458.67        402.86        25.82 o                         
   8   5  14        438.34        493.07        31.31 o                         
 -11   6  14        408.55        394.55        34.52 o                         
 -10   6  14        349.71        302.07        30.93 o                         
  -9   6  14          4.47          0.37        22.66 o                         
  -8   6  14         61.37         44.69        18.73 o                         
  -7   6  14       2120.99       2141.25        72.31 o                         
  -6   6  14       4154.56       4186.54        80.82 o                         
  -5   6  14         14.74         18.07        11.88 o                         
  -4   6  14         21.44         24.97        13.30 o                         
  -3   6  14        196.22        194.10        17.08 o                         
  -2   6  14       4028.12       3948.90        43.96 o                         
  -1   6  14       5070.04       5182.15        54.85 o                         
   0   6  14        191.23        213.83        13.19 o                         
   1   6  14          7.58         16.61        10.95 o                         
   2   6  14       3039.85       2798.16        34.43 o                         
   3   6  14         39.70         40.59        11.01 o                         
   4   6  14         37.98         37.40        12.30 o                         
   5   6  14         56.04         71.20        12.71 o                         
   6   6  14       1133.84       1161.62        30.58 o                         
   7   6  14        238.75        189.80        24.08 o                         
   8   6  14         30.93        -10.28        30.57 o                         
 -11   7  14        163.63        146.59        30.93 o                         
 -10   7  14       1221.49       1244.43        53.41 o                         
  -9   7  14         77.30         81.57        26.52 o                         
  -8   7  14        178.19        140.01        21.02 o                         
  -7   7  14        144.22        137.49        23.39 o                         
  -6   7  14        101.88        110.92        14.26 o                         
  -5   7  14       3355.54       3177.09        49.15 o                         
  -4   7  14        396.61        439.19        17.23 o                         
  -3   7  14       5754.72       5498.65        61.75 o                         
  -2   7  14       5560.84       5727.40        63.93 o                         
  -1   7  14       6833.48       6943.09        70.73 o                         
   0   7  14        709.40        754.72        23.11 o                         
   1   7  14         25.80         22.57        12.09 o                         
   2   7  14        413.26        327.97        15.03 o                         
   3   7  14       1189.04       1166.43        19.28 o                         
   4   7  14       1107.07       1087.75        22.64 o                         
   5   7  14        383.75        298.11        16.15 o                         
   6   7  14        207.91        204.02        20.09 o                         
   7   7  14          1.19         -4.41        22.42 o                         
   8   7  14        352.00        302.21        31.76 o                         
 -10   8  14        731.21        785.81        41.43 o                         
  -9   8  14         34.90         55.07        25.66 o                         
  -8   8  14       3579.09       3538.85        93.94 o                         
  -7   8  14          6.95         21.21        16.55 o                         
  -6   8  14         67.44         54.16        14.05 o                         
  -5   8  14        701.84        637.63        17.57 o                         
  -4   8  14        426.78        489.48        23.06 o                         
  -3   8  14          2.70         29.23        14.11 o                         
  -2   8  14        831.14        838.41        22.20 o                         
  -1   8  14       6122.02       6213.67        59.91 o                         
   0   8  14          2.47         -0.00        10.95 o                         
   1   8  14       1956.84       2029.32        29.36 o                         
   2   8  14        651.56        634.00        23.20 o                         
   3   8  14        589.75        561.15        15.92 o                         
   4   8  14         11.65         14.49        14.47 o                         
   5   8  14        112.91        108.77        15.79 o                         
   6   8  14        341.32        336.60        22.95 o                         
   7   8  14        468.08        427.30        30.06 o                         
   8   8  14         33.39         22.45        41.43 o                         
 -10   9  14          3.97          5.22        46.05 o                         
  -9   9  14        145.38        111.09        49.73 o                         
  -8   9  14       3716.49       3398.01        75.00 o                         
  -7   9  14         83.82         98.65        19.67 o                         
  -6   9  14        614.36        572.83        20.59 o                         
  -5   9  14       2975.19       2834.25        47.50 o                         
  -4   9  14       1075.33       1077.30        29.89 o                         
  -3   9  14          2.14          8.26        14.91 o                         
  -2   9  14        497.15        470.12        13.26 o                         
  -1   9  14       1003.62       1047.96        18.94 o                         
   0   9  14        295.35        270.53        13.25 o                         
   1   9  14        246.94        282.32        14.97 o                         
   2   9  14         77.65         67.94        14.68 o                         
   3   9  14         61.10         67.67        10.71 o                         
   4   9  14       4602.98       4623.83        57.00 o                         
   5   9  14         62.75         57.64        16.02 o                         
   6   9  14         13.88          0.75        21.22 o                         
   7   9  14         28.84         64.04        33.56 o                         
  -9  10  14         40.20          7.37        33.15 o                         
  -8  10  14       2050.71       2191.33        48.08 o                         
  -7  10  14       2071.92       2075.61        41.87 o                         
  -6  10  14         10.30         30.19        17.97 o                         
  -5  10  14       2177.68       2127.24        43.93 o                         
  -4  10  14          5.68          4.38        15.65 o                         
  -3  10  14        679.81        683.49        17.03 o                         
  -2  10  14        772.15        934.57        28.46 o                         
  -1  10  14         34.81         24.07        11.69 o                         
   0  10  14        209.87        224.26        14.03 o                         
   1  10  14       2366.53       2592.60        44.40 o                         
   2  10  14        352.21        312.58        22.80 o                         
   3  10  14        327.20        332.43        12.78 o                         
   4  10  14          3.45          4.50        13.93 o                         
   5  10  14         34.41         32.72        16.32 o                         
   6  10  14        289.55        283.35        25.00 o                         
   7  10  14       1570.06       1631.30        60.18 o                         
  -9  11  14          0.22        -33.15        33.15 o                         
  -8  11  14        299.70        299.36        29.98 o                         
  -7  11  14        912.96        954.60        40.71 o                         
  -6  11  14         23.73         -0.44        18.11 o                         
  -5  11  14       1551.29       1667.33        34.54 o                         
  -4  11  14         57.56         22.51        13.60 o                         
  -3  11  14       3219.59       2961.30        48.15 o                         
  -2  11  14       1345.08       1360.38        30.73 o                         
  -1  11  14         83.22         52.06        13.08 o                         
   0  11  14        138.87        161.51        14.25 o                         
   1  11  14       3373.64       3420.72        50.94 o                         
   2  11  14        231.81        193.71        20.74 o                         
   3  11  14        295.91        246.89        15.86 o                         
   4  11  14        120.31         80.28        14.49 o                         
   5  11  14        366.02        381.59        18.65 o                         
   6  11  14          4.20        -14.99        22.33 o                         
  -8  12  14          1.59          9.38        27.26 o                         
  -7  12  14        648.97        650.48        68.15 o                         
  -6  12  14       1316.83       1239.43        55.26 o                         
  -5  12  14       1452.68       1370.67        64.47 o                         
  -4  12  14        644.09        673.84        26.13 o                         
  -3  12  14        128.57        149.38        15.42 o                         
  -2  12  14        131.31        140.45        17.36 o                         
  -1  12  14        198.29        229.30        18.52 o                         
   0  12  14          5.18          8.16        17.29 o                         
   1  12  14       3707.90       3874.43        65.46 o                         
   2  12  14        686.18        694.57        32.49 o                         
   3  12  14        121.78        117.31        23.67 o                         
   4  12  14         79.92         97.52        21.95 o                         
   5  12  14         42.13         83.65        17.34 o                         
  -7  13  14         36.22         37.32        27.89 o                         
  -6  13  14         36.23         29.80        46.05 o                         
  -5  13  14       3125.24       3344.50        72.57 o                         
  -4  13  14         42.15         58.57        22.70 o                         
  -3  13  14        138.64        163.84        19.00 o                         
  -2  13  14        247.68        208.42        20.77 o                         
  -1  13  14        202.05        232.40        20.89 o                         
   0  13  14        953.80        929.88        33.49 o                         
   1  13  14        107.57        117.18        22.44 o                         
   2  13  14        274.33        204.76        24.48 o                         
   3  13  14          4.12         21.39        36.16 o                         
   4  13  14        500.91        464.22        29.78 o                         
   5  13  14         16.72         32.72        19.77 o                         
  -6  14  14       1022.70       1059.27       123.41 o                         
  -5  14  14         31.44         22.10        25.59 o                         
  -4  14  14         55.63        145.47        25.59 o                         
  -3  14  14          0.16        -17.89        20.84 o                         
  -2  14  14        227.47        331.93        24.03 o                         
  -1  14  14       3609.79       3691.79        72.78 o                         
   0  14  14        428.00        431.69        26.68 o                         
   1  14  14       1191.37       1170.20        38.46 o                         
   2  14  14         36.45         22.69        39.80 o                         
   3  14  14        666.92        706.25        38.45 o                         
   4  14  14          2.04        -11.05        55.26 o                         
  -5  15  14        912.14        857.02        39.52 o                         
  -4  15  14         22.09         48.85        33.15 o                         
  -3  15  14        641.46        609.30        32.20 o                         
  -2  15  14        106.69        129.72        26.00 o                         
  -1  15  14       1073.65       1126.59        42.91 o                         
   0  15  14        110.15        154.91        84.73 o                         
   1  15  14         27.54         37.40        26.49 o                         
   2  15  14         89.19         57.42        28.76 o                         
  -3  16  14         72.29         18.42        51.57 o                         
  -2  16  14        190.81        218.15        35.00 o                         
  -1  16  14        266.95        218.25        28.90 o                         
   0  16  14         86.50        154.72        62.62 o                         
 -11   0  15        546.00        567.30        47.89 o                         
  -9   0  15        805.92        825.16        47.89 o                         
  -7   0  15        292.86        231.05        18.16 o                         
  -5   0  15        153.48        163.93        13.57 o                         
  -3   0  15      21333.51      21036.44       248.06 o                         
  -1   0  15       2381.67       2393.42        36.46 o                         
   1   0  15        718.40        751.27        20.04 o                         
   3   0  15       9579.07       9802.70       113.28 o                         
   5   0  15         53.00         50.91        19.25 o                         
   7   0  15         38.88         43.24        27.02 o                         
   9   0  15       2258.28       2272.03        72.80 o                         
 -12   1  15        871.03        853.68        41.68 o                         
 -11   1  15          4.88        -33.15        35.00 o                         
 -10   1  15         84.16        102.95        24.64 o                         
  -9   1  15       1930.15       1952.81        61.27 o                         
  -8   1  15       1555.18       1490.27        34.09 o                         
  -7   1  15          5.29         11.10        13.06 o                         
  -6   1  15       1049.20       1026.55        22.24 o                         
  -5   1  15        120.91        101.13        11.19 o                         
  -4   1  15        200.06        220.35        10.71 o                         
  -3   1  15       3398.88       3322.67        35.17 o                         
  -2   1  15        229.05        226.76         9.55 o                         
  -1   1  15        685.99        610.40        11.22 o                         
   0   1  15       3920.84       3881.65        35.67 o                         
   1   1  15       5086.57       4917.02        41.83 o                         
   2   1  15        932.50        895.26        15.19 o                         
   3   1  15        209.90        254.70        13.20 o                         
   4   1  15       1243.87       1210.08        20.46 o                         
   5   1  15         50.12         62.19        14.97 o                         
   6   1  15        238.01        235.90        17.45 o                         
   7   1  15        182.49        198.89        20.87 o                         
   8   1  15        269.61        308.73        24.97 o                         
   9   1  15        381.04        342.37        36.03 o                         
 -12   2  15        593.29        652.28        88.41 o                         
 -11   2  15         46.70         50.70        27.26 o                         
 -10   2  15       2023.24       1873.80        50.74 o                         
  -9   2  15       1006.18        970.82        32.42 o                         
  -8   2  15        167.16        182.88        16.98 o                         
  -7   2  15        801.83        838.08        22.30 o                         
  -6   2  15       3095.82       2909.33        41.70 o                         
  -5   2  15       1720.20       1793.63        29.62 o                         
  -4   2  15         34.31         16.93         9.07 o                         
  -3   2  15       4638.53       4686.37        49.88 o
[truncated: 156,007 more chars]
